# Supplementary material for: Programmed Editing of Rice (Oryza sativa L.) OsSPL16 Gene Using CRISPR/Cas9 Improves Grain Yield by Modulating the Expression of Pyruvate Enzymes and Cell Cycle Proteins
Source: Int J Mol Sci. 2020 Dec 29;22(1):249. doi: 10.3390/ijms22010249 (PMC7795130; doi:10.3390/ijms22010249)
Supplement: Supplementary file 1 [file ijms-22-00249-s001.zip › Supplementary file 2.xlsx]

## Sheet: Basic information
Total spectra	Matched spectrum	Peptide	Identified proteins	Total Proteins
574173	66313	26986	4752	4743

## Sheet: Identified proteins information
Checked	Protein FDR Confidence: Combined	Master	Accession	Description	Exp. q-value: Combined	Sum PEP Score	Coverage [%]	# Peptides	# PSMs	# Unique Peptides	# Protein Groups	# AAs	MW [kDa]	calc. pI	Score Sequest HT: Sequest HT	# Peptides (by Search Engine): Sequest HT	# Razor Peptides		Abundances (Scaled): F1: 115, Sample	Abundances (Scaled): F1: 119, Sample	Abundances (Normalized): F1: 115, Sample	Abundances (Normalized): F1: 119, Sample	Abundance: F1: 115, Sample	Abundance: F1: 119, Sample	Found in Sample: [S2] F1: 115, Sample			Found in Sample: [S5] F1: 119, Sample		Modifications
FALSE	High	IsMasterProtein	Q5K3B1	Ribulose bisphosphate carboxylase large chain (Fragment) OS=Oryza sativa OX=4530 GN=rbcL PE=3 SV=1	0	711.472	70	47	2331	2	1	476	52.8	6.68	4581.08	47	92		94.5	108.6	280912	322863	279629	322863	High			High
FALSE	High	IsMasterProtein	A0A1W5HWL6	Ribulose bisphosphate carboxylase large chain OS=Oryza nivara OX=4536 GN=rbcL PE=3 SV=1	0	695.661	69	44	2310	1	1	477	52.9	6.58	4548.74	44	0		115.9	81.5	189	132.9	188.1	132.9	High			High
FALSE	High	IsMasterProtein	A0A088BVM4	Ribulose bisphosphate carboxylase large chain (Fragment) OS=Oryza sativa subsp. japonica OX=39947 GN=rbcL PE=3 SV=1	0	650.328	68	39	2134	1	1	437	48.4	6.8	4107.58	39	0		118.7	111.8	306.8	288.9	305.4	288.9	High			High
FALSE	High	IsMasterProtein	A0A0P0Y838	Os12g0207600 protein OS=Oryza sativa subsp. japonica OX=39947 GN=Os12g0207600 PE=3 SV=1	0	634.55	64	44	2197	1	1	477	53.1	6.68	4421.02	44	2		95.5	101.7	3556.1	3788.5	3539.9	3788.5	High			High
FALSE	High	IsMasterProtein	Q32753	Ribulose bisphosphate carboxylase large chain OS=Oryza sativa OX=4530 GN=rbcL PE=3 SV=1	0	629.895	64	44	1959	1	1	477	52.9	6.58	3693.79	44	2		85.6	104.8	16217.5	19867.9	16143.5	19867.9	High			High
FALSE	High	IsMasterProtein	H5ZXH7	Uncharacterized protein orf389 OS=Oryza sativa subsp. indica OX=39946 GN=orf389 PE=4 SV=1	0	548.189	65	29	1787	1	1	389	43.6	7.28	3408.54	29	0		80.9	79.6	361.7	355.9	360	355.9	High			High
FALSE	High	IsMasterProtein	A0A1W5HNS6	Ribulose bisphosphate carboxylase large chain OS=Oryza grandiglumis OX=29690 GN=rbcL PE=3 SV=1	0	535.755	68	41	2056	1	1	477	52.9	6.68	4123.7	41	0		101.3	98.9	47.8	46.7	47.6	46.7	High			High
FALSE	High	IsMasterProtein	A0A1D9CEX0	Chloroplast ferredoxin-dependent glutamate synthase OS=Oryza sativa subsp. indica OX=39946 PE=2 SV=1	0	529.018	51	60	373	59	1	1615	174.9	6.84	746.86	60	1		91.7	108.3	25150.2	29701.1	25035.4	29701.1	High			High
FALSE	High	IsMasterProtein	P93431	Ribulose bisphosphate carboxylase/oxygenase activase, chloroplastic OS=Oryza sativa subsp. japonica OX=39947 GN=RCA PE=1 SV=2	0	474.686	76	30	648	2	1	466	51.4	5.62	1290.25	30	70		93.3	106.5	49405.4	56373.4	49179.9	56373.4	High			High
FALSE	High	IsMasterProtein	P0C2Z7	ATP synthase subunit beta, chloroplastic OS=Oryza sativa OX=4530 GN=atpB PE=3 SV=1	0	471.452	73	29	634	28	1	498	53.9	5.5	1263.06	29	2		93.6	97.4	46078.9	47934.4	45868.6	47934.4	High			High
FALSE	High	IsMasterProtein	G8CTM8	Ribulose bisphosphate carboxylase activase small isoform OS=Oryza sativa subsp. japonica OX=39947 PE=2 SV=1	0	453.674	76	29	648	1	1	433	47.9	6.15	1277.15	29	0		95.2	101.9	1452	1555	1445.4	1555	High			High
FALSE	High	IsMasterProtein	A2YEZ0	Glycine cleavage system P protein OS=Oryza sativa subsp. indica OX=39946 GN=OsI_23687 PE=3 SV=1	0	403.499	56	39	284	5	1	1031	111.4	6.81	626.27	39	3		94.5	115.9	2775	3401.9	2762.3	3401.9	High			High
FALSE	High	IsMasterProtein	A0A0E0FS10	Glycine cleavage system P protein OS=Oryza nivara OX=4536 PE=3 SV=1	0	395.955	57	39	283	3	1	1031	111.3	6.98	606.12	39	0		97.2	121.3	1866.1	2328.9	1857.6	2328.9	High			High
FALSE	High	IsMasterProtein	A2ZX46	Glycine cleavage system P protein OS=Oryza sativa subsp. japonica OX=39947 GN=OsJ_03218 PE=3 SV=1	0	385.86	56	39	279	3	1	1035	111.7	6.96	606.79	39	61		84.9	108.4	18665.9	23812.9	18580.7	23812.9	High			High
FALSE	High	IsMasterProtein	E9KIN8	ATP synthase subunit alpha, chloroplastic OS=Oryza sativa subsp. japonica OX=39947 GN=atpA PE=3 SV=1	0	310.797	53	28	454	25	1	533	58.9	7.12	1001.02	28	3		94.3	103.2	36259.8	39652	36094.3	39652	High			High
FALSE	High	IsMasterProtein	A0A0E0HKI3	Uncharacterized protein OS=Oryza nivara OX=4536 PE=4 SV=1	0	299.841	57	29	358	27	1	743	80	6.58	611.45	29	3		93.4	111.6	26273.6	31416.4	26153.7	31416.4	High			High
FALSE	High	IsMasterProtein	B8BNQ4	Uncharacterized protein OS=Oryza sativa subsp. indica OX=39946 GN=OsI_37876 PE=3 SV=1	0	294.623	30	42	205	12	1	1412	156.8	6.98	381.5	42	45		96.9	106.5	15876.2	17448.9	15803.7	17448.9	High			High
FALSE	High	IsMasterProtein	A2YHE6	Uncharacterized protein OS=Oryza sativa subsp. indica OX=39946 GN=OsI_24612 PE=4 SV=1	0	293.835	64	25	243	1	1	485	53.6	7.9	424.27	25	0		174.4	134	519.9	399.3	517.5	399.3	High			High
FALSE	High	IsMasterProtein	A0A0E0FXV6	Uncharacterized protein OS=Oryza nivara OX=4536 PE=4 SV=1	0	293.269	63	25	243	1	1	484	53.6	7.9	424.55	25	49		100.9	109.8	21298.8	23195.9	21201.6	23195.9	High			High
FALSE	High	IsMasterProtein	A0A0E0HVR0	Uncharacterized protein OS=Oryza nivara OX=4536 PE=3 SV=1	0	290.783	46	27	163	27	1	686	72.6	5.69	386.35	27	0		104.9	106	12083.8	12210.2	12028.6	12210.2	High			High
FALSE	High	IsMasterProtein	A3ATE4	Uncharacterized protein OS=Oryza sativa subsp. japonica OX=39947 GN=OsJ_14634 PE=3 SV=1	0	289.5	41	41	202	11	1	1033	113.6	7.11	389.66	41	0		112.7	86.4	3390.8	2599.2	3375.3	2599.2	High			High
FALSE	High	IsMasterProtein	A0A0P0VBL9	Os01g0899425 protein (Fragment) OS=Oryza sativa subsp. japonica OX=39947 GN=Os01g0899425 PE=4 SV=1	0	269.964	72	9	632	1	1	106	11.8	5.48	1191.34	9	0		105.8	98.3	3328	3093.9	3312.8	3093.9	High			High
FALSE	High	IsMasterProtein	A0A0E0HK09	Uncharacterized protein OS=Oryza nivara OX=4536 PE=3 SV=1	0	264.484	65	34	186	24	1	601	64	5.67	330.84	34	14		122.3	98.4	18992.7	15281.8	18906	15281.8	High			High
FALSE	High	IsMasterProtein	A0A0E0FLT8	Uncharacterized protein OS=Oryza nivara OX=4536 PE=4 SV=1	0	261.485	63	21	346	19	1	333	34.9	6.32	792.35	21	4		92.5	99.7	28791.2	31019.8	28659.8	31019.8	High			High
FALSE	High	IsMasterProtein	B8AEQ9	Elongation factor Tu OS=Oryza sativa subsp. indica OX=39946 GN=OsI_07899 PE=3 SV=1	0	258.259	45	17	310	16	1	511	55.5	6.01	653.47	17	2		101.6	108.1	20680.5	21995.7	20586.1	21995.7	High			High
FALSE	High	IsMasterProtein	Q9SNK3	Glyceraldehyde-3-phosphate dehydrogenase OS=Oryza sativa subsp. japonica OX=39947 GN=OJ1528D07.7 PE=3 SV=1	0	255.731	49	19	431	14	1	444	47.1	6.68	759.37	19	0		91.9	118.5	19753.9	25459	19663.7	25459	High			High
FALSE	High	IsMasterProtein	A2ZLC1	Elongation factor Ts, mitochondrial OS=Oryza sativa subsp. indica OX=39946 GN=EFTS PE=3 SV=1	0	250.791	38	37	148	37	1	1123	121	4.7	294.43	37	0		107.6	98.1	12377.5	11293.8	12321	11293.8	High			High
FALSE	High	IsMasterProtein	A3CE45	Clathrin heavy chain OS=Oryza sativa subsp. japonica OX=39947 GN=OsJ_34910 PE=3 SV=1	0	249.235	29	48	115	48	1	1708	193.2	5.39	251.64	48	0		102	96	10570.1	9952.9	10521.9	9952.9	High			High
FALSE	High	IsMasterProtein	Q6YU90	Os02g0101500 protein OS=Oryza sativa subsp. japonica OX=39947 GN=B1370C05.18-1 PE=2 SV=1	0	246.919	62	26	174	26	1	386	42	7.02	329.46	26	0		102.2	115.3	13385.5	15097.3	13324.4	15097.3	High			High
FALSE	High	IsMasterProtein	A0A0E0J243	Uncharacterized protein OS=Oryza nivara OX=4536 PE=3 SV=1	0	244.485	50	27	157	11	1	650	71	5.21	348.57	27	25		100.5	98	13341.8	13014.6	13280.9	13014.6	High			High
FALSE	High	IsMasterProtein	Q8GRU9	Phosphoribulokinase OS=Oryza sativa subsp. indica OX=39946 GN=OsI_08574 PE=2 SV=1	0	233.829	59	18	182	16	1	403	44.8	6.02	421.72	18	2		92.2	110.2	13661.8	16329	13599.4	16329	High			High
FALSE	High	IsMasterProtein	Q7X8A1	Glyceraldehyde-3-phosphate dehydrogenase OS=Oryza sativa subsp. japonica OX=39947 GN=Os04g0459500 PE=2 SV=1	0	231.761	65	21	433	6	1	402	42.7	7.72	830.13	21	20		94.7	117.4	29769.6	36889.3	29633.7	36889.3	High			High
FALSE	High	IsMasterProtein	Q7Y1F0	Serine hydroxymethyltransferase OS=Oryza sativa subsp. japonica OX=39947 GN=OSJNBa0057G07.17 PE=3 SV=1	0	231.582	51	22	251	22	1	557	61.3	8.75	362.52	22	0		97.7	117.7	19575.9	23575.9	19486.5	23575.9	High			High
FALSE	High	IsMasterProtein	A0A0E0FRD2	ATP synthase subunit beta OS=Oryza nivara OX=4536 PE=3 SV=1	0	230.372	56	23	164	2	1	557	59.4	6.43	367.25	23	0		92.6	96.1	831.4	863.1	827.6	863.1	High			High
FALSE	High	IsMasterProtein	A2ZBX1	Fructose-bisphosphate aldolase OS=Oryza sativa subsp. indica OX=39946 GN=OsI_35277 PE=3 SV=1	0	229.005	57	24	368	23	1	388	42	6.8	672.64	24	1		99.8	119.3	37308.3	44610.4	37138	44610.4	High			High
FALSE	High	IsMasterProtein	A0A0E0HHW0	ATP synthase subunit beta OS=Oryza nivara OX=4536 PE=3 SV=1	0	228.125	23	23	160	2	1	1350	149.1	8.03	353.51	23	31		101.6	98.5	11389	11045.6	11337	11045.6	High			High
FALSE	High	IsMasterProtein	Q01KM8	Plasma membrane ATPase OS=Oryza sativa OX=4530 GN=OSIGBa0158D24.1 PE=3 SV=1	0	226.188	41	32	112	17	1	951	104.8	6.79	253.54	32	17		100.5	94.7	11163.1	10525.9	11112.1	10525.9	High			High
FALSE	High	IsMasterProtein	A0A0E0HGC5	Phosphoglycerate kinase OS=Oryza nivara OX=4536 PE=3 SV=1	0	225.088	64	25	285	1	1	487	50.5	7.44	628.06	25	34		83.3	107.7	23118.3	29869	23012.8	29869	High			High
FALSE	High	IsMasterProtein	C0J9Y2	Fructose-bisphosphate aldolase OS=Oryza nivara OX=4536 PE=3 SV=1	0	224.823	74	26	228	22	1	358	37.7	7.72	509.78	26	5		89.6	114.5	17187.3	21968.8	17108.8	21968.8	High			High
FALSE	High	IsMasterProtein	C7IWD0	Os01g0791600 protein OS=Oryza sativa subsp. japonica OX=39947 GN=Os01g0791600 PE=3 SV=1	0	224.701	47	19	678	3	1	379	41.7	5.02	1224.98	19	16		102.2	107.7	9596.6	10116.5	9552.8	10116.5	High			High
FALSE	High	IsMasterProtein	A0A0E0HGC6	Phosphoglycerate kinase OS=Oryza nivara OX=4536 PE=3 SV=1	0	222.701	65	25	284	1	1	484	50.1	6.73	628.3	25	0		98.6	108.3	5.8	6.4	5.8	6.4	High			High
FALSE	High	IsMasterProtein	A0A0E0H6Y4	Glutamine synthetase OS=Oryza nivara OX=4536 PE=3 SV=1	0	222.331	51	16	148	14	1	445	48.7	6.4	282.9	16	7		91.7	110.6	11867.6	14319.4	11813.4	14319.4	High			High
FALSE	High	IsMasterProtein	Q53NM9	DnaK-type molecular chaperone hsp70-rice OS=Oryza sativa subsp. japonica OX=39947 GN=LOC_Os11g47760 PE=3 SV=1	0	218.597	48	26	146	6	1	649	71.1	5.21	329.31	26	14		110.2	95.6	6554.6	5689.3	6524.7	5689.3	High			High
FALSE	High	IsMasterProtein	A0A0E0HC73	Uncharacterized protein OS=Oryza nivara OX=4536 PE=3 SV=1	0	214.845	42	28	170	15	1	689	73.5	5.26	383.95	28	17		97.9	111.5	12698.8	14458.4	12640.8	14458.4	High			High
FALSE	High	IsMasterProtein	A0A0E0GUL1	Uncharacterized protein OS=Oryza nivara OX=4536 PE=3 SV=1	0	213.906	33	18	215	13	1	657	70.2	8.81	343.58	18	0		100.5	113.2	10799	12166	10749.7	12166	High			High
FALSE	High	IsMasterProtein	A1YQJ3	Enolase OS=Oryza sativa subsp. japonica OX=39947 PE=2 SV=1	0	213.164	73	24	125	11	1	446	47.9	5.57	296.76	24	17		105.3	98.4	10654.6	9955	10606	9955	High			High
FALSE	High	IsMasterProtein	Q6H4L2	Elongation factor 2 OS=Oryza sativa subsp. japonica OX=39947 GN=Os02g0519900 PE=2 SV=1	0	210.617	47	32	115	2	1	843	94	6.16	204.46	32	46		104.6	89.5	10093.5	8637.3	10047.4	8637.3	High			High
FALSE	High	IsMasterProtein	Q01MK8	H0613H07.5 protein OS=Oryza sativa OX=4530 GN=H0613H07.5 PE=4 SV=1	0	207.003	46	31	113	1	1	843	93.9	6.16	202.64	31	0		117.7	111.6	253.7	240.4	252.5	240.4	High			High
FALSE	High	IsMasterProtein	Q2QTK0	Ribulose bisphosphate carboxylase small chain OS=Oryza sativa subsp. japonica OX=39947 GN=LOC_Os12g19394 PE=3 SV=1	0	206.866	100	18	1208	2	1	128	14.9	7.08	1629.09	18	30		76	93	183346	224196	182509	224196	High			High		Acetyl [N-Term]
FALSE	High	IsMasterProtein	A2ZMY2	Cysteine synthase OS=Oryza sativa subsp. indica OX=39946 GN=OsI_39190 PE=3 SV=1	0	203.109	62	20	143	17	1	408	43.5	8.69	286.06	20	9		106.8	99.6	12452.2	11616.2	12395.4	11616.2	High			High
FALSE	High	IsMasterProtein	Q7XRT0	OSJNBa0042F21.13 protein OS=Oryza sativa subsp. japonica OX=39947 GN=Os04g0234600 PE=3 SV=2	0	201.705	55	21	220	21	1	392	42.2	5.85	402.43	21	0		99	108.5	19738.9	21619.2	19648.8	21619.2	High			High
FALSE	High	IsMasterProtein	A2WZT1	Ferredoxin--NADP reductase, leaf isozyme 2, chloroplastic OS=Oryza sativa subsp. indica OX=39946 GN=OsI_05475 PE=3 SV=1	0	200.954	53	21	163	19	1	366	40.7	8.05	292.69	21	3		92.7	101.8	14617.1	16055	14550.4	16055	High			High
FALSE	High	IsMasterProtein	Q0J0U8	Heat shock protein OS=Oryza sativa subsp. japonica OX=39947 GN=Os09g0482400 PE=2 SV=1	0	198.843	42	28	113	1	1	699	80.1	5.06	215.76	28	0		114	106.9	255.5	239.6	254.3	239.6	High			High
FALSE	High	IsMasterProtein	P41344	Ferredoxin--NADP reductase, leaf isozyme 1, chloroplastic OS=Oryza sativa subsp. japonica OX=39947 GN=LFNR1 PE=1 SV=1	0	198.115	52	20	154	18	1	362	40	8.51	278.73	20	0		93.5	117.4	10494.1	13174	10446.2	13174	High			High
FALSE	High	IsMasterProtein	P0C520	ATP synthase subunit alpha, mitochondrial OS=Oryza sativa OX=4530 GN=ATPA PE=3 SV=1	0	196.728	51	23	175	20	1	509	55.3	6.1	342.46	23	0		99.4	101	12749.9	12957.9	12691.7	12957.9	High			High
FALSE	High	IsMasterProtein	A0A0E0ILE0	Uncharacterized protein OS=Oryza nivara OX=4536 PE=3 SV=1	0	196.222	42	28	113	1	1	699	80.2	5.06	216.97	28	37		94.1	97.4	9652.8	9987.1	9608.7	9987.1	High			High
FALSE	High	IsMasterProtein	A0A0E0IUD7	Uncharacterized protein OS=Oryza nivara OX=4536 PE=4 SV=1	0	195.274	57	25	182	24	1	442	47.1	5.95	387.56	25	0		93.3	108.4	13471.5	15654.2	13410	15654.2	High			High
FALSE	High	IsMasterProtein	Q0JKY8	Carbonic anhydrase (Fragment) OS=Oryza sativa subsp. japonica OX=39947 GN=Os01g0639900 PE=3 SV=1	0	192.463	69	18	308	18	1	281	30	8.5	573.91	18	0		100.6	108.3	30191.6	32490.9	30053.8	32490.9	High			High
FALSE	High	IsMasterProtein	D0EKL9	Photosystem II CP47 reaction center protein OS=Oryza sativa OX=4530 GN=psbB PE=3 SV=1	0	190.396	39	16	337	16	1	508	56.2	6.54	616.7	16	0		96.9	104.7	21169.7	22873.7	21073.1	22873.7	High			High
FALSE	High	IsMasterProtein	A0A0E0ISY9	Uncharacterized protein OS=Oryza nivara OX=4536 PE=3 SV=1	0	190.155	28	32	110	12	1	1416	154.6	5.1	234.93	32	23		96.6	96.9	10483.9	10514.7	10436	10514.7	High			High
FALSE	High	IsMasterProtein	A0A0E0JCM7	Uncharacterized protein OS=Oryza nivara OX=4536 PE=3 SV=1	0	189.807	36	27	133	27	1	1500	165.7	6.3	226.92	27	0		122.2	92.5	12107.9	9160.3	12052.6	9160.3	High			High
FALSE	High	IsMasterProtein	A0A0E0HNB8	Dihydrolipoyl dehydrogenase OS=Oryza nivara OX=4536 PE=3 SV=1	0	188.319	53	23	108	11	1	503	52.6	7.53	244.29	23	15		89.4	104.4	8288.4	9682.5	8250.6	9682.5	High			High
FALSE	High	IsMasterProtein	A0A0E0IUD2	Uncharacterized protein OS=Oryza nivara OX=4536 PE=4 SV=1	0	188.276	32	30	101	2	1	1063	116.2	6.39	205.86	30	0		102.9	112.5	582	636.5	579.3	636.5	High			High
FALSE	High	IsMasterProtein	A0A1W5HL37	Photosystem II CP43 reaction center protein OS=Oryza nivara OX=4536 GN=psbC PE=3 SV=1	0	188.064	33	14	257	11	1	473	52	7.18	636.93	14	0		87.6	102.4	15732.8	18398.1	15661	18398.1	High			High
FALSE	High	IsMasterProtein	A2Z8U8	Uncharacterized protein OS=Oryza sativa subsp. indica OX=39946 GN=OsI_34142 PE=4 SV=1	0	187.782	40	32	106	4	1	902	99.3	6.3	207.67	32	34		96.2	99.5	8413.6	8701.8	8375.2	8701.8	High			High
FALSE	High	IsMasterProtein	A0A0E0FVL6	Uncharacterized protein OS=Oryza nivara OX=4536 PE=3 SV=1	0	187.374	40	22	137	2	1	648	70.9	5.21	292.18	22	1		113.7	74	459.4	298.8	457.3	298.8	High			High
FALSE	High	IsMasterProtein	A2ZJH7	Uncharacterized protein OS=Oryza sativa subsp. indica OX=39946 GN=OsI_37967 PE=3 SV=1	0	187.038	51	24	146	17	1	578	61.1	5.21	299.72	24	7		116.8	95	11407.3	9280.3	11355.2	9280.3	High			High
FALSE	High	IsMasterProtein	A2XVY3	Elongation factor G, chloroplastic OS=Oryza sativa subsp. indica OX=39946 GN=OsI_16800 PE=3 SV=1	0	185.699	41	27	102	27	1	774	84.9	5.6	196.75	27	0		103.4	107.6	10862.3	11307.4	10812.7	11307.4	High			High
FALSE	High	IsMasterProtein	A0A0E0GKD9	Uncharacterized protein OS=Oryza nivara OX=4536 PE=3 SV=1	0	183.753	45	17	139	17	1	418	44.9	5.14	271.07	17	0		89.4	101.3	9135.7	10349.7	9094	10349.7	High			High
FALSE	High	IsMasterProtein	Q0J4P2	Heat shock protein 81-1 OS=Oryza sativa subsp. japonica OX=39947 GN=HSP81-1 PE=3 SV=2	0	183.718	41	27	99	4	1	699	80.1	5.07	193.96	27	0		109	94	1242.5	1070.9	1236.8	1070.9	High			High
FALSE	High	IsMasterProtein	Q10QZ4	Elongation factor 1-alpha OS=Oryza sativa subsp. japonica OX=39947 GN=LOC_Os03g08060 PE=3 SV=1	0	182.465	50	23	198	23	1	449	49.5	9.11	318.77	23	0		103.3	95.6	16222.6	15008.3	16148.5	15008.3	High			High
FALSE	High	IsMasterProtein	Q5JNB0	Cysteine synthase OS=Oryza sativa subsp. japonica OX=39947 GN=Os01g0978100 PE=2 SV=1	0	180.554	61	17	118	15	1	394	41.8	6.7	241.36	17	4		99.4	100.4	9947.3	10042.7	9901.9	10042.7	High			High
FALSE	High	IsMasterProtein	B7ENR4	Aminomethyltransferase (Fragment) OS=Oryza sativa subsp. japonica OX=39947 PE=2 SV=1	0	180.049	53	19	160	19	1	409	44.1	8.31	308.37	19	0		94.8	111	11780.4	13799.9	11726.6	13799.9	High			High
FALSE	High	IsMasterProtein	A2ZJQ0	Ribulose bisphosphate carboxylase small chain OS=Oryza sativa subsp. indica OX=39946 GN=OsI_38046 PE=3 SV=1	0	179.712	74	17	1046	1	1	175	19.7	8.87	1294.73	17	0		113.8	111.9	394.9	388.3	393.1	388.3	High			High
FALSE	High	IsMasterProtein	A0A0E0GVP0	Uncharacterized protein OS=Oryza nivara OX=4536 PE=3 SV=1	0	178.355	40	23	125	2	1	649	71.3	5.21	298.2	23	4		92.7	97.7	952.4	1003.2	948.1	1003.2	High			High
FALSE	High	IsMasterProtein	A0A0E0IL65	Uncharacterized protein OS=Oryza nivara OX=4536 PE=3 SV=1	0	178.307	44	31	88	12	1	797	90.2	5.67	168.12	31	24		102	90.6	8580.8	7624.6	8541.6	7624.6	High			High
FALSE	High	IsMasterProtein	Q6L509	Os05g0460000 protein OS=Oryza sativa subsp. japonica OX=39947 GN=Os05g0460000 PE=2 SV=1	0	177.536	42	22	124	3	1	646	70.8	5.21	257.14	22	0		86.3	104	553.4	666.7	550.9	666.7	High			High
FALSE	High	IsMasterProtein	A0A0E0HWH9	Uncharacterized protein OS=Oryza nivara OX=4536 PE=3 SV=1	0	177.441	59	19	177	14	1	369	40.2	8.48	355.78	19	9		98.3	107.9	12548.2	13773.2	12490.9	13773.2	High			High
FALSE	High	IsMasterProtein	A0A0F7EX29	Ribulose bisphosphate carboxylase large chain (Fragment) OS=Oryza sativa OX=4530 GN=rbcL PE=3 SV=1	0	175.568	67	15	968	1	1	196	21.6	7.2	1870.23	15	0		84.1	103.9	942.3	1163.8	938	1163.8	High			High		Acetyl [N-Term]
FALSE	High	IsMasterProtein	A0A0E0HVM5	Uncharacterized protein OS=Oryza nivara OX=4536 PE=3 SV=1	0	174.946	24	22	118	19	1	1075	116.5	5.39	303.48	22	4		100.6	105.2	9612.1	10048.9	9568.2	10048.9	High			High
FALSE	High	IsMasterProtein	A0A0E0JCT8	Plasma membrane ATPase OS=Oryza nivara OX=4536 PE=3 SV=1	0	171.17	33	28	70	10	1	1021	112.6	6.89	148.25	28	7		119.2	99.5	3652.2	3048.5	3635.5	3048.5	High			High
FALSE	High	IsMasterProtein	A0A0E0GDA6	Uncharacterized protein OS=Oryza nivara OX=4536 PE=4 SV=1	0	169.399	35	33	85	33	1	1078	121.2	5.59	129.13	33	0		93.6	110.6	8114.4	9588.2	8077.4	9588.2	High			High
FALSE	High	IsMasterProtein	A0A0E0IAX9	Uncharacterized protein OS=Oryza nivara OX=4536 PE=3 SV=1	0	168.284	40	32	84	11	1	964	110	5.8	163.67	32	22		95.5	95.1	6513.3	6481.2	6483.6	6481.2	High			High
FALSE	High	IsMasterProtein	A3QQQ3	UTP--glucose-1-phosphate uridylyltransferase OS=Oryza sativa subsp. indica OX=39946 GN=UGP PE=2 SV=1	0	167.629	72	27	133	27	1	469	51.6	5.59	255.66	27	0		89.1	105.4	9391.4	11108.6	9348.5	11108.6	High			High
FALSE	High	IsMasterProtein	B8AK24	Uncharacterized protein OS=Oryza sativa subsp. indica OX=39946 GN=OsI_10758 PE=3 SV=1	0	166.713	56	18	104	4	1	445	48	5.47	246.62	18	3		90.9	103.3	681.3	774.1	678.2	774.1	High			High
FALSE	High	IsMasterProtein	A0A0P0Y1Y5	Adenosylhomocysteinase (Fragment) OS=Oryza sativa subsp. japonica OX=39947 GN=Os11g0455500 PE=3 SV=1	0	166.128	46	21	92	21	1	515	56.7	7.2	184.42	21	0		111.7	80.7	8730.2	6308.9	8690.3	6308.9	High			High
FALSE	High	IsMasterProtein	Q651T8	Os06g0662000 protein OS=Oryza sativa subsp. japonica OX=39947 GN=Os06g0662000 PE=3 SV=1	0	165.558	47	27	87	12	1	620	68.4	5.34	178.16	27	22		96.8	94.8	6699	6557.5	6668.4	6557.5	High			High
FALSE	High	IsMasterProtein	A0A0E0HC32	Uncharacterized protein OS=Oryza nivara OX=4536 PE=4 SV=1	0	165.508	22	44	65	42	1	2447	271.2	6.62	130.32	44	2		111	96.2	7561.8	6556.5	7527.3	6556.5	High			High
FALSE	High	IsMasterProtein	B7EA73	Puromycin-sensitive aminopeptidase OS=Oryza sativa subsp. japonica OX=39947 GN=Os08g0562700 PE=2 SV=1	0	165.382	42	27	76	1	1	887	99.5	5.59	154.45	27	0		106.1	86.5	280.4	228.4	279.1	228.4	High			High
FALSE	High	IsMasterProtein	B8B9L6	Uncharacterized protein OS=Oryza sativa subsp. indica OX=39946 GN=OsI_30294 PE=4 SV=1	0	165.326	41	28	77	2	1	968	108.7	6.2	154.93	28	33		99.5	92	5836.5	5396.8	5809.9	5396.8	High			High
FALSE	High	IsMasterProtein	A0A0E0IB67	Uncharacterized protein OS=Oryza nivara OX=4536 PE=4 SV=1	0	165.253	51	17	138	17	1	423	43.5	7.87	317.58	17	0		103.4	99.6	12627.8	12166.6	12570.2	12166.6	High			High
FALSE	High	IsMasterProtein	A0A0E0GGI0	Aconitate hydratase OS=Oryza nivara OX=4536 PE=3 SV=1	0	162.726	32	25	87	21	1	995	107.4	7.14	165.77	25	5		93	95	6865.4	7007.9	6834.1	7007.9	High			High
FALSE	High	IsMasterProtein	B8BP25	Uncharacterized protein OS=Oryza sativa subsp. indica OX=39946 GN=OsI_37938 PE=3 SV=1	0	160.541	44	26	130	13	1	715	76.2	5.26	296.65	26	0		107.9	102.2	3371.8	3195.1	3356.4	3195.1	High			High
FALSE	High	IsMasterProtein	Q2QSR7	Os12g0420200 protein OS=Oryza sativa subsp. japonica OX=39947 GN=LOC_Os12g23180 PE=4 SV=2	0	158.165	55	21	110	21	1	376	41.5	8.53	199.93	21	0		92.1	98.3	10033.9	10705	9988.1	10705	High			High
FALSE	High	IsMasterProtein	Q6Z7B0	Heat shock 70 kDa protein BIP1 OS=Oryza sativa subsp. japonica OX=39947 GN=BIP1 PE=1 SV=1	0	155.474	35	21	79	18	1	665	73.3	5.19	180.71	21	1		106.5	94.9	4858.1	4327.2	4835.9	4327.2	High			High
FALSE	High	IsMasterProtein	U5LY03	Geranylgeranyl reductase OS=Oryza sativa subsp. japonica OX=39947 GN=LYL1 PE=2 SV=1	0	154.365	54	20	83	20	1	463	50.6	9.1	187.96	20	0		122.6	100.9	7950.7	6544.8	7914.4	6544.8	High			High
FALSE	High	IsMasterProtein	B8AVV2	Uncharacterized protein OS=Oryza sativa subsp. indica OX=39946 GN=OsI_16423 PE=4 SV=1	0	153.113	48	17	146	16	1	365	39.5	6.61	274.14	17	1		92.3	110.3	9783.4	11699.3	9738.7	11699.3	High			High
FALSE	High	IsMasterProtein	Q8GTK8	Os07g0212200 protein OS=Oryza sativa subsp. japonica OX=39947 GN=OJ1664_D08.107 PE=4 SV=2	0	150.903	52	15	128	15	1	392	41	7.81	256.24	15	0		98.5	106.5	11852	12815.7	11797.9	12815.7	High			High
FALSE	High	IsMasterProtein	A0A0E0G7I6	Ribonuclease OS=Oryza nivara OX=4536 PE=4 SV=1	0	150.746	40	31	59	31	1	986	108.1	6.84	113.76	31	0		109.8	92.9	6057.8	5127.2	6030.1	5127.2	High			High
FALSE	High	IsMasterProtein	A0A0E0FH55	Uncharacterized protein OS=Oryza nivara OX=4536 PE=4 SV=1	0	148.714	37	31	72	31	1	815	89.8	5.15	158.25	31	0		106.8	101.6	8175.5	7777.2	8138.2	7777.2	High			High
FALSE	High	IsMasterProtein	A0A1L2JKJ5	Fructose-bisphosphate aldolase OS=Oryza sativa OX=4530 PE=2 SV=1	0	147.845	65	21	101	10	1	358	38.8	8.16	217.68	21	9		103.4	83.6	7523.2	6086.7	7488.9	6086.7	High			High
FALSE	High	IsMasterProtein	E9KIQ1	Cytochrome f OS=Oryza sativa subsp. japonica OX=39947 GN=petA PE=3 SV=1	0	147.074	42	17	165	4	1	322	35.7	8.75	256.63	17	20		97.7	109.7	14063.4	15787.9	13999.2	15787.9	High			High
FALSE	High	IsMasterProtein	Q6AVA8	Pyruvate, phosphate dikinase 1, chloroplastic OS=Oryza sativa subsp. japonica OX=39947 GN=PPDK1 PE=1 SV=1	0	146.322	30	24	85	24	1	947	102.7	6.37	160.58	24	0		100.1	110	7122.2	7823.5	7089.7	7823.5	High			High
FALSE	High	IsMasterProtein	A2YLT1	Uncharacterized protein OS=Oryza sativa subsp. indica OX=39946 GN=OsI_26177 PE=3 SV=1	0	144.962	40	16	143	16	1	358	39.6	8.57	304.09	16	0		92.4	101.2	12974	14207.7	12914.8	14207.7	High			High
FALSE	High	IsMasterProtein	A0A0E0JCQ1	Uncharacterized protein OS=Oryza nivara OX=4536 PE=3 SV=1	0	143.884	25	24	75	5	1	1161	130.6	5.66	139.82	24	0		118.7	90.2	838.3	636.6	834.5	636.6	High			High
FALSE	High	IsMasterProtein	A0A0E0HE79	Fructose-bisphosphate aldolase OS=Oryza nivara OX=4536 PE=3 SV=1	0	143.594	54	19	86	8	1	358	38.8	7.33	211.84	19	0		110.6	85.5	1808.5	1398.2	1800.2	1398.2	High			High
FALSE	High	IsMasterProtein	Q6Z9G0	Glyceraldehyde-3-phosphate dehydrogenase OS=Oryza sativa subsp. japonica OX=39947 GN=Os08g0440800 PE=2 SV=1	0	141.543	55	21	85	21	1	499	53.3	7.01	149.65	21	0		94.5	104.7	8051.3	8920.9	8014.5	8920.9	High			High
FALSE	High	IsMasterProtein	B9EXM2	Carbamoyl-phosphate synthase large chain, chloroplastic OS=Oryza sativa subsp. japonica OX=39947 GN=CARB PE=2 SV=1	0	140.768	31	31	69	31	1	1172	127.7	6.01	125.15	31	0		104.3	97.2	6069.5	5654.6	6041.8	5654.6	High			High
FALSE	High	IsMasterProtein	A0A0E0GGX3	Uncharacterized protein OS=Oryza nivara OX=4536 PE=4 SV=1	0	140.173	44	29	59	5	1	809	89.7	5.26	116.29	29	25		103.3	95.9	4793.6	4452.3	4771.7	4452.3	High			High
FALSE	High	IsMasterProtein	Q6AVT2	Glucose-1-phosphate adenylyltransferase large subunit 1, chloroplastic/amyloplastic OS=Oryza sativa subsp. japonica OX=39947 GN=AGPL1 PE=1 SV=1	0	138.709	49	22	80	22	1	511	55.4	7.37	139.5	22	0		94.7	102.5	7336	7936.1	7302.5	7936.1	High			High
FALSE	High	IsMasterProtein	A0A0E0ITT7	Uncharacterized protein OS=Oryza nivara OX=4536 PE=3 SV=1	0	136.864	38	33	54	32	1	978	109	6.76	118.75	33	0		103.1	106	5024.2	5163.8	5001.3	5163.8	High			High
FALSE	High	IsMasterProtein	A0A0E0IYI4	Uncharacterized protein OS=Oryza nivara OX=4536 PE=3 SV=1	0	136.347	55	15	114	4	1	391	43.2	5.49	228.74	15	19		106.4	102.2	9909.7	9513.4	9864.5	9513.4	High			High
FALSE	High	IsMasterProtein	A0A0E0J063	Chlorophyll a-b binding protein, chloroplastic OS=Oryza nivara OX=4536 PE=3 SV=1	0	135.506	45	10	250	10	1	283	30.3	5.71	405.13	10	0		91.7	99.3	13744.9	14885.4	13682.2	14885.4	High			High
FALSE	High	IsMasterProtein	B0FFP0	Chloroplast 23 kDa polypeptide of photosystem II (Fragment) OS=Oryza sativa subsp. japonica OX=39947 PE=2 SV=1	0	135.372	72	12	318	11	1	185	20	5.68	491.22	12	3		100.1	107.7	20180.8	21724.3	20088.7	21724.3	High			High
FALSE	High	IsMasterProtein	Q7XE16	Cell division cycle protein 48, putative, expressed OS=Oryza sativa subsp. japonica OX=39947 GN=LOC_Os10g30580 PE=4 SV=2	0	134.871	40	27	57	3	1	808	89.8	5.21	113.41	27	0		111.3	99.9	416.8	374.2	414.9	374.2	High			High
FALSE	High	IsMasterProtein	Q0DZE5	Os02g0625500 protein (Fragment) OS=Oryza sativa subsp. japonica OX=39947 GN=Os02g0625500 PE=4 SV=1	0	134.227	56	15	60	14	1	376	40.8	5.77	146.48	15	1		116.3	81.3	5689.1	3976.5	5663.1	3976.5	High			High
FALSE	High	IsMasterProtein	A0A0E0GE00	Uncharacterized protein OS=Oryza nivara OX=4536 PE=3 SV=1	0	133.592	45	20	65	20	1	598	61.8	8.1	140.83	20	0		85.1	97.6	4312.2	4943.1	4292.5	4943.1	High			High
FALSE	High	IsMasterProtein	O22387	Glyceraldehyde-3-phosphate dehydrogenase (Fragment) OS=Oryza sativa OX=4530 GN=GAPDH PE=2 SV=1	0	133.413	62	14	245	1	1	268	28.3	9.57	436.54	14	0		77.8	107.8	233.2	323.2	232.1	323.2	High			High
FALSE	High	IsMasterProtein	B8AME2	Catalase isozyme C OS=Oryza sativa subsp. indica OX=39946 GN=OsI_09857 PE=3 SV=1	0	133.275	39	16	122	14	1	492	56.7	7.42	233.81	16	1		97.4	115.5	8068.4	9566.3	8031.6	9566.3	High			High
FALSE	High	IsMasterProtein	A2WWR4	Histone H4 OS=Oryza sativa subsp. indica OX=39946 GN=OsI_04340 PE=3 SV=1	0	133.13	55	8	130	8	1	103	11.4	11.47	258.83	8	0		91.7	92.6	9840.6	9934	9795.7	9934	High			High
FALSE	High	IsMasterProtein	A2X218	Chlorophyll a-b binding protein, chloroplastic OS=Oryza sativa subsp. indica OX=39946 GN=OsI_06243 PE=3 SV=1	0	131.646	30	7	181	1	1	269	29.2	7.56	309.38	7	19		98.1	98.5	11615	11662.3	11562	11662.3	High			High
FALSE	High	IsMasterProtein	A0A0E0GE32	Aspartate aminotransferase OS=Oryza nivara OX=4536 PE=4 SV=1	0	131.377	49	20	84	20	1	458	50.3	8.31	194.99	20	0		90.9	101.7	5643.8	6312.9	5618	6312.9	High			High
FALSE	High	IsMasterProtein	A6N104	Chlorophyll a-b binding protein, chloroplastic (Fragment) OS=Oryza sativa subsp. indica OX=39946 PE=2 SV=1	0	130.596	44	7	173	1	1	191	20.9	6.16	299.5	7	0		114.3	106.6	253.8	236.7	252.6	236.7	High			High
FALSE	High	IsMasterProtein	B8ACF5	Alpha-1,4 glucan phosphorylase OS=Oryza sativa subsp. indica OX=39946 GN=OsI_04460 PE=3 SV=1	0	130.55	37	28	57	28	1	841	94.4	7.24	123.82	28	0		101.5	105.8	6503.1	6780.1	6473.4	6780.1	High			High
FALSE	High	IsMasterProtein	A0A218KL39	Actin-1 OS=Oryza sativa OX=4530 PE=2 SV=1	0	130.517	53	14	117	3	1	377	41.8	5.49	229.65	14	1		112	90.2	1245.8	1003.5	1240.1	1003.5	High			High
FALSE	High	IsMasterProtein	A0A0E0FGW9	Phospholipase D OS=Oryza nivara OX=4536 PE=3 SV=1	0	130.051	32	21	63	18	1	872	98.4	6.01	108.3	21	4		98.5	95.2	4900.3	4739.3	4877.9	4739.3	High			High
FALSE	High	IsMasterProtein	Q5QNA5	Os01g0208700 protein OS=Oryza sativa subsp. japonica OX=39947 GN=Os01g0208700 PE=2 SV=1	0	129.965	36	34	61	27	1	1014	114.1	6.09	114.65	34	7		93.4	116.7	4554.7	5690.3	4533.9	5690.3	High			High
FALSE	High	IsMasterProtein	B8A7P7	Uncharacterized protein OS=Oryza sativa subsp. indica OX=39946 GN=OsI_04777 PE=4 SV=1	0	129.683	37	21	55	21	1	609	63.5	5.16	130.78	21	0		87.1	98.6	5363.1	6068.1	5338.6	6068.1	High			High
FALSE	High	IsMasterProtein	Q9AUQ4	Os03g0712700 protein OS=Oryza sativa subsp. japonica OX=39947 GN=OSJNBb0033N16.5 PE=2 SV=1	0	129.376	47	21	68	21	1	582	62.9	5.63	138.1	21	0		95.3	105.4	6086.6	6728.4	6058.8	6728.4	High			High
FALSE	High	IsMasterProtein	A0A0E0I816	Aconitate hydratase OS=Oryza nivara OX=4536 PE=3 SV=1	0	128.762	29	24	62	20	1	987	107.1	6.86	103.46	24	0		110.6	96	5452	4730.5	5427.1	4730.5	High			High
FALSE	High	IsMasterProtein	A0A0E0H9Y5	Dihydrolipoyl dehydrogenase OS=Oryza nivara OX=4536 PE=3 SV=1	0	128.69	46	20	58	8	1	504	52.9	7.75	136.87	20	0		103	101.9	2209.9	2187.3	2199.8	2187.3	High			High
FALSE	High	IsMasterProtein	A0A0E0G4W1	Uncharacterized protein OS=Oryza nivara OX=4536 PE=4 SV=1	0	126.69	47	15	112	13	1	380	41.4	7.3	174.84	15	4		93.6	107.8	7170	8254.7	7137.3	8254.7	High			High
FALSE	High	IsMasterProtein	Q657P0	Protein translocase subunit SecA OS=Oryza sativa subsp. japonica OX=39947 GN=P0426D06.18 PE=3 SV=1	0	125.737	25	25	59	25	1	1021	114.4	6	110.74	25	0		95.5	98.1	5289.5	5434.5	5265.4	5434.5	High			High
FALSE	High	IsMasterProtein	A0A0E0FMY7	Uncharacterized protein OS=Oryza nivara OX=4536 PE=3 SV=1	0	124.494	24	16	140	3	1	583	66.4	9.26	247.32	16	0		102.3	96.1	531.4	499.3	529	499.3	High			High
FALSE	High	IsMasterProtein	A0A0P0WKD6	Os05g0291700 protein OS=Oryza sativa subsp. japonica OX=39947 GN=Os05g0291700 PE=4 SV=1	0	123.975	42	17	83	17	1	495	52.3	6.47	203.63	17	0		105.1	99.7	6723.7	6380.6	6693	6380.6	High			High
FALSE	High	IsMasterProtein	A0A0E0GDH3	Uncharacterized protein OS=Oryza nivara OX=4536 PE=3 SV=1	0	123.878	36	23	61	9	1	679	72.9	5.68	123.82	23	17		90.3	106.5	4989.7	5884.8	4966.9	5884.8	High			High
FALSE	High	IsMasterProtein	Q10A14	Alanine--tRNA ligase OS=Oryza sativa subsp. japonica OX=39947 GN=LOC_Os10g10244 PE=2 SV=1	0	123.867	29	24	55	24	1	999	109.3	6.57	105.49	24	0		101.7	102.9	5446.5	5513.2	5421.6	5513.2	High			High
FALSE	High	IsMasterProtein	A0A0E0GUE4	Uncharacterized protein OS=Oryza nivara OX=4536 PE=4 SV=1	0	123.538	40	17	99	16	1	463	48.1	8.65	273.83	17	1		89.9	110.7	6718.3	8271.1	6687.6	8271.1	High			High
FALSE	High	IsMasterProtein	A6N182	Ribulose bisphosphate carboxylase small chain (Fragment) OS=Oryza sativa subsp. indica OX=39946 PE=2 SV=1	0	123.391	100	10	706	1	1	73	8.3	6.57	1008.22	10	0		129.9	117.1	220.4	198.7	219.4	198.7	High			High
FALSE	High	IsMasterProtein	E9KIM8	Photosystem II D2 protein OS=Oryza sativa subsp. japonica OX=39947 GN=psbD PE=3 SV=1	0	122.63	25	8	142	4	1	359	40.3	5.95	304.5	8	0		105.1	104.4	6923.6	6877.7	6892	6877.7	High			High
FALSE	High	IsMasterProtein	A0A0E0G252	Uncharacterized protein OS=Oryza nivara OX=4536 PE=3 SV=1	0	121.94	26	17	60	2	1	621	68.5	5.53	132.52	17	0		120.4	82.6	270.7	185.7	269.5	185.7	High			High
FALSE	High	IsMasterProtein	B8B2X2	Uncharacterized protein OS=Oryza sativa subsp. indica OX=39946 GN=OsI_24541 PE=4 SV=1	0	121.863	13	16	75	16	1	1485	163.6	7.43	141.99	16	0		100.3	111.9	5969.9	6664.5	5942.6	6664.5	High			High
FALSE	High	IsMasterProtein	A0A0P0XAE2	Os07g0691200 protein OS=Oryza sativa subsp. japonica OX=39947 GN=Os07g0691200 PE=4 SV=1	0	121.858	32	24	62	24	1	883	96.7	5.41	111.64	24	0		113.1	97.4	6125.2	5273	6097.2	5273	High			High
FALSE	High	IsMasterProtein	A0A0E0H7V8	Glucose-1-phosphate adenylyltransferase OS=Oryza nivara OX=4536 PE=3 SV=1	0	120.772	42	16	61	11	1	574	62.8	8.1	108.04	16	8		92	104.5	4967.9	5641.7	4945.2	5641.7	High			High
FALSE	High	IsMasterProtein	Q53PA7	2-oxoglutarate/malate translocator (Clone OMT103), mitochondrial membrane-proso millet OS=Oryza sativa subsp. japonica OX=39947 GN=LOC_Os11g24450 PE=2 SV=1	0	120.744	84	19	76	12	1	309	32.6	9.38	139.15	19	12		86.1	106.1	5052.9	6224	5029.8	6224	High			High
FALSE	High	IsMasterProtein	B8ATR4	Uncharacterized protein OS=Oryza sativa subsp. indica OX=39946 GN=OsI_15904 PE=4 SV=1	0	120.552	60	15	55	3	1	301	31.3	4.61	65.88	15	20		91.1	112.7	5309.8	6564.6	5285.6	6564.6	High			High
FALSE	High	IsMasterProtein	A0A0E0IKT3	Uncharacterized protein OS=Oryza nivara OX=4536 PE=3 SV=1	0	120.448	31	19	59	19	1	707	75.5	8.09	131.88	19	0		106.5	95.8	5529.8	4974.5	5504.6	4974.5	High			High
FALSE	High	IsMasterProtein	A0A0E0FUX9	Uncharacterized protein OS=Oryza nivara OX=4536 PE=4 SV=1	0	120.273	41	20	92	11	1	559	60.7	5.6	165.6	20	11		98.2	100.6	7429.5	7611.1	7395.6	7611.1	High			High
FALSE	High	IsMasterProtein	A2YM28	Thiamine thiazole synthase, chloroplastic OS=Oryza sativa subsp. indica OX=39946 GN=THI1 PE=3 SV=1	0	120.1	47	15	100	2	1	353	37	5.69	209.3	15	0		142.5	81.9	1707.3	981	1699.5	981	High			High
FALSE	High	IsMasterProtein	Q8L6I2	Plasma membrane ATPase OS=Oryza sativa subsp. japonica OX=39947 GN=a2 PE=3 SV=1	0	119.761	27	21	48	10	1	957	105.4	6.79	110.04	21	1		104.8	99	2115.9	1998.9	2106.2	1998.9	High			High
FALSE	High	IsMasterProtein	A0A0E0GSM9	Uncharacterized protein OS=Oryza nivara OX=4536 PE=3 SV=1	0	119.626	58	17	81	7	1	260	29.1	4.88	144.48	17	17		94	93.7	7007.5	6983.5	6975.5	6983.5	High			High
FALSE	High	IsMasterProtein	B8AF20	Uncharacterized protein OS=Oryza sativa subsp. indica OX=39946 GN=OsI_07973 PE=3 SV=1	0	119.202	35	22	67	22	1	744	82.1	5.94	133.83	22	0		99.5	101.3	6270.7	6387	6242.1	6387	High			High
FALSE	High	IsMasterProtein	A0A0E0FQE3	Isocitrate dehydrogenase [NADP] OS=Oryza nivara OX=4536 PE=3 SV=1	0	118.918	52	19	59	13	1	412	46	6.8	121.77	19	9		110.7	95.5	7059.3	6089.6	7027.1	6089.6	High			High
FALSE	High	IsMasterProtein	B8B2A2	Uncharacterized protein OS=Oryza sativa subsp. indica OX=39946 GN=OsI_21538 PE=3 SV=1	0	118.914	52	16	55	10	1	446	47.9	5.57	137.86	16	0		100.1	115.4	2156.1	2484.9	2146.3	2484.9	High			High
FALSE	High	IsMasterProtein	A0A0E0HM38	Sucrose synthase OS=Oryza nivara OX=4536 PE=3 SV=1	0	117.512	33	22	67	16	1	814	92.8	6.33	118.84	22	6		91.6	87.9	5471.2	5254.8	5446.2	5254.8	High			High
FALSE	High	IsMasterProtein	Q8S5T1	Glutathione reductase OS=Oryza sativa subsp. japonica OX=39947 GN=OJ1607A12.5 PE=2 SV=1	0	116.666	40	21	55	21	1	555	60.2	7.61	111.8	21	0		93.6	105.2	4786.5	5379.4	4764.7	5379.4	High			High
FALSE	High	IsMasterProtein	P83646	Oxygen-evolving enhancer protein 3, chloroplastic OS=Oryza sativa subsp. indica OX=39946 GN=OsI_025465 PE=1 SV=2	0	115.826	49	12	218	12	1	217	23	9.8	466.13	12	0		96.6	102.7	20979.1	22308.3	20883.3	22308.3	High			High
FALSE	High	IsMasterProtein	B9FF68	Uncharacterized protein OS=Oryza sativa subsp. japonica OX=39947 GN=OsJ_14816 PE=4 SV=1	0	113.372	63	15	45	3	1	301	31.2	4.5	61.71	15	0		35.4	38.1	106.2	114.1	105.7	114.1	High			High
FALSE	High	IsMasterProtein	Q6Z3V7	Putative Photosystem I reaction center subunit IV OS=Oryza sativa subsp. japonica OX=39947 GN=OsJ_24033 PE=4 SV=1	0	113.252	41	6	140	6	1	149	15.5	9.64	273.25	6	0		96.8	105.2	11992.9	13032	11938.2	13032	High			High
FALSE	High	IsMasterProtein	A0A0E0IF06	Uncharacterized protein OS=Oryza nivara OX=4536 PE=3 SV=1	0	113.227	41	18	65	18	1	478	50.2	6.95	125.89	18	0		115	92	7119.1	5695.3	7086.6	5695.3	High			High
FALSE	High	IsMasterProtein	A0A0E0IMV7	Uncharacterized protein OS=Oryza nivara OX=4536 PE=3 SV=1	0	112.689	45	16	107	15	1	304	32.4	7.36	227.59	16	1		95.7	104.5	7386.7	8069.9	7353	8069.9	High			High
FALSE	High	IsMasterProtein	A0A0E0GGN0	Uncharacterized protein OS=Oryza nivara OX=4536 PE=3 SV=1	0	112.483	36	23	74	4	1	677	71.9	5.35	146.34	23	0		95	107.2	503.4	567.8	501.1	567.8	High			High
FALSE	High	IsMasterProtein	A0A0E0G369	Peroxiredoxin OS=Oryza nivara OX=4536 PE=3 SV=1	0	112.344	56	9	81	8	1	225	23.1	6.58	136.18	9	2		98.5	102.5	5392.4	5610.1	5367.8	5610.1	High			High
FALSE	High	IsMasterProtein	Q7XXS4	Thiamine thiazole synthase, chloroplastic OS=Oryza sativa subsp. japonica OX=39947 GN=THI1 PE=2 SV=1	0	111.574	46	15	92	2	1	355	37.2	5.69	186.34	15	20		122	108.5	7989.4	7099.6	7952.9	7099.6	High			High
FALSE	High	IsMasterProtein	A0A0E0GS38	Plasma membrane ATPase OS=Oryza nivara OX=4536 PE=3 SV=1	0	111.12	22	18	48	1	1	968	106.7	7.17	109.86	18	0		114.3	84.5	92	68	91.6	68	High			High
FALSE	High	IsMasterProtein	A2YQT7	Glyceraldehyde-3-phosphate dehydrogenase, cytosolic OS=Oryza sativa subsp. indica OX=39946 GN=GAPC PE=2 SV=1	0	110.984	68	17	101	10	1	337	36.4	7.11	155.27	17	8		85.7	83.9	7080.8	6931.6	7048.5	6931.6	High			High
FALSE	High	IsMasterProtein	A0A0E0GSQ9	Uncharacterized protein OS=Oryza nivara OX=4536 PE=3 SV=1	0	110.738	33	17	45	17	1	747	81	6.28	106.03	17	0		103.8	94.1	4384.1	3975.5	4364.1	3975.5	High			High
FALSE	High	IsMasterProtein	A0A0E0HXE6	Pyruvate kinase OS=Oryza nivara OX=4536 PE=3 SV=1	0	110.711	29	27	62	12	1	1022	113.6	10.04	116.86	27	16		98.8	88.7	6268.6	5623.9	6240	5623.9	High			High
FALSE	High	IsMasterProtein	Q8W3D9	Protochlorophyllide reductase B, chloroplastic OS=Oryza sativa subsp. japonica OX=39947 GN=PORB PE=2 SV=1	0	109.933	47	14	60	8	1	402	42.7	8.88	100.57	14	8		117.1	101.2	6130.9	5297.2	6102.9	5297.2	High			High
FALSE	High	IsMasterProtein	A2X7C5	Succinate--CoA ligase [ADP-forming] subunit beta, mitochondrial OS=Oryza sativa subsp. indica OX=39946 GN=OsI_08117 PE=3 SV=1	0	109.74	44	18	64	18	1	422	45.1	6.32	129.58	18	0		95	101.7	5553.7	5949.2	5528.3	5949.2	High			High
FALSE	High	IsMasterProtein	Q5Z4M6	Os06g0308000 protein OS=Oryza sativa subsp. japonica OX=39947 GN=Os06g0308000 PE=2 SV=1	0	109.592	48	22	48	22	1	537	59.9	5.29	102.97	22	0		126.8	95.5	4393.6	3308.5	4373.5	3308.5	High			High
FALSE	High	IsMasterProtein	B8ANF1	Magnesium-chelatase subunit ChlH, chloroplastic OS=Oryza sativa subsp. indica OX=39946 GN=CHLH PE=3 SV=1	0	109.52	25	30	52	30	1	1387	153.3	6.24	84.95	30	0		111.2	103.5	5910.6	5498.5	5883.6	5498.5	High			High
FALSE	High	IsMasterProtein	J7EYL8	Photosystem II protein D1 OS=Oryza sativa subsp. indica OX=39946 GN=psbA PE=3 SV=1	0	108.671	23	8	215	6	1	353	38.9	5.36	438.49	8	4		103.4	105.9	12517.3	12813.1	12460.2	12813.1	High			High
FALSE	High	IsMasterProtein	A0A0E0FTZ3	Catalase OS=Oryza nivara OX=4536 PE=3 SV=1	0	108.512	45	17	66	14	1	492	56.7	7.01	108.95	17	4		141.8	88.3	8183.6	5095.1	8146.2	5095.1	High			High
FALSE	High	IsMasterProtein	A0A0E0IY89	Aminopeptidase OS=Oryza nivara OX=4536 PE=3 SV=1	0	108.398	28	21	54	19	1	878	98.5	5.22	93.36	21	3		94	99.2	4539.3	4792.3	4518.6	4792.3	High			High
FALSE	High	IsMasterProtein	A0A218KL52	Triosephosphate isomerase OS=Oryza sativa OX=4530 PE=2 SV=1	0	107.424	68	13	81	12	1	253	27	5.49	176.05	13	0		92.5	103	5262	5860.3	5238	5860.3	High			High
FALSE	High	IsMasterProtein	Q6ZEZ1	Putative ribose-5-phosphate isomerase OS=Oryza sativa subsp. japonica OX=39947 GN=P0534H07.29-2 PE=3 SV=1	0	106.983	50	11	90	11	1	258	27	5.06	192.18	11	0		96	99.1	6150.4	6350.7	6122.3	6350.7	High			High
FALSE	High	IsMasterProtein	A0A0E0FK45	Uncharacterized protein OS=Oryza nivara OX=4536 PE=3 SV=1	0	106.261	45	20	67	20	1	442	51.1	8.06	119.84	20	0		124.9	96.6	6651.9	5145.1	6621.5	5145.1	High			High
FALSE	High	IsMasterProtein	B8BKT7	Alpha-mannosidase OS=Oryza sativa subsp. indica OX=39946 GN=OsI_36309 PE=3 SV=1	0	105.738	26	24	65	24	1	1022	114.2	6.19	104.97	24	0		102.3	90.4	6748.3	5968	6717.5	5968	High			High
FALSE	High	IsMasterProtein	Q259K4	Pyruvate kinase OS=Oryza sativa OX=4530 GN=H0402C08.9 PE=3 SV=1	0	105.72	40	18	52	16	1	511	55.2	7.91	117.43	18	2		102.3	103.9	4551	4622.9	4530.2	4622.9	High			High
FALSE	High	IsMasterProtein	A2Y0Q8	Uncharacterized protein OS=Oryza sativa subsp. indica OX=39946 GN=OsI_18583 PE=4 SV=1	0	105.692	27	14	38	14	1	772	84.7	6.48	80.75	14	0		97.7	105.4	3225.3	3480.1	3210.6	3480.1	High			High
FALSE	High	IsMasterProtein	B9G0N8	Uncharacterized protein OS=Oryza sativa subsp. japonica OX=39947 GN=OsJ_27139 PE=4 SV=1	0	105.656	53	16	37	16	1	436	47.6	4.98	101.26	16	0		96.1	100.7	4223.4	4425	4204.1	4425	High			High
FALSE	High	IsMasterProtein	A0A0E0INE9	Uncharacterized protein OS=Oryza nivara OX=4536 PE=4 SV=1	0	105.548	31	19	38	19	1	883	94.2	5.38	91.91	19	0		100.4	100.3	2650	2645.6	2637.9	2645.6	High			High
FALSE	High	IsMasterProtein	B8B0B0	Glucose-6-phosphate isomerase OS=Oryza sativa subsp. indica OX=39946 GN=OsI_22416 PE=3 SV=1	0	105.288	30	17	59	7	1	682	75	7.46	122.77	17	12		92.6	100.8	4093.3	4454.6	4074.6	4454.6	High			High
FALSE	High	IsMasterProtein	A0A0E0H781	Uncharacterized protein OS=Oryza nivara OX=4536 PE=3 SV=1	0	104.805	30	20	49	20	1	895	100.5	7.01	89.42	20	0		96.6	86.3	4506.5	4024.6	4485.9	4024.6	High			High
FALSE	High	IsMasterProtein	A2ZCE6	Protein disulfide-isomerase OS=Oryza sativa subsp. indica OX=39946 GN=OsI_35452 PE=3 SV=1	0	104.713	51	23	55	23	1	512	56.8	5.1	95.36	23	0		98.4	89.2	4935	4473.3	4912.5	4473.3	High			High
FALSE	High	IsMasterProtein	A0A0E0FW49	Uncharacterized protein OS=Oryza nivara OX=4536 PE=3 SV=1	0	104.584	40	12	94	5	1	376	41.6	5.39	205.17	12	1		88.9	93.1	2131	2232.3	2121.3	2232.3	High			High
FALSE	High	IsMasterProtein	A0A0E0IHQ9	Uncharacterized protein OS=Oryza nivara OX=4536 PE=3 SV=1	0	104.312	23	24	43	8	1	1151	130	5.85	80.17	24	2		82.1	87.9	1354.6	1449.1	1348.4	1449.1	High			High
FALSE	High	IsMasterProtein	Q652L6	Monodehydroascorbate reductase 3, cytosolic OS=Oryza sativa subsp. japonica OX=39947 GN=MDAR3 PE=1 SV=1	0	103.866	44	16	63	12	1	435	46.6	5.71	106.84	16	6		92.1	98	5410.9	5754.4	5386.2	5754.4	High			High
FALSE	High	IsMasterProtein	A0A0E0HUY0	Uncharacterized protein OS=Oryza nivara OX=4536 PE=3 SV=1	0	103.344	45	20	69	17	1	453	51.3	5.59	116.03	20	4		103.1	91.5	6069.9	5384.6	6042.2	5384.6	High			High
FALSE	High	IsMasterProtein	Q94DL4	Os01g0964133 protein OS=Oryza sativa subsp. japonica OX=39947 GN=Os01g0964133 PE=2 SV=1	0	103.009	44	12	83	3	1	377	41.7	5.4	169.21	12	0		121.8	90.8	949.2	707.5	944.9	707.5	High			High
FALSE	High	IsMasterProtein	A0A0B4U151	6-phosphogluconate dehydrogenase, decarboxylating (Fragment) OS=Oryza sativa OX=4530 GN=LOC_Os06g02144.1 PE=2 SV=1	0	102.899	40	17	63	14	1	480	52.7	6.18	115.72	17	5		102.6	96.9	6700.6	6326.9	6670	6326.9	High			High
FALSE	High	IsMasterProtein	A0A0E0IHC5	Uncharacterized protein OS=Oryza nivara OX=4536 PE=4 SV=1	0	102.792	63	16	48	16	1	252	27.6	7.44	122.66	16	0		104.2	95.2	3645.6	3330.9	3629	3330.9	High			High
FALSE	High	IsMasterProtein	B9FTF7	Uncharacterized protein OS=Oryza sativa subsp. japonica OX=39947 GN=OsJ_21446 PE=4 SV=1	0	102.092	24	29	47	18	1	1496	166.7	6.07	73.04	29	11		103.8	101	4848.1	4717.6	4826	4717.6	High			High
FALSE	High	IsMasterProtein	A2XIK9	Magnesium-chelatase subunit ChlI, chloroplastic OS=Oryza sativa subsp. indica OX=39946 GN=CHLI PE=3 SV=1	0	101.625	44	15	58	15	1	415	44.8	5.72	140.06	15	0		111.8	98.7	4990.6	4406.5	4967.8	4406.5	High			High
FALSE	High	IsMasterProtein	B8AJV7	Cysteine synthase OS=Oryza sativa subsp. indica OX=39946 GN=OsI_13501 PE=3 SV=1	0	101.605	6	9	65	2	1	2289	258.5	8.29	133.7	9	2		113.6	92.8	850.9	695	847	695	High			High
FALSE	High	IsMasterProtein	A0A0E0GED2	Uncharacterized protein OS=Oryza nivara OX=4536 PE=3 SV=1	0	101.495	52	17	57	17	1	464	49.8	8.1	140.2	17	0		106.9	98.4	4674.6	4302.9	4653.3	4302.9	High			High
FALSE	High	IsMasterProtein	A0A0E0HIT2	Ketol-acid reductoisomerase OS=Oryza nivara OX=4536 PE=3 SV=1	0	101.49	30	14	51	6	1	578	62.3	6.43	103	14	10		113.9	97.1	6080.1	5180.5	6052.3	5180.5	High			High
FALSE	High	IsMasterProtein	A0A0E0GX58	Uncharacterized protein OS=Oryza nivara OX=4536 PE=4 SV=1	0	101.152	47	19	50	2	1	476	52.4	8.09	90.36	19	21		105.5	93.3	4643.1	4106.6	4621.9	4106.6	High			High
FALSE	High	IsMasterProtein	B9FF36	Uncharacterized protein OS=Oryza sativa subsp. japonica OX=39947 GN=OsJ_14740 PE=3 SV=1	0	100.989	40	10	38	10	1	188	20.7	10.99	108.9	10	0		112.8	100.2	4145.2	3682.8	4126.3	3682.8	High			High
FALSE	High	IsMasterProtein	A0A0B4U1V7	Aldehyde dehydrogenase (Fragment) OS=Oryza sativa OX=4530 GN=LOC_Os06g15990.1 PE=2 SV=1	0	100.787	38	15	71	15	1	549	59.3	6.8	131.84	15	0		94.4	102.7	4963.8	5401.3	4941.1	5401.3	High			High
FALSE	High	IsMasterProtein	A0A0E0G7U2	Uncharacterized protein OS=Oryza nivara OX=4536 PE=4 SV=1	0	100.604	45	13	123	12	1	263	28.3	6	274.28	13	1		84.7	102.9	8515.6	10344.2	8476.7	10344.2	High			High
FALSE	High	IsMasterProtein	A2XDW2	Uncharacterized protein OS=Oryza sativa subsp. indica OX=39946 GN=OsI_10505 PE=3 SV=1	0	100.53	33	14	64	14	1	533	58.7	5.77	105.77	14	0		98.9	99.8	5708.3	5756.8	5682.2	5756.8	High			High
FALSE	High	IsMasterProtein	B8AMT7	Uncharacterized protein OS=Oryza sativa subsp. indica OX=39946 GN=OsI_14218 PE=3 SV=1	0	100.518	42	12	95	3	1	377	41.7	5.49	197.26	12	0		101.4	90.1	569.7	506.3	567.1	506.3	High			High
FALSE	High	IsMasterProtein	Q6KA61	Os02g0285800 protein OS=Oryza sativa subsp. japonica OX=39947 GN=Os02g0285800 PE=4 SV=1	0	100.422	30	17	42	17	1	669	73.5	7.39	85.58	17	0		110.2	104.7	3496.9	3322.8	3480.9	3322.8	High			High
FALSE	High	IsMasterProtein	A0A0E0I291	Cytochrome b6-f complex iron-sulfur subunit OS=Oryza nivara OX=4536 PE=3 SV=1	0	100.416	42	9	90	9	1	249	26.6	8.72	204.51	9	0		101.6	111.2	7919.1	8665.7	7883	8665.7	High			High
FALSE	High	IsMasterProtein	B8AEX3	Uncharacterized protein OS=Oryza sativa subsp. indica OX=39946 GN=OsI_06526 PE=3 SV=1	0	100.403	27	22	40	10	1	968	109.9	6.28	77.71	22	0		99.6	79.4	1464.7	1168.7	1458	1168.7	High			High
FALSE	High	IsMasterProtein	A2ZNC6	Uncharacterized protein OS=Oryza sativa subsp. japonica OX=39947 GN=OsJ_00053 PE=4 SV=1	0	99.934	47	10	91	8	1	317	33.8	6.18	197.76	10	3		114.3	63.8	6734.2	3761.1	6703.5	3761.1	High			High
FALSE	High	IsMasterProtein	Q69SV0	Probable L-ascorbate peroxidase 8, chloroplastic OS=Oryza sativa subsp. japonica OX=39947 GN=APX8 PE=1 SV=2	0	99.49	53	18	83	3	1	478	51.2	5.53	132.49	18	19		95.7	104.5	6328	6910.1	6299.1	6910.1	High			High
FALSE	High	IsMasterProtein	B8B6B6	Uncharacterized protein OS=Oryza sativa subsp. indica OX=39946 GN=OsI_27453 PE=3 SV=1	0	99.468	57	12	90	9	1	251	27.1	5.36	178.77	12	2		98.4	99.5	6484.9	6553.5	6455.3	6553.5	High			High
FALSE	High	IsMasterProtein	A0A0E0HJ20	Uncharacterized protein OS=Oryza nivara OX=4536 PE=3 SV=1	0	99.455	24	21	45	14	1	1020	115.3	6.06	90.74	21	0		100.2	102.4	2307.3	2358.3	2296.8	2358.3	High			High
FALSE	High	IsMasterProtein	A0A0E0IS47	Uncharacterized protein OS=Oryza nivara OX=4536 PE=4 SV=1	0	99.409	52	18	55	9	1	378	42.8	6.09	107.07	18	9		109.1	97	5605	4980.3	5579.4	4980.3	High			High
FALSE	High	IsMasterProtein	A0A0E0FH59	Uncharacterized protein OS=Oryza nivara OX=4536 PE=3 SV=1	0	99.142	30	24	51	19	1	845	93.1	5.27	91.48	24	6		93.6	101.1	5145.9	5553.8	5122.4	5553.8	High			High
FALSE	High	IsMasterProtein	A2XZE6	Peptidyl-prolyl cis-trans isomerase OS=Oryza sativa subsp. indica OX=39946 GN=OsI_18093 PE=3 SV=1	0	99.104	55	12	59	11	1	250	26.6	9.29	133.69	12	1		113.8	86	5205	3934.6	5181.2	3934.6	High			High
FALSE	High	IsMasterProtein	A0A0E0HM56	Uncharacterized protein OS=Oryza nivara OX=4536 PE=4 SV=1	0	98.813	42	13	55	13	1	265	28.9	9.99	99.45	13	0		96.1	108.1	4098.7	4614.1	4080	4614.1	High			High
FALSE	High	IsMasterProtein	Q69LA6	Probable pyridoxal 5'-phosphate synthase subunit PDX1.1 OS=Oryza sativa subsp. japonica OX=39947 GN=PDX11 PE=2 SV=1	0	98.508	41	15	63	4	1	318	33.7	6.89	110.35	15	18		102.6	98.6	5770.2	5546	5743.9	5546	High			High
FALSE	High	IsMasterProtein	Q60EY9	Os05g0208000 protein OS=Oryza sativa subsp. japonica OX=39947 GN=Os05g0208000 PE=2 SV=1	0	98.324	58	15	60	8	1	306	32.8	9.55	84.09	15	0		107.8	105.3	2703	2640.3	2690.7	2640.3	High			High
FALSE	High	IsMasterProtein	Q8W3D0	Probable pyridoxal 5'-phosphate synthase subunit PDX1.2 OS=Oryza sativa subsp. japonica OX=39947 GN=PDX12 PE=2 SV=1	0	98.056	38	13	60	2	1	313	33.1	6.65	105.22	13	0		89.2	100	709.4	795	706.2	795	High			High
FALSE	High	IsMasterProtein	A0A0E0IC61	Uncharacterized protein OS=Oryza nivara OX=4536 PE=3 SV=1	0	98.023	56	14	56	5	1	256	28.8	4.84	104.36	14	1		106.5	94.5	2667.8	2367	2655.6	2367	High			High
FALSE	High	IsMasterProtein	Q6AVI0	Zinc finger BED domain-containing protein RICESLEEPER 2 OS=Oryza sativa subsp. japonica OX=39947 GN=Os03g0733400 PE=2 SV=1	0	98.009	34	19	47	2	1	722	80.9	5.33	88.2	19	20		90.9	93.6	3920.5	4035.6	3902.6	4035.6	High			High
FALSE	High	IsMasterProtein	Q6ZFI6	Os08g0502700 protein OS=Oryza sativa subsp. japonica OX=39947 GN=Os08g0502700 PE=2 SV=1	0	97.819	56	17	62	17	1	402	44.2	8.12	173.56	17	0		100.4	103.9	5694.3	5890.4	5668.3	5890.4	High			High
FALSE	High	IsMasterProtein	A2YIK9	Uncharacterized protein OS=Oryza sativa subsp. indica OX=39946 GN=OsI_25059 PE=4 SV=1	0	97.676	46	16	63	16	1	335	37.5	7.09	106.62	16	0		95	111.4	4975.4	5835.7	4952.7	5835.7	High			High
FALSE	High	IsMasterProtein	A2YWB4	Uncharacterized protein OS=Oryza sativa subsp. indica OX=39946 GN=OsI_29626 PE=3 SV=1	0	96.414	58	15	72	7	1	264	29	4.94	115.54	15	4		106	101.5	2997.1	2870.7	2983.4	2870.7	High			High
FALSE	High	IsMasterProtein	Q0J6P7	Probable adenylate kinase 5, chloroplastic OS=Oryza sativa subsp. japonica OX=39947 GN=Os08g0288200 PE=2 SV=2	0	95.063	32	16	41	2	1	608	66.8	7.58	73.77	16	19		96.9	109.8	3963.3	4490.3	3945.2	4490.3	High			High
FALSE	High	IsMasterProtein	A0A0E0G8U5	Uncharacterized protein OS=Oryza nivara OX=4536 PE=3 SV=1	0	94.574	47	14	80	1	1	262	29.7	4.77	141.7	14	4		108.1	99.1	1667.9	1528.8	1660.3	1528.8	High			High
FALSE	High	IsMasterProtein	B8B9C5	Uncharacterized protein OS=Oryza sativa subsp. indica OX=39946 GN=OsI_30129 PE=3 SV=1	0	94.557	61	15	43	15	1	368	39.2	6.6	84.36	15	0		107.5	95.7	3672.1	3268.8	3655.3	3268.8	High			High
FALSE	High	IsMasterProtein	Q6K9T1	Oligopeptidase A-like OS=Oryza sativa subsp. japonica OX=39947 GN=Os02g0830100 PE=2 SV=1	0	94.255	34	22	63	1	1	770	86.2	6.07	134.71	22	0		94.7	66.1	150.8	105.2	150.1	105.2	High			High
FALSE	High	IsMasterProtein	A0A0E0GFB4	Uncharacterized protein OS=Oryza nivara OX=4536 PE=3 SV=1	0	94.182	33	22	63	1	1	797	88.5	6.16	134.1	22	22		92.9	106.4	5841.8	6687.1	5815.1	6687.1	High			High
FALSE	High	IsMasterProtein	B8AI99	Uncharacterized protein OS=Oryza sativa subsp. indica OX=39946 GN=OsI_07299 PE=4 SV=1	0	94.083	25	18	46	7	1	1103	119.2	6	79.83	18	12		104.8	100.5	3090.4	2962.7	3076.3	2962.7	High			High
FALSE	High	IsMasterProtein	Q09HR2	Phosphoglycerate kinase OS=Oryza sativa subsp. indica OX=39946 PE=2 SV=1	0	94.008	57	16	61	7	1	402	42.1	5.86	128.27	16	8		106.9	91.9	4175.4	3591.4	4156.3	3591.4	High			High
FALSE	High	IsMasterProtein	B9FHE3	Uncharacterized protein OS=Oryza sativa subsp. japonica OX=39947 GN=OsJ_17149 PE=4 SV=1	0	93.742	16	20	33	20	1	1327	142.5	4.5	57.15	20	0		103.4	99.8	3659.2	3529.6	3642.5	3529.6	High			High
FALSE	High	IsMasterProtein	A0A0E0J1P1	Serine hydroxymethyltransferase OS=Oryza nivara OX=4536 PE=3 SV=1	0	93.657	31	15	59	12	1	518	56.4	8.46	87.73	15	4		114	95.2	6385.4	5331.4	6356.3	5331.4	High			High
FALSE	High	IsMasterProtein	Q69LE7	Probable polyribonucleotide nucleotidyltransferase 1, chloroplastic OS=Oryza sativa subsp. japonica OX=39947 GN=PNP1 PE=2 SV=1	0	93.567	24	19	36	19	1	902	97.3	5.91	71.55	19	0		103.7	98.2	3915.3	3708.4	3897.4	3708.4	High			High
FALSE	High	IsMasterProtein	Q69Y99	Chaperonin OS=Oryza sativa subsp. japonica OX=39947 GN=P0528E04.36-1 PE=2 SV=1	0	93.53	57	13	62	12	1	252	26.3	8.02	99.55	13	1		121.6	89.3	7151.6	5253.9	7119	5253.9	High			High
FALSE	High	IsMasterProtein	A0A0E0GSN5	Uncharacterized protein OS=Oryza nivara OX=4536 PE=4 SV=1	0	93.516	21	23	37	6	1	1471	165.1	7.37	77.61	23	19		104.8	93.4	3856.1	3434.4	3838.5	3434.4	High			High
FALSE	High	IsMasterProtein	B8B982	Uncharacterized protein OS=Oryza sativa subsp. indica OX=39946 GN=OsI_28627 PE=3 SV=1	0	93.344	28	15	41	1	1	681	74.9	8.62	73.04	15	0		79.7	102.4	424.4	545.1	422.5	545.1	High			High
FALSE	High	IsMasterProtein	A0A0E0ITA8	Obg-like ATPase 1 OS=Oryza nivara OX=4536 PE=3 SV=1	0	93.219	37	15	44	15	1	488	53	7.15	91.18	15	0		105.1	100.8	3728.4	3572.8	3711.4	3572.8	High			High
FALSE	High	IsMasterProtein	Q6ER49	Peroxidase OS=Oryza sativa subsp. japonica OX=39947 GN=prx29 PE=2 SV=1	0	92.985	40	10	63	4	1	321	34.2	5.64	126.46	10	8		100.1	94.7	4114.9	3892	4096.1	3892	High			High
FALSE	High	IsMasterProtein	Q7FSL4	Malate dehydrogenase OS=Oryza sativa OX=4530 GN=MDH PE=2 SV=1	0	92.783	56	12	44	5	1	340	35.4	8.56	102.22	12	9		95.9	91.2	3135.7	2982	3121.4	2982	High			High
FALSE	High	IsMasterProtein	Q0JCM0	G-box binding factor OS=Oryza sativa subsp. japonica OX=39947 GN=Os04g0462500 PE=2 SV=1	0	92.566	47	13	79	1	1	262	29.8	4.81	139.98	13	0		91.7	81.7	110.7	98.7	110.2	98.7	High			High
FALSE	High	IsMasterProtein	A0A0E0IWV4	Uncharacterized protein OS=Oryza nivara OX=4536 PE=3 SV=1	0	92.531	42	17	62	1	1	596	60.3	9.35	119.93	17	17		98	115.7	4878.6	5760.2	4856.3	5760.2	High			High
FALSE	High	IsMasterProtein	A3AV14	Glyceraldehyde-3-phosphate dehydrogenase OS=Oryza sativa subsp. japonica OX=39947 GN=OsJ_15252 PE=3 SV=1	0	92.527	51	15	110	6	1	385	42	6.87	158.54	15	3		107.4	85.6	3420.9	2723.9	3405.3	2723.9	High			High
FALSE	High	IsMasterProtein	A0A0E0IFV5	Uncharacterized protein OS=Oryza nivara OX=4536 PE=4 SV=1	0	92.526	34	17	70	17	1	513	56.4	9.74	145.51	17	0		88.7	105.8	5184	6183.9	5160.3	6183.9	High			High
FALSE	High	IsMasterProtein	B9FSC8	Putative 12-oxophytodienoate reductase 11 OS=Oryza sativa subsp. japonica OX=39947 GN=OPR11 PE=2 SV=1	0	92.24	52	16	45	16	1	367	40.6	6.74	90.15	16	0		100.9	90	3760.2	3353.6	3743	3353.6	High			High
FALSE	High	IsMasterProtein	B8BJU1	Uncharacterized protein OS=Oryza sativa subsp. indica OX=39946 GN=OsI_35637 PE=4 SV=1	0	91.544	23	21	46	20	1	1106	119.2	6.34	76.31	21	1		100.6	114.1	4159.9	4717.6	4140.9	4717.6	High			High
FALSE	High	IsMasterProtein	L7X352	Ribulose bisphosphate carboxylase large chain (Fragment) OS=Oryza sativa OX=4530 GN=rbcL PE=3 SV=1	0	91.223	59	8	576	1	1	154	17	5.57	1283.73	8	0								High			High		Acetyl [N-Term]
FALSE	High	IsMasterProtein	B8A7P4	Uncharacterized protein OS=Oryza sativa subsp. indica OX=39946 GN=OsI_04768 PE=4 SV=1	0	91.036	58	14	46	14	1	317	35	9.06	96.94	14	0		90.4	103.6	3973.8	4554.6	3955.7	4554.6	High			High
FALSE	High	IsMasterProtein	A2YKN4	Uncharacterized protein OS=Oryza sativa subsp. indica OX=39946 GN=OsI_25780 PE=4 SV=1	0	90.941	14	22	37	1	1	1889	206.7	6.52	68.65	22	0		113.2	120.5	128.1	136.4	127.5	136.4	High			High
FALSE	High	IsMasterProtein	B9FUP9	Uncharacterized protein OS=Oryza sativa subsp. japonica OX=39947 GN=OsJ_25466 PE=4 SV=1	0	90.921	25	19	43	19	1	951	108.8	6.57	76.93	19	0		100.8	100.3	4167	4144.6	4148	4144.6	High			High
FALSE	High	IsMasterProtein	B8BF56	Uncharacterized protein OS=Oryza sativa subsp. indica OX=39946 GN=OsI_31294 PE=3 SV=1	0	90.783	37	13	48	5	1	439	45.8	7.52	115.14	13	10		110.5	102.1	5410.2	4997.6	5385.5	4997.6	High			High
FALSE	High	IsMasterProtein	Q9S7C5	Phosphatase 2A regulatory A subunit OS=Oryza sativa OX=4530 GN=RPA PE=2 SV=1	0	90.628	32	13	38	13	1	587	65.7	5.03	73.82	13	0		105.4	90.4	3696.9	3170	3680	3170	High			High
FALSE	High	IsMasterProtein	A0A0E0IVN8	Uncharacterized protein OS=Oryza nivara OX=4536 PE=4 SV=1	0	90.387	47	15	67	6	1	364	41.3	6.19	79.95	15	15		116.8	87.4	4887.4	3658.1	4865.1	3658.1	High			High
FALSE	High	IsMasterProtein	Q10F62	Os03g0679700 protein OS=Oryza sativa subsp. japonica OX=39947 GN=LOC_Os03g47610 PE=2 SV=1	0	90.107	32	17	39	2	1	639	71.3	6.43	75.14	17	20		122.2	102.3	4785.9	4006.7	4764.1	4006.7	High			High
FALSE	High	IsMasterProtein	A2YQL4	Fructokinase-2 OS=Oryza sativa subsp. indica OX=39946 GN=FRK2 PE=1 SV=2	0	89.992	50	15	52	15	1	336	35.5	5.17	107.57	15	0		126.5	78.6	6677.9	4149.3	6647.4	4149.3	High			High
FALSE	High	IsMasterProtein	A3A568	Uncharacterized protein OS=Oryza sativa subsp. japonica OX=39947 GN=OsJ_06127 PE=4 SV=1	0	89.612	14	22	42	14	1	1777	191.7	6.2	79.74	22	2		115.6	99	4009.6	3435.1	3991.3	3435.1	High			High
FALSE	High	IsMasterProtein	Q7EY18	Putative tetratricopeptide repeat(TPR)-containing protein OS=Oryza sativa subsp. japonica OX=39947 GN=B1123E10.126 PE=4 SV=1	0	89.16	14	23	38	2	1	1933	211.8	6.68	68.23	23	25		113.3	105.1	4400.4	4082.9	4380.3	4082.9	High			High
FALSE	High	IsMasterProtein	B8AR23	Uncharacterized protein OS=Oryza sativa subsp. indica OX=39946 GN=OsI_13396 PE=3 SV=1	0	88.974	44	18	36	18	1	459	51	5.67	66	18	0		100.6	104.3	3841.6	3980.4	3824.1	3980.4	High			High
FALSE	High	IsMasterProtein	Q0JMH0	2-hydroxyacyl-CoA lyase OS=Oryza sativa subsp. japonica OX=39947 GN=Os01g0505400 PE=3 SV=3	0	88.742	41	19	49	3	1	577	60.8	6.35	95.5	19	18		105.6	96.9	3294.3	3024.2	3279.3	3024.2	High			High
FALSE	High	IsMasterProtein	A2ZN20	Uncharacterized protein OS=Oryza sativa subsp. indica OX=39946 GN=OsI_39235 PE=4 SV=1	0	88.688	77	10	53	1	1	161	16.1	6.74	131.88	10	0		58.2	104.8	89.6	161.4	89.2	161.4	High			High
FALSE	High	IsMasterProtein	A2WXS1	Uncharacterized protein OS=Oryza sativa subsp. indica OX=39946 GN=OsI_04723 PE=3 SV=1	0	88.631	21	25	46	12	1	1419	154.2	5.41	76.85	25	13		95.7	103.3	4253.8	4591.4	4234.4	4591.4	High			High
FALSE	High	IsMasterProtein	A0A0E0HIV1	Uncharacterized protein OS=Oryza nivara OX=4536 PE=3 SV=1	0	88.429	31	19	31	19	1	982	105.6	7.91	58.57	19	0		100.5	102.8	2817.1	2882.4	2804.2	2882.4	High			High
FALSE	High	IsMasterProtein	A0A0E0GFY7	Uncharacterized protein OS=Oryza nivara OX=4536 PE=3 SV=1	0	88.268	28	16	44	2	1	676	72.5	5.88	92.86	16	1		104.4	98.3	241.1	227	240	227	High			High
FALSE	High	IsMasterProtein	A0A0E0IYE1	Pyruvate kinase OS=Oryza nivara OX=4536 PE=3 SV=1	0	88.244	40	18	57	2	1	527	57.3	6.76	97.69	18	20		103.3	103.5	5303.8	5314.9	5279.6	5314.9	High			High
FALSE	High	IsMasterProtein	A2ZCZ7	Uncharacterized protein OS=Oryza sativa subsp. indica OX=39946 GN=OsI_35659 PE=4 SV=1	0	88.158	59	12	42	12	1	277	29.5	6	93.1	12	0		99.3	101.7	3924.6	4018.9	3906.7	4018.9	High			High
FALSE	High	IsMasterProtein	A0A0E0FS05	Uncharacterized protein OS=Oryza nivara OX=4536 PE=3 SV=1	0	88.035	35	15	57	15	1	553	61.3	5.06	122.3	15	0		104.8	97.2	4966.3	4607.2	4943.6	4607.2	High			High
FALSE	High	IsMasterProtein	E9KIT0	Photosystem I iron-sulfur center OS=Oryza sativa subsp. japonica OX=39947 GN=psaC PE=3 SV=1	0	87.763	80	7	189	7	1	81	8.9	6.92	397.98	7	0		94	86.3	17546.7	16100.7	17466.6	16100.7	High			High
FALSE	High	IsMasterProtein	A0A0E0J787	Uncharacterized protein OS=Oryza nivara OX=4536 PE=4 SV=1	0	87.734	21	14	41	10	1	698	76.7	7.4	88.72	14	6		99.8	102.2	4915	5035.2	4892.6	5035.2	High			High
FALSE	High	IsMasterProtein	A0A0E0ICB1	Chlorophyll a-b binding protein, chloroplastic OS=Oryza nivara OX=4536 PE=3 SV=1	0	87.635	36	7	90	7	1	244	26.9	7.03	178.48	7	0		97.4	96.2	5713	5639.7	5686.9	5639.7	High			High
FALSE	High	IsMasterProtein	B8AKQ1	Uncharacterized protein OS=Oryza sativa subsp. indica OX=39946 GN=OsI_10925 PE=4 SV=1	0	87.467	27	16	30	16	1	817	87.6	8.29	60.52	16	0		109.4	98.8	3517	3176	3500.9	3176	High			High
FALSE	High	IsMasterProtein	A0A0E0GNW4	Sucrose synthase OS=Oryza nivara OX=4536 PE=3 SV=1	0	87.452	28	20	48	14	1	861	97.7	6.76	70.99	20	0		117.5	71.1	2676.9	1619.7	2664.7	1619.7	High			High
FALSE	High	IsMasterProtein	Q9FSE5	Lipoxygenase OS=Oryza sativa OX=4530 GN=rci-1 PE=2 SV=1	0	87.334	30	21	45	21	1	922	104.6	6.28	57.89	21	0		82.8	71	3008.1	2579.1	2994.4	2579.1	High			High
FALSE	High	IsMasterProtein	A0A0E0GLC6	Uncharacterized protein OS=Oryza nivara OX=4536 PE=4 SV=1	0	87.047	22	16	41	16	1	946	104.9	5.81	66.41	16	0		107.8	102	3295	3116.1	3280	3116.1	High			High
FALSE	High	IsMasterProtein	E9KIP0	Photosystem I P700 chlorophyll a apoprotein A2 OS=Oryza sativa subsp. japonica OX=39947 GN=psaB PE=3 SV=1	0	87.047	14	10	116	10	1	738	82.9	7.23	223.4	10	0		93.1	102.3	11732.3	12886.3	11678.7	12886.3	High			High
FALSE	High	IsMasterProtein	A0A0E0J916	Uncharacterized protein OS=Oryza nivara OX=4536 PE=4 SV=1	0	86.768	77	10	53	1	1	161	16	6.74	129.2	10	12		111.3	88.7	3973.2	3166.4	3955.1	3166.4	High			High
FALSE	High	IsMasterProtein	A0A0E0GES8	S-(hydroxymethyl)glutathione dehydrogenase OS=Oryza nivara OX=4536 PE=3 SV=1	0	86.513	34	14	43	14	1	444	47.3	7.74	77.81	14	0		109.8	104.5	4816.5	4581.5	4794.5	4581.5	High			High
FALSE	High	IsMasterProtein	A0A0E0HC71	Uncharacterized protein OS=Oryza nivara OX=4536 PE=3 SV=1	0	86.174	26	13	76	6	1	446	47.8	9.89	122.4	13	12		96.3	99.3	6644.5	6856.9	6614.2	6856.9	High			High
FALSE	High	IsMasterProtein	A0A0E0GVW4	Uncharacterized protein OS=Oryza nivara OX=4536 PE=4 SV=1	0	85.967	24	15	40	15	1	765	82.3	6.29	91.21	15	0		103.5	102.4	3126.3	3091.5	3112	3091.5	High			High
FALSE	High	IsMasterProtein	Q7XQC9	OSJNBb0060M15.2 protein OS=Oryza sativa subsp. japonica OX=39947 GN=OSJNBb0060M15.2 PE=4 SV=2	0	85.93	58	18	44	1	1	355	39.4	6.6	70.98	18	0		147.3	117.2	45	35.8	44.8	35.8	High			High
FALSE	High	IsMasterProtein	A0A0E0GEQ5	Glutathione reductase OS=Oryza nivara OX=4536 GN=rpl23 PE=3 SV=1	0	85.873	38	15	42	15	1	496	53.4	6.67	93.45	15	0		86.6	91.3	3257.7	3432.8	3242.8	3432.8	High			High
FALSE	High	IsMasterProtein	A2XKN7	Uncharacterized protein OS=Oryza sativa subsp. indica OX=39946 GN=OsI_13021 PE=3 SV=1	0	85.5	30	16	42	1	1	588	65.6	6.39	73.99	16	0		126.8	95.4	625.8	470.8	622.9	470.8	High			High
FALSE	High	IsMasterProtein	A3BFF4	Uncharacterized protein OS=Oryza sativa subsp. japonica OX=39947 GN=OsJ_22671 PE=3 SV=1	0	85.439	26	20	35	20	1	838	95.4	4.98	73.53	20	0		93.8	87.5	3127.8	2917.6	3113.5	2917.6	High			High
FALSE	High	IsMasterProtein	A0A0H3UP39	3-ketoacyl-CoA thiolase-like protein OS=Oryza sativa subsp. japonica OX=39947 PE=2 SV=1	0	85.3	49	15	31	14	1	448	46.9	8.15	80.64	15	2		99.4	95.7	2676.8	2577.5	2664.6	2577.5	High			High
FALSE	High	IsMasterProtein	Q0DX85	Os02g0768600 protein (Fragment) OS=Oryza sativa subsp. japonica OX=39947 GN=Os02g0768600 PE=4 SV=1	0	85.144	53	17	53	17	1	294	33	5.82	97.93	17	0		95.3	97	5087.3	5181.9	5064.1	5181.9	High			High
FALSE	High	IsMasterProtein	B8AI07	Uncharacterized protein OS=Oryza sativa subsp. indica OX=39946 GN=OsI_08794 PE=4 SV=1	0	85.042	23	14	53	14	1	746	80.2	9.06	117.13	14	0		95.2	103.7	4372.4	4762.5	4352.4	4762.5	High			High
FALSE	High	IsMasterProtein	A2XP52	Uncharacterized protein OS=Oryza sativa subsp. indica OX=39946 GN=OsI_14356 PE=4 SV=1	0	85.015	61	14	48	14	1	350	37.2	4.7	85.55	14	0		114.2	105.5	4372.7	4038.1	4352.7	4038.1	High			High
FALSE	High	IsMasterProtein	B8BCM8	Glucose-6-phosphate isomerase OS=Oryza sativa subsp. indica OX=39946 GN=OsI_31689 PE=3 SV=1	0	85.008	39	20	36	11	1	625	68.4	6.02	68.01	20	10		99.2	95.1	3649.4	3498.9	3632.7	3498.9	High			High
FALSE	High	IsMasterProtein	P49398	40S ribosomal protein S4 OS=Oryza sativa subsp. japonica OX=39947 GN=RPS4 PE=2 SV=3	0	84.991	56	16	68	9	1	265	29.8	10.13	107.44	16	9		110.8	96.3	6412.8	5573.6	6383.5	5573.6	High			High
FALSE	High	IsMasterProtein	A0A0E0HU26	Uncharacterized protein OS=Oryza nivara OX=4536 PE=3 SV=1	0	84.866	18	15	38	3	1	784	81.9	5.34	75.69	15	14		106.3	100.1	4027.4	3789.7	4009	3789.7	High			High
FALSE	High	IsMasterProtein	B8BM17	Pyruvate kinase 2, cytosolic OS=Oryza sativa subsp. indica OX=39946 GN=OsI_37456 PE=3 SV=1	0	84.61	40	18	54	2	1	527	57.4	6.76	90.5	18	0		96.2	96.1	220	219.8	219	219.8	High			High
FALSE	High	IsMasterProtein	B8ATS0	Uncharacterized protein OS=Oryza sativa subsp. indica OX=39946 GN=OsI_15790 PE=4 SV=1	0	84.591	27	22	41	1	1	969	109.3	5.26	79.89	22	24		104.9	95.7	3239.8	2957.3	3225	2957.3	High			High
FALSE	High	IsMasterProtein	A0A0E0JCG7	Uncharacterized protein OS=Oryza nivara OX=4536 PE=3 SV=1	0	84.451	45	15	50	10	1	349	39	9.52	106.76	15	7		100.7	108.9	3961.1	4284.3	3943	4284.3	High			High
FALSE	High	IsMasterProtein	A2XMW9	Uncharacterized protein OS=Oryza sativa subsp. indica OX=39946 GN=OsI_13894 PE=4 SV=1	0	84.383	25	16	38	9	1	817	90.2	9.86	86.85	16	0		107.2	100.3	2028.1	1897.7	2018.8	1897.7	High			High
FALSE	High	IsMasterProtein	Q2QTC2	Phosphoglucan, water dikinase, chloroplastic OS=Oryza sativa subsp. japonica OX=39947 GN=GWD3 PE=3 SV=2	0	84.356	22	21	27	21	1	1206	132.8	5.78	65.31	21	0		101.2	96.9	2849.1	2728	2836.1	2728	High			High
FALSE	High	IsMasterProtein	A0A0E0I5P0	Peroxidase OS=Oryza nivara OX=4536 PE=3 SV=1	0	84.263	26	16	35	7	1	1132	117.9	6.68	99.39	16	10		90.4	78.1	3145.5	2716.6	3131.1	2716.6	High			High
FALSE	High	IsMasterProtein	A0A0E0FZU3	Uncharacterized protein OS=Oryza nivara OX=4536 PE=3 SV=1	0	84.116	31	17	65	7	1	616	65.7	5.66	103.3	17	0		111.7	93.3	856.2	715.3	852.3	715.3	High			High
FALSE	High	IsMasterProtein	Q93VT8	ATP-citrate synthase beta chain protein 1 OS=Oryza sativa subsp. japonica OX=39947 GN=ACLB-1 PE=2 SV=1	0	83.968	32	16	31	16	1	608	66	7.68	69.42	16	0		106.2	85.6	3913	3154	3895.1	3154	High			High
FALSE	High	IsMasterProtein	Q8H8U5	Protein IN2-1 homolog B OS=Oryza sativa subsp. japonica OX=39947 GN=GSTZ5 PE=2 SV=1	0	83.946	68	15	60	14	1	244	27.3	5.53	94.68	15	1		107.2	85.1	4929.2	3910.6	4906.7	3910.6	High			High
FALSE	High	IsMasterProtein	Q6Z5N4	Pyruvate dehydrogenase E1 component subunit alpha-1, mitochondrial OS=Oryza sativa subsp. japonica OX=39947 GN=Os02g0739600 PE=2 SV=1	0	83.566	45	15	36	15	1	390	42.7	7.77	64.48	15	0		94.7	90.7	2817.7	2698.5	2804.8	2698.5	High			High
FALSE	High	IsMasterProtein	P49397	40S ribosomal protein S3a OS=Oryza sativa subsp. japonica OX=39947 GN=RPS3A PE=2 SV=2	0	83.402	50	14	54	4	1	262	29.7	9.8	85.09	14	12		115	99.8	5918.6	5139.6	5891.6	5139.6	High			High
FALSE	High	IsMasterProtein	A0A0E0GH13	Uncharacterized protein OS=Oryza nivara OX=4536 PE=4 SV=1	0	83.301	51	12	40	12	1	359	38.1	7.69	90.47	12	0		95.8	104.7	3392.2	3705.5	3376.7	3705.5	High			High
FALSE	High	IsMasterProtein	A2XM08	Uncharacterized protein OS=Oryza sativa subsp. indica OX=39946 GN=OsI_13515 PE=4 SV=1	0	83.246	22	14	35	13	1	625	67.7	7.55	74.8	14	2		114	86.4	3957.8	2999	3939.7	2999	High			High
FALSE	High	IsMasterProtein	B8A753	Peroxidase OS=Oryza sativa subsp. indica OX=39946 GN=OsI_01672 PE=3 SV=1	0	83.118	50	15	39	3	1	357	37.7	6.67	83.68	15	13		98.3	88.8	3406.2	3077.7	3390.7	3077.7	High			High
FALSE	High	IsMasterProtein	A2ZBV5	Uncharacterized protein OS=Oryza sativa subsp. indica OX=39946 GN=OsI_35258 PE=3 SV=1	0	83.032	36	18	57	1	1	389	44.5	10.08	87.06	18	0		125.2	83.4	48.2	32.1	48	32.1	High			High
FALSE	High	IsMasterProtein	B9FVD6	Uncharacterized protein OS=Oryza sativa subsp. japonica OX=39947 GN=OsJ_23002 PE=4 SV=1	0	82.979	23	13	34	13	1	661	71.9	7.2	67.17	13	0		97.7	96.6	3399.5	3363.2	3384	3363.2	High			High
FALSE	High	IsMasterProtein	A2XSR2	Uncharacterized protein OS=Oryza sativa subsp. indica OX=39946 GN=OsI_15649 PE=4 SV=1	0	82.933	51	14	47	2	1	389	41.3	5.85	83.2	14	0		117.8	31.3	375.5	99.8	373.8	99.8	High			High
FALSE	High	IsMasterProtein	A0A0E0HE93	Uncharacterized protein OS=Oryza nivara OX=4536 PE=3 SV=1	0	82.903	53	10	70	5	1	224	24.9	10.04	140.44	10	6		113	104.3	5786.5	5339.9	5760.1	5339.9	High			High
FALSE	High	IsMasterProtein	A2ZIF8	Uncharacterized protein OS=Oryza sativa subsp. indica OX=39946 GN=OsI_37606 PE=3 SV=1	0	82.759	19	18	57	1	1	733	80.7	9.86	84.7	18	21		111.9	96.9	7034.9	6091.4	7002.8	6091.4	High			High
FALSE	High	IsMasterProtein	A0A0E0GJ87	Uncharacterized protein OS=Oryza nivara OX=4536 PE=3 SV=1	0	82.559	35	17	43	1	1	577	60.7	6.35	92.59	17	0		68.1	54.3	93.2	74.3	92.8	74.3	High			High
FALSE	High	IsMasterProtein	A2XPB4	Uncharacterized protein OS=Oryza sativa subsp. indica OX=39946 GN=OsI_14427 PE=3 SV=1	0	82.327	29	15	55	8	1	584	61.3	5.47	124.45	15	0		101.7	90.4	1607.2	1428.9	1599.9	1428.9	High			High
FALSE	High	IsMasterProtein	A0A0E0I5G2	Xylose isomerase OS=Oryza nivara OX=4536 PE=3 SV=1	0	82.28	32	12	41	12	1	490	54.7	5.57	63.31	12	0		107.4	95.6	3385.8	3011.2	3370.3	3011.2	High			High
FALSE	High	IsMasterProtein	A2YP98	NADH dehydrogenase [ubiquinone] flavoprotein 1, mitochondrial OS=Oryza sativa subsp. indica OX=39946 GN=OsI_27090 PE=3 SV=1	0	82.227	29	16	37	16	1	529	57.9	7.75	69.79	16	0		95.4	93.9	2894.6	2849.9	2881.4	2849.9	High			High
FALSE	High	IsMasterProtein	A0A0E0GZY0	Uncharacterized protein OS=Oryza nivara OX=4536 PE=4 SV=1	0	82.201	23	17	33	11	1	1016	115.6	6.84	64.83	17	8		96.6	95	3150.1	3097.4	3135.7	3097.4	High			High
FALSE	High	IsMasterProtein	A2WLL0	Uncharacterized protein OS=Oryza sativa subsp. indica OX=39946 GN=OsI_00725 PE=4 SV=1	0	82.086	39	11	58	11	1	303	33	6.8	103.38	11	0		86.5	94.2	3779.7	4116.4	3762.4	4116.4	High			High
FALSE	High	IsMasterProtein	A0A0E0HBV8	Uncharacterized protein OS=Oryza nivara OX=4536 PE=4 SV=1	0	82.012	19	21	31	4	1	1300	145	7.43	61.18	21	0		112.8	101	629.5	563.5	626.6	563.5	High			High
FALSE	High	IsMasterProtein	Q10MB2	30S ribosomal protein S1, chloroplast, putative, expressed OS=Oryza sativa subsp. japonica OX=39947 GN=LOC_Os03g20100 PE=4 SV=1	0	81.696	52	14	46	14	1	402	43.3	4.79	103.36	14	0		94.4	90.5	3378.6	3237.1	3363.2	3237.1	High			High
FALSE	High	IsMasterProtein	A0A0E0GJ38	Uncharacterized protein OS=Oryza nivara OX=4536 PE=3 SV=1	0	81.5	37	14	55	14	1	327	35.1	11.41	91.56	14	0		110.8	99.2	5882.6	5267.9	5855.7	5267.9	High			High
FALSE	High	IsMasterProtein	A0A0E0GWL1	Elongation factor Tu OS=Oryza nivara OX=4536 PE=3 SV=1	0	81.491	39	13	31	12	1	453	48.4	6.48	46.98	13	0		89.9	98.3	2568.8	2809.3	2557.1	2809.3	High			High
FALSE	High	IsMasterProtein	B8AJE7	Uncharacterized protein OS=Oryza sativa subsp. indica OX=39946 GN=OsI_07630 PE=3 SV=1	0	81.085	46	16	69	1	1	457	49.1	5.52	103.57	16	0		134.1	153.6	39.4	45.1	39.2	45.1	High			High
FALSE	High	IsMasterProtein	A2XG88	Uncharacterized protein OS=Oryza sativa subsp. indica OX=39946 GN=OsI_11398 PE=4 SV=1	0	80.98	46	13	43	11	1	373	41.7	6.74	88.17	13	2		128.1	91.4	5594	3991.3	5568.5	3991.3	High			High
FALSE	High	IsMasterProtein	A0A0E0GAT9	Uncharacterized protein OS=Oryza nivara OX=4536 PE=4 SV=1	0	80.963	14	18	37	18	1	1368	149.6	6.43	62.23	18	0		98.7	100.7	4357.2	4445.4	4337.3	4445.4	High			High
FALSE	High	IsMasterProtein	B8BLZ1	Uncharacterized protein OS=Oryza sativa subsp. indica OX=39946 GN=OsI_37410 PE=3 SV=1	0	80.861	33	15	28	15	1	635	68.4	6.93	58.54	15	0		107.9	96	2762.5	2459.7	2749.9	2459.7	High			High
FALSE	High	IsMasterProtein	A0A0E0H0D6	Uncharacterized protein OS=Oryza nivara OX=4536 PE=4 SV=1	0	80.679	31	22	37	1	1	863	97.1	5.4	76.82	22	0		113.1	140.9	71.4	89	71.1	89	High			High
FALSE	High	IsMasterProtein	Q0JAF4	Os04g0602100 protein OS=Oryza sativa subsp. japonica OX=39947 GN=Os04g0602100 PE=2 SV=1	0	80.626	36	11	52	11	1	353	38.2	8.46	111.12	11	0		94.9	99.9	3591	3780	3574.6	3780	High			High
FALSE	High	IsMasterProtein	B8AXU6	Uncharacterized protein OS=Oryza sativa subsp. indica OX=39946 GN=OsI_19812 PE=3 SV=1	0	80.583	32	14	55	14	1	414	44.9	8.59	104.17	14	0		107.4	98.8	4879.5	4488.7	4857.2	4488.7	High			High
FALSE	High	IsMasterProtein	A0A0E0GWR2	Phosphoglycerate kinase OS=Oryza nivara OX=4536 PE=3 SV=1	0	80.516	47	14	76	5	1	401	42.3	6.61	192.67	14	0		79.6	102.3	354.8	456	353.2	456	High			High
FALSE	High	IsMasterProtein	A0A0E0HIT9	Malate dehydrogenase OS=Oryza nivara OX=4536 PE=3 SV=1	0	80.371	39	11	42	4	1	357	37.2	8.47	82.82	11	0		80.5	82.6	846.1	869.1	842.2	869.1	High			High
FALSE	High	IsMasterProtein	A0A0E0H916	Uncharacterized protein OS=Oryza nivara OX=4536 PE=3 SV=1	0	80.35	28	14	37	7	1	544	62.6	5.11	77.78	14	8		95.6	106.4	3098.1	3448.2	3084	3448.2	High			High
FALSE	High	IsMasterProtein	B8A6Y6	Uncharacterized protein OS=Oryza sativa subsp. indica OX=39946 GN=OsI_04579 PE=4 SV=1	0	80.349	15	7	40	1	1	557	57.9	8.69	95.45	7	0		103.4	91.1	638.1	562.4	635.2	562.4	High			High
FALSE	High	IsMasterProtein	A0A0E0IYF9	Uncharacterized protein OS=Oryza nivara OX=4536 PE=3 SV=1	0	80.236	20	20	42	18	1	1221	133.6	9.83	76.83	20	2		102.9	92.7	3977.8	3584.9	3959.6	3584.9	High			High
FALSE	High	IsMasterProtein	Q8S718	Glutathione S-transferase GSTU6, putative, expressed OS=Oryza sativa subsp. japonica OX=39947 GN=LOC_Os10g38700 PE=2 SV=1	0	80.231	44	10	51	9	1	241	25.7	5.52	106.25	10	1		86.7	104.3	3734	4491.1	3717	4491.1	High			High
FALSE	High	IsMasterProtein	A0A0E0H038	Uncharacterized protein OS=Oryza nivara OX=4536 PE=4 SV=1	0	80.073	32	17	30	14	1	681	75.5	6.27	66.07	17	3		101.5	101.1	2953.1	2941.4	2939.6	2941.4	High			High
FALSE	High	IsMasterProtein	Q6H6D2	Porphobilinogen deaminase, chloroplastic OS=Oryza sativa subsp. japonica OX=39947 GN=HEMC PE=2 SV=1	0	80.063	44	13	40	13	1	358	38.4	7.39	76.84	13	0		127.9	90.4	4995.3	3530.4	4972.5	3530.4	High			High
FALSE	High	IsMasterProtein	A0A0E0G2N2	Uncharacterized protein OS=Oryza nivara OX=4536 PE=3 SV=1	0	80.046	13	14	38	2	1	898	94.4	5.97	70.7	14	0		116.8	152.8	475.4	621.9	473.2	621.9	High			High
FALSE	High	IsMasterProtein	Q6ZG90	ATP synthase OS=Oryza sativa subsp. japonica OX=39947 GN=Os02g0131300 PE=2 SV=1	0	79.622	41	10	38	10	1	240	27.3	6.93	82.03	10	0		90.2	93.4	3964	4101.8	3945.9	4101.8	High			High
FALSE	High	IsMasterProtein	Q6ZG03	Os08g0276100 protein OS=Oryza sativa subsp. japonica OX=39947 GN=Os08g0276100 PE=2 SV=1	0	79.583	42	16	54	16	1	469	51.6	6.92	79.84	16	0		97.9	107.4	4223.3	4631.4	4204	4631.4	High			High
FALSE	High	IsMasterProtein	A2YY54	Uncharacterized protein OS=Oryza sativa subsp. indica OX=39946 GN=OsI_30281 PE=4 SV=1	0	79.424	45	11	122	11	1	203	22	9.7	186.07	11	0		99.9	99.3	11239.6	11177.9	11188.3	11177.9	High			High
FALSE	High	IsMasterProtein	Q01JQ3	Chlorophyll a-b binding protein, chloroplastic OS=Oryza sativa OX=4530 GN=H0523F07.10 PE=3 SV=1	0	79.387	31	6	100	6	1	252	27	7.4	218.65	6	0		97.3	101.2	7620.3	7921.4	7585.5	7921.4	High			High
FALSE	High	IsMasterProtein	Q6EUK5	Os02g0234500 protein OS=Oryza sativa subsp. japonica OX=39947 GN=Os02g0234500 PE=2 SV=1	0	79.381	41	16	33	1	1	587	63.8	8.53	77.49	16	0		88.9	34.4	19.9	7.7	19.8	7.7	High			High
FALSE	High	IsMasterProtein	A0A0E0H2K9	Uncharacterized protein OS=Oryza nivara OX=4536 PE=3 SV=1	0	79.304	43	14	43	14	1	311	34	9.91	94.35	14	0		112.3	94.9	3508.7	2964.4	3492.7	2964.4	High			High
FALSE	High	IsMasterProtein	A0A0E0GIE5	Uncharacterized protein OS=Oryza nivara OX=4536 PE=4 SV=1	0	79.138	62	18	52	18	1	277	29.5	9.17	82.32	18	0		86.5	96.2	4930.5	5488	4908	5488	High			High
FALSE	High	IsMasterProtein	Q7XBY4	Mitochondrial carnitine/acylcarnitine carrier, putative, expressed OS=Oryza sativa subsp. japonica OX=39947 GN=LOC_Os10g42299 PE=2 SV=1	0	78.918	49	13	60	1	1	316	31.5	9.31	111.12	13	0		104.4	123.7	345.5	409.5	343.9	409.5	High			High
FALSE	High	IsMasterProtein	B8B5L9	Uncharacterized protein OS=Oryza sativa subsp. indica OX=39946 GN=OsI_27174 PE=4 SV=1	0	78.775	22	19	31	19	1	1127	121.8	5.35	73.66	19	0		93.8	90	2814.7	2700.7	2801.9	2700.7	High			High
FALSE	High	IsMasterProtein	A0A0E0G430	Aspartate aminotransferase OS=Oryza nivara OX=4536 PE=4 SV=1	0	78.655	41	14	44	7	1	432	48.1	7.97	85.43	14	10		98.8	95.6	4460.3	4316.3	4439.9	4316.3	High			High
FALSE	High	IsMasterProtein	A0A0E0GU14	Alpha-1,4 glucan phosphorylase OS=Oryza nivara OX=4536 PE=3 SV=1	0	78.399	21	18	30	18	1	984	109.4	5.83	53.88	18	0		116.6	104.6	4158.3	3728.9	4139.3	3728.9	High			High
FALSE	High	IsMasterProtein	B8AEK7	Uncharacterized protein OS=Oryza sativa subsp. indica OX=39946 GN=OsI_06478 PE=4 SV=1	0	78.328	41	16	33	1	1	587	63.8	8.53	76.64	16	17		91.8	109.4	2203.1	2626.4	2193	2626.4	High			High
FALSE	High	IsMasterProtein	Q6YXY3	Putative splicing factor 3b, subunit 3, 130kDa OS=Oryza sativa subsp. japonica OX=39947 GN=OSJNBa0026E05.6 PE=4 SV=1	0	77.945	19	17	27	17	1	1234	136.4	5.55	57.38	17	0		110.8	104.1	2955.8	2776.7	2942.3	2776.7	High			High
FALSE	High	IsMasterProtein	B8BEL6	Uncharacterized protein OS=Oryza sativa subsp. indica OX=39946 GN=OsI_32419 PE=4 SV=1	0	77.906	22	7	63	7	1	322	35.4	4.49	125.1	7	0		108.1	104.4	5166.8	4988.8	5143.2	4988.8	High			High
FALSE	High	IsMasterProtein	B8A7L7	Uncharacterized protein OS=Oryza sativa subsp. indica OX=39946 GN=OsI_03288 PE=4 SV=1	0	77.813	40	14	47	14	1	418	46.1	6.9	73.74	14	0		100	101.2	3513.7	3555.8	3497.7	3555.8	High			High
FALSE	High	IsMasterProtein	A0A0E0IFQ7	Uncharacterized protein OS=Oryza nivara OX=4536 PE=4 SV=1	0	77.638	25	8	63	8	1	306	33.4	4.39	129.38	8	0		105.8	96	5009.1	4546.8	4986.2	4546.8	High			High
FALSE	High	IsMasterProtein	A2YXV7	Uncharacterized protein OS=Oryza sativa subsp. indica OX=39946 GN=OsI_30172 PE=3 SV=1	0	77.568	19	19	26	19	1	1254	137.2	6.48	59.92	19	0		102.8	99	3155.7	3040.9	3141.3	3040.9	High			High
FALSE	High	IsMasterProtein	A0A0N9E0X9	ATP synthase subunit b, chloroplastic OS=Oryza sativa tropical japonica subgroup OX=1736656 GN=atpF PE=3 SV=1	0	77.219	41	12	62	12	1	188	21.4	9.1	113.09	12	0		83.3	99	7652.3	9097.7	7617.4	9097.7	High			High
FALSE	High	IsMasterProtein	A0A0E0I5T3	Uncharacterized protein OS=Oryza nivara OX=4536 PE=4 SV=1	0	76.927	46	15	37	13	1	374	42.1	7.55	70.38	15	3		96.5	102.2	3256.3	3448.4	3241.4	3448.4	High			High
FALSE	High	IsMasterProtein	A0A0E0HEJ9	Guanosine nucleotide diphosphate dissociation inhibitor OS=Oryza nivara OX=4536 PE=3 SV=1	0	76.874	38	15	42	15	1	445	49.7	5.73	66.14	15	0		100.5	103.8	3784.6	3907.7	3767.3	3907.7	High			High		Acetyl [N-Term]
FALSE	High	IsMasterProtein	B8AHM8	Uncharacterized protein OS=Oryza sativa subsp. indica OX=39946 GN=OsI_08713 PE=3 SV=1	0	76.789	24	11	63	4	1	382	41.5	9.77	95.05	11	0		84	81.1	1205.3	1163.6	1199.8	1163.6	High			High
FALSE	High	IsMasterProtein	B8AV76	Uncharacterized protein OS=Oryza sativa subsp. indica OX=39946 GN=OsI_17615 PE=4 SV=1	0	76.729	27	16	37	3	1	765	80.9	6.87	68.59	16	15		106.1	86.2	3219.4	2614.3	3204.7	2614.3	High			High
FALSE	High	IsMasterProtein	Q67UL5	Putative fructokinase OS=Oryza sativa subsp. japonica OX=39947 GN=P0479H10.9 PE=3 SV=1	0	76.566	42	16	37	15	1	409	43.4	6.46	71.17	16	1		79.4	84.1	3132.2	3315.4	3117.9	3315.4	High			High
FALSE	High	IsMasterProtein	Q6Z411	Chlorophyll a-b binding protein, chloroplastic OS=Oryza sativa subsp. japonica OX=39947 GN=RCABP69 PE=2 SV=1	0	76.525	27	10	117	10	1	290	31.3	5.5	209.77	10	0		80.9	95.1	10651.7	12515.6	10603.1	12515.6	High			High
FALSE	High	IsMasterProtein	Q7XM88	OSJNBb0060E08.11 protein OS=Oryza sativa subsp. japonica OX=39947 GN=OSJNBb0060E08.11 PE=3 SV=1	0	76.436	26	10	28	10	1	476	52.6	9.54	58.26	10	0		85.4	99.5	2427.3	2828.7	2416.2	2828.7	High			High
FALSE	High	IsMasterProtein	B9FLT3	Uncharacterized protein OS=Oryza sativa subsp. japonica OX=39947 GN=OsJ_19692 PE=4 SV=1	0	76.375	29	15	38	2	1	722	80.8	5.29	70.39	15	0		101.4	81.6	332.9	267.9	331.4	267.9	High			High
FALSE	High	IsMasterProtein	A0A0E0HNE8	Probable alanine--tRNA ligase, chloroplastic OS=Oryza nivara OX=4536 PE=3 SV=1	0	76.185	22	18	30	18	1	996	108.1	5.97	62.24	18	0		102.7	103.8	3111.5	3144.9	3097.3	3144.9	High			High
FALSE	High	IsMasterProtein	A0A0E0I6U1	Uncharacterized protein OS=Oryza nivara OX=4536 PE=4 SV=1	0	76.09	73	8	32	2	1	196	18.6	6.76	64.92	8	10		126	93.3	2951.6	2184.9	2938.1	2184.9	High			High
FALSE	High	IsMasterProtein	Q53QR8	Phosphoglucomutase/phosphomannomutase, C-terminal domain, putative OS=Oryza sativa subsp. japonica OX=39947 PE=4 SV=1	0	75.538	30	13	43	13	1	610	66.2	6.68	83.82	13	0		95.1	107.2	3721.7	4198.9	3704.7	4198.9	High			High
FALSE	High	IsMasterProtein	P14717	Phenylalanine ammonia-lyase OS=Oryza sativa subsp. japonica OX=39947 GN=PAL PE=1 SV=2	0	75.275	28	16	27	15	1	701	75.5	6.49	56.67	16	1		134.3	79.2	4146.9	2445.9	4128	2445.9	High			High
FALSE	High	IsMasterProtein	A2XC62	Uncharacterized protein OS=Oryza sativa subsp. indica OX=39946 GN=OsI_09885 PE=3 SV=1	0	75.203	38	12	45	11	1	321	35.9	7.58	87.75	12	1		102.1	92.1	4363.3	3936.1	4343.4	3936.1	High			High
FALSE	High	IsMasterProtein	A0A0E0FYX8	Acetyltransferase component of pyruvate dehydrogenase complex OS=Oryza nivara OX=4536 PE=3 SV=1	0	75.174	28	14	25	7	1	543	59	8.41	61.56	14	8		93.3	99.2	2493.6	2652.1	2482.2	2652.1	High			High
FALSE	High	IsMasterProtein	A2WJR2	Uncharacterized protein OS=Oryza sativa subsp. indica OX=39946 GN=OsI_00059 PE=3 SV=1	0	75.023	44	15	43	1	1	473	51.5	6.18	77.4	15	0		105.4	114.3	291.7	316.1	290.4	316.1	High			High
FALSE	High	IsMasterProtein	A2YIS2	Uncharacterized protein OS=Oryza sativa subsp. indica OX=39946 GN=OsI_25124 PE=4 SV=1	0	74.914	46	16	44	1	1	405	44.7	10.54	88.17	16	0		107.5	92.6	271.5	233.9	270.3	233.9	High			High
FALSE	High	IsMasterProtein	Q10HD0	Chlorophyll a-b binding protein, chloroplastic OS=Oryza sativa subsp. japonica OX=39947 GN=RCABP89 PE=2 SV=1	0	74.864	32	7	154	4	1	263	28.5	5.91	255.38	7	3		78.3	93	13933.9	16552.4	13870.3	16552.4	High			High
FALSE	High	IsMasterProtein	Q653Z1	Peptidylprolyl isomerase OS=Oryza sativa subsp. japonica OX=39947 GN=Os06g0663800 PE=2 SV=1	0	74.683	42	8	53	8	1	218	22	9.25	104.83	8	0		94	114.1	4683.9	5684.4	4662.5	5684.4	High			High
FALSE	High	IsMasterProtein	A0A0E0FF26	Uncharacterized protein OS=Oryza nivara OX=4536 PE=3 SV=1	0	74.623	44	15	42	1	1	473	51.4	6.18	78.06	15	19		103.6	98.3	3941.6	3740.1	3923.6	3740.1	High			High
FALSE	High	IsMasterProtein	A3BQD6	Uncharacterized protein OS=Oryza sativa subsp. japonica OX=39947 GN=OsJ_26316 PE=4 SV=1	0	74.621	38	10	62	9	1	313	34.8	5.68	130.3	10	0		90.8	97.1	3696.8	3955.2	3679.9	3955.2	High			High
FALSE	High	IsMasterProtein	A0A0E0IF55	Uncharacterized protein OS=Oryza nivara OX=4536 PE=4 SV=1	0	74.451	22	15	31	12	1	740	81.6	7.18	67.59	15	0		104.1	99.5	2778.5	2654.9	2765.8	2654.9	High			High
FALSE	High	IsMasterProtein	A0A0E0GZV4	Uncharacterized protein OS=Oryza nivara OX=4536 PE=4 SV=1	0	74.412	51	14	47	2	1	389	41.3	5.85	80.22	14	16		97.3	101.9	4144	4342.4	4125.1	4342.4	High			High
FALSE	High	IsMasterProtein	B8AKL0	Glucose-6-phosphate isomerase OS=Oryza sativa subsp. indica OX=39946 GN=OsI_13718 PE=3 SV=1	0	74.364	29	13	45	3	1	567	62.6	7.46	95.87	13	0		91.4	95.3	657	685.1	654	685.1	High			High
FALSE	High	IsMasterProtein	A0A0E0IFL1	Uncharacterized protein OS=Oryza nivara OX=4536 PE=4 SV=1	0	74.207	32	12	50	12	1	386	42.9	8.62	85.77	12	0		92	102.3	4316.3	4799.8	4296.6	4799.8	High			High
FALSE	High	IsMasterProtein	A2YMN1	Chlorophyll a-b binding protein, chloroplastic OS=Oryza sativa subsp. indica OX=39946 GN=OsI_26482 PE=3 SV=1	0	74.078	27	5	172	5	1	266	28.8	6.21	281.22	5	0		76.4	87.4	11590.8	13263.3	11537.9	13263.3	High			High
FALSE	High	IsMasterProtein	A2XBY3	Uncharacterized protein OS=Oryza sativa subsp. indica OX=39946 GN=OsI_09799 PE=3 SV=1	0	73.927	37	9	40	9	1	279	30.2	10.35	76.6	9	0		117.2	106.9	4175	3810.4	4155.9	3810.4	High			High
FALSE	High	IsMasterProtein	B9FZJ0	Uncharacterized protein OS=Oryza sativa subsp. japonica OX=39947 GN=OsJ_26372 PE=4 SV=1	0	73.728	21	4	109	4	1	149	15.9	9.1	162.99	4	0		89.7	102.8	8755.6	10034.7	8715.6	10034.7	High			High
FALSE	High	IsMasterProtein	A2WYB3	Uncharacterized protein OS=Oryza sativa subsp. indica OX=39946 GN=OsI_04917 PE=4 SV=1	0	73.719	31	12	27	12	1	482	53.1	6.07	47.91	12	0		111.2	95	3760.6	3213.2	3743.4	3213.2	High			High
FALSE	High	IsMasterProtein	B8B0E2	Stromal processing peptidase, chloroplastic OS=Oryza sativa subsp. indica OX=39946 GN=OsI_23765 PE=1 SV=2	0	73.714	15	15	33	15	1	1246	138.6	6.34	73.45	15	0		104.2	105.3	2764.9	2792.8	2752.3	2792.8	High			High
FALSE	High	IsMasterProtein	A0A0E0FR17	Zeta-carotene desaturase OS=Oryza nivara OX=4536 PE=3 SV=1	0	73.695	23	16	27	16	1	733	81.6	6.38	50.78	16	0		100.2	105.2	2551.5	2680.5	2539.9	2680.5	High			High
FALSE	High	IsMasterProtein	A0A0E0HU43	Uncharacterized protein OS=Oryza nivara OX=4536 PE=3 SV=1	0	73.566	17	17	28	17	1	1253	140.6	6.39	44.42	17	0		108	96.8	2643.9	2371.2	2631.8	2371.2	High			High
FALSE	High	IsMasterProtein	Q7XIK0	Os07g0565600 protein OS=Oryza sativa subsp. japonica OX=39947 GN=OJ1773_H01.112-1 PE=4 SV=1	0	73.322	32	14	41	1	1	465	49.8	5.85	77.87	14	14		90.3	102.3	3815.9	4322.8	3798.5	4322.8	High			High
FALSE	High	IsMasterProtein	Q0E446	Os02g0137200 protein (Fragment) OS=Oryza sativa subsp. japonica OX=39947 GN=Os02g0137200 PE=3 SV=1	0	73.158	40	8	46	8	1	274	29.5	10.49	110.39	8	0		108.1	107.2	4007.1	3974.6	3988.8	3974.6	High			High
FALSE	High	IsMasterProtein	A2XLQ3	Uncharacterized protein OS=Oryza sativa subsp. indica OX=39946 GN=OsI_13406 PE=4 SV=1	0	73.053	41	13	38	1	1	409	45.4	5.16	71.93	13	0		67.1	94.1	318	445.9	316.5	445.9	High			High
FALSE	High	IsMasterProtein	B8APA6	Ribulose-phosphate 3-epimerase OS=Oryza sativa subsp. indica OX=39946 GN=OsI_10180 PE=3 SV=1	0	72.995	28	5	50	5	1	274	29	8.43	127.44	5	0		103.4	103.7	4257	4266.6	4237.6	4266.6	High			High
FALSE	High	IsMasterProtein	Q69P84	Aldehyde dehydrogenase OS=Oryza sativa subsp. japonica OX=39947 GN=OJ1344_B01.27-1 PE=2 SV=1	0	72.955	45	16	36	16	1	509	54.5	7.06	73.67	16	0		104.7	98.4	3280.2	3081.5	3265.2	3081.5	High			High
FALSE	High	IsMasterProtein	A0A0E0FW90	Uncharacterized protein OS=Oryza nivara OX=4536 PE=4 SV=1	0	72.874	6	8	36	1	1	1525	159.1	6.86	88.13	8	10		107.9	96.4	4136.6	3698.2	4117.7	3698.2	High			High
FALSE	High	IsMasterProtein	Q0DI00	Os05g0427800 protein OS=Oryza sativa subsp. japonica OX=39947 GN=Os05g0427800 PE=4 SV=1	0	72.863	44	7	442	1	1	148	16.4	4.97	745.75	7	0		100.4	87.1	25.8	22.4	25.7	22.4	High			High
FALSE	High	IsMasterProtein	Q8S7H8	Os03g0778100 protein OS=Oryza sativa subsp. japonica OX=39947 GN=OSJNBa0010I09.4 PE=2 SV=1	0	72.688	34	8	96	8	1	236	24.8	9.5	178.42	8	0		103	103.5	6041.1	6070.8	6013.5	6070.8	High			High
FALSE	High	IsMasterProtein	A0A0E0FU50	Glutamine synthetase OS=Oryza nivara OX=4536 PE=3 SV=1	0	72.67	38	9	47	7	1	356	39.2	5.73	80.84	9	0		94.7	84.9	1906.6	1708.2	1897.9	1708.2	High			High
FALSE	High	IsMasterProtein	Q0DUI8	15-cis-phytoene desaturase, chloroplastic/chromoplastic OS=Oryza sativa subsp. japonica OX=39947 GN=PDS PE=3 SV=2	0	72.397	33	15	37	15	1	578	64.7	7.85	59.2	15	0		110.6	105.6	3596.4	3432.4	3580	3432.4	High			High
FALSE	High	IsMasterProtein	A0A0E0GUV4	Glutamate dehydrogenase OS=Oryza nivara OX=4536 PE=3 SV=1	0	72.098	34	12	26	8	1	443	47.8	6.61	65.34	12	3		89.8	94.7	1996.1	2105	1987	2105	High			High		Acetyl [N-Term]
FALSE	High	IsMasterProtein	Q6K689	Os02g0792800 protein OS=Oryza sativa subsp. japonica OX=39947 GN=Os02g0792800 PE=2 SV=1	0	72.085	27	13	35	13	1	539	60	9.06	76.26	13	0		95.7	97.5	3008.8	3064.4	2995.1	3064.4	High			High
FALSE	High	IsMasterProtein	B9G3G3	Uncharacterized protein OS=Oryza sativa subsp. japonica OX=39947 GN=OsJ_29281 PE=3 SV=1	0	71.93	39	12	40	4	1	438	46	7.9	93.03	12	0		93.1	96.9	438.1	455.9	436.1	455.9	High			High
FALSE	High	IsMasterProtein	B8AM29	Uncharacterized protein OS=Oryza sativa subsp. indica OX=39946 GN=OsI_11123 PE=3 SV=1	0	71.894	27	14	31	12	1	606	64.8	5.91	53.5	14	2		106.6	105.2	2727	2690.3	2714.6	2690.3	High			High
FALSE	High	IsMasterProtein	Q6Z6B5	Os02g0328300 protein OS=Oryza sativa subsp. japonica OX=39947 GN=Os02g0328300 PE=2 SV=1	0	71.827	55	10	27	10	1	287	30.7	5.68	67.82	10	0		108.3	100.6	2687.1	2494.7	2674.8	2494.7	High			High
FALSE	High	IsMasterProtein	A0A0E0GVF2	Mitochondrial Rho GTPase OS=Oryza nivara OX=4536 PE=3 SV=1	0	71.458	36	17	32	17	1	642	71.3	5.69	55.22	17	0		110.3	102.6	3424.1	3185.1	3408.5	3185.1	High			High
FALSE	High	IsMasterProtein	A0A0E0HL52	Peptidylprolyl isomerase OS=Oryza nivara OX=4536 PE=4 SV=1	0	71.366	26	8	41	8	1	304	32.4	9.19	89.95	8	0		101.6	109.8	4135.5	4468.4	4116.6	4468.4	High			High
FALSE	High	IsMasterProtein	Q6K1X5	Os02g0608900 protein OS=Oryza sativa subsp. japonica OX=39947 GN=Os02g0608900 PE=2 SV=1	0	71.314	39	12	41	12	1	370	41.1	9.22	87.36	12	0		93.9	105	2832.4	3168.3	2819.5	3168.3	High			High
FALSE	High	IsMasterProtein	A0A0E0GWL3	Uncharacterized protein OS=Oryza nivara OX=4536 PE=4 SV=1	0	71.003	40	18	29	18	1	473	53.8	7.58	49.89	18	0		98.4	95.6	2892.2	2811.2	2879	2811.2	High			High		Acetyl [N-Term]
FALSE	High	IsMasterProtein	A0A0E0HT90	Uncharacterized protein OS=Oryza nivara OX=4536 PE=4 SV=1	0	70.992	16	16	29	10	1	1481	164.6	6.84	56.12	16	3		107.2	101	1830.9	1725.3	1822.5	1725.3	High			High
FALSE	High	IsMasterProtein	B8AF09	Glyceraldehyde-3-phosphate dehydrogenase OS=Oryza sativa subsp. indica OX=39946 GN=OsI_07948 PE=3 SV=1	0	70.964	45	14	76	5	1	356	38.5	7.17	120.09	14	1		92.3	93.8	771.8	784.4	768.3	784.4	High			High
FALSE	High	IsMasterProtein	A0A0E0GBX9	Uncharacterized protein OS=Oryza nivara OX=4536 PE=4 SV=1	0	70.865	42	15	39	15	1	476	51.9	8.6	61.07	15	0		102.2	107.2	3430.3	3596.2	3414.6	3596.2	High			High
FALSE	High	IsMasterProtein	A0A0E0J2N7	Uncharacterized protein OS=Oryza nivara OX=4536 PE=4 SV=1	0	70.718	35	15	56	15	1	463	51.3	7.66	82.34	15	0		93.2	96.7	3255.2	3376.2	3240.3	3376.2	High			High
FALSE	High	IsMasterProtein	A0A0E0GHK1	Uncharacterized protein OS=Oryza nivara OX=4536 PE=4 SV=1	0	70.622	34	9	25	9	1	352	38	7.05	71.26	9	0		102.1	101.2	2352.5	2333.5	2341.8	2333.5	High			High
FALSE	High	IsMasterProtein	B9GBE8	Uncharacterized protein OS=Oryza sativa subsp. japonica OX=39947 GN=OsJ_34931 PE=3 SV=1	0	70.584	25	18	29	18	1	1064	118.9	5.38	60.5	18	0		104.5	95.7	3192.3	2922.7	3177.7	2922.7	High			High
FALSE	High	IsMasterProtein	A0A0B4U1W3	UDP-glucose 6-dehydrogenase (Fragment) OS=Oryza sativa OX=4530 GN=LOC_Os03g55070.1 PE=2 SV=1	0	70.53	39	13	33	3	1	480	52.9	6.13	55.59	13	11		119.5	83.6	3127.2	2189.3	3112.9	2189.3	High			High
FALSE	High	IsMasterProtein	Q0JHF8	Fructose-1,6-bisphosphatase, cytosolic OS=Oryza sativa subsp. japonica OX=39947 GN=CFBP1 PE=1 SV=2	0	70.244	37	13	44	2	1	339	37	5.77	82.29	13	1		119	109.9	1064.1	982.2	1059.2	982.2	High			High
FALSE	High	IsMasterProtein	A0A0E0G8Z3	Uncharacterized protein OS=Oryza nivara OX=4536 PE=4 SV=1	0	70.103	50	11	27	5	1	258	28.7	9.13	58.22	11	7		96.8	99	2544.8	2603.2	2533.2	2603.2	High			High
FALSE	High	IsMasterProtein	B8BND6	Uncharacterized protein OS=Oryza sativa subsp. indica OX=39946 GN=OsI_37618 PE=4 SV=1	0	70.053	42	15	30	15	1	543	58.4	6.96	71.49	15	0		96.4	106.6	1954.2	2160.9	1945.3	2160.9	High			High
FALSE	High	IsMasterProtein	B9FRL0	Uncharacterized protein OS=Oryza sativa subsp. japonica OX=39947 GN=OsJ_20187 PE=4 SV=1	0	70.014	31	9	64	8	1	367	39.3	7.84	118.67	9	1		103.7	95.5	5087.4	4685.6	5064.2	4685.6	High			High
FALSE	High	IsMasterProtein	A0A0E0IEF7	Uncharacterized protein OS=Oryza nivara OX=4536 PE=4 SV=1	0	69.984	35	15	33	15	1	448	51.1	6.48	52.01	15	0		96.5	91.4	3622.4	3430.6	3605.9	3430.6	High			High
FALSE	High	IsMasterProtein	A2X1M1	Uncharacterized protein OS=Oryza sativa subsp. indica OX=39946 GN=OsI_06100 PE=4 SV=1	0	69.933	53	9	33	9	1	185	20.1	7.83	76.76	9	0		113.7	99.8	2693	2363.6	2680.7	2363.6	High			High
FALSE	High	IsMasterProtein	C5NNQ4	Uncharacterized protein OS=Oryza sativa subsp. indica OX=39946 GN=OsPupK04-1 PE=4 SV=1	0	69.849	37	16	32	16	1	634	72.2	6.79	59.46	16	0		110.1	97.2	3355.1	2963.3	3339.8	2963.3	High			High
FALSE	High	IsMasterProtein	B8AGY8	Uncharacterized protein OS=Oryza sativa subsp. indica OX=39946 GN=OsI_05669 PE=4 SV=1	0	69.72	30	14	29	14	1	514	55.5	7.33	59.87	14	0		101.2	105.1	2924.3	3035.2	2911	3035.2	High			High
FALSE	High	IsMasterProtein	Q0DKP1	Os05g0150800 protein (Fragment) OS=Oryza sativa subsp. japonica OX=39947 GN=Os05g0150800 PE=3 SV=1	0	69.702	48	12	30	12	1	329	34.7	9.33	65.41	12	0		111	108.4	2548.7	2489.9	2537.1	2489.9	High			High
FALSE	High	IsMasterProtein	A0A0E0FK09	Isocitrate dehydrogenase [NAD] subunit, mitochondrial OS=Oryza nivara OX=4536 PE=3 SV=1	0	69.599	37	13	32	13	1	414	44.8	7.66	81.4	13	0		97.5	93.3	2610.2	2496.4	2598.3	2496.4	High			High
FALSE	High	IsMasterProtein	B8ADY7	Uncharacterized protein OS=Oryza sativa subsp. indica OX=39946 GN=OsI_07685 PE=4 SV=1	0	69.473	43	10	35	10	1	293	30.5	6.6	69.98	10	0		100.7	97.9	2791.3	2714.5	2778.6	2714.5	High			High
FALSE	High	IsMasterProtein	A2WTA6	Uncharacterized protein OS=Oryza sativa subsp. indica OX=39946 GN=OsI_03093 PE=3 SV=1	0	69.434	19	9	31	1	1	703	76.3	5.96	70.14	9	0		97.7	105.1	235	252.7	233.9	252.7	High			High
FALSE	High	IsMasterProtein	Q7XXS0	ATP synthase subunit d, mitochondrial OS=Oryza sativa subsp. japonica OX=39947 GN=Os08g0478200 PE=2 SV=1	0	69.421	64	14	50	14	1	169	19.7	5.26	78.17	14	0		97.8	101.2	5253.4	5432.8	5229.4	5432.8	High			High
FALSE	High	IsMasterProtein	Q8GZY2	Putative 50S ribosomal protein L10 OS=Oryza sativa subsp. japonica OX=39947 GN=OSJNBa0013D02.20 PE=3 SV=1	0	69.335	25	9	42	9	1	466	51.6	9.66	77.92	9	0		108.3	91.4	3067.5	2587.6	3053.5	2587.6	High			High
FALSE	High	IsMasterProtein	B7SDH3	Aminoacyl-tRNA synthase OS=Oryza sativa subsp. japonica OX=39947 PE=2 SV=1	0	69.32	39	17	34	17	1	510	57.9	7.33	54.66	17	0		104.7	97.2	3108.4	2887.9	3094.2	2887.9	High			High
FALSE	High	IsMasterProtein	A2WXD9	Uncharacterized protein OS=Oryza sativa subsp. indica OX=39946 GN=OsI_04589 PE=4 SV=1	0	69.284	31	7	53	5	1	268	27.9	6.87	154.08	7	2		60.2	97.8	4350.8	7071.3	4330.9	7071.3	High			High
FALSE	High	IsMasterProtein	Q67UK9	Probable glutathione S-transferase DHAR2, chloroplastic OS=Oryza sativa subsp. japonica OX=39947 GN=DHAR2 PE=2 SV=1	0	69.157	63	14	48	13	1	272	29.7	7.96	84.91	14	1		85.5	92.7	3534.1	3828.7	3518	3828.7	High			High
FALSE	High	IsMasterProtein	A0A0E0GKX8	Uncharacterized protein OS=Oryza nivara OX=4536 PE=3 SV=1	0	69.14	61	12	54	9	1	250	27.2	5.66	110.04	12	1		104.9	96	3766.3	3445.7	3749.1	3445.7	High			High
FALSE	High	IsMasterProtein	A2ZJA1	Uncharacterized protein OS=Oryza sativa subsp. indica OX=39946 GN=OsI_37900 PE=3 SV=1	0	69.064	36	15	36	15	1	481	52.2	7.05	65.05	15	0		105.4	96.9	3283.8	3018	3268.8	3018	High			High
FALSE	High	IsMasterProtein	P46265	Tubulin beta-5 chain OS=Oryza sativa subsp. japonica OX=39947 GN=TUBB5 PE=1 SV=1	0	69.008	33	11	43	2	1	447	50.1	4.83	83.73	11	2		97.1	89.1	888.2	814.5	884.1	814.5	High			High
FALSE	High	IsMasterProtein	A0A0E0JCW5	Uncharacterized protein OS=Oryza nivara OX=4536 PE=3 SV=1	0	68.933	37	14	33	14	1	540	60.8	6.33	53.87	14	0		98.2	107.2	2699.7	2947.7	2687.4	2947.7	High			High
FALSE	High	IsMasterProtein	A0A0E0IYA9	Uncharacterized protein OS=Oryza nivara OX=4536 PE=4 SV=1	0	68.874	30	13	48	2	1	483	54.3	8.92	78.2	13	13		102.9	95.6	3523.2	3272.6	3507.1	3272.6	High			High
FALSE	High	IsMasterProtein	A2Y3I6	Uncharacterized protein OS=Oryza sativa subsp. indica OX=39946 GN=OsI_19569 PE=4 SV=1	0	68.816	39	16	27	16	1	393	43.2	7.08	49.2	16	0		101.2	100.9	3078.7	3069.2	3064.6	3069.2	High			High
FALSE	High	IsMasterProtein	Q10A77	Protein TIC 62, chloroplastic OS=Oryza sativa subsp. japonica OX=39947 GN=TIC62 PE=1 SV=1	0	68.815	20	8	43	8	1	497	52.2	7.55	70.09	8	0		98.8	104.2	2710.6	2859.5	2698.2	2859.5	High			High
FALSE	High	IsMasterProtein	A0A0E0FK81	Tubulin beta chain OS=Oryza nivara OX=4536 PE=3 SV=1	0	68.794	35	12	47	2	1	447	50.3	4.83	91.12	12	14		112.9	82.8	3896.9	2856.8	3879.1	2856.8	High			High
FALSE	High	IsMasterProtein	Q0DBN4	Aspartate aminotransferase OS=Oryza sativa subsp. japonica OX=39947 GN=Os06g0548000 PE=2 SV=1	0	68.653	32	11	37	4	1	463	51.3	8.27	68.72	11	0		97.2	94.6	830.1	808.3	826.3	808.3	High			High
FALSE	High	IsMasterProtein	A0A0E0FNY8	Uncharacterized protein OS=Oryza nivara OX=4536 PE=3 SV=1	0	68.514	36	18	40	15	1	502	54.2	6.92	63.1	18	3		115.2	104.2	5799.4	5248.5	5772.9	5248.5	High			High
FALSE	High	IsMasterProtein	A2YMB7	Beta-amylase OS=Oryza sativa subsp. indica OX=39946 GN=OsI_26372 PE=3 SV=1	0	68.494	33	14	29	14	1	488	55.1	5.48	63.18	14	0		99.7	70	3346.1	2350.4	3330.8	2350.4	High			High
FALSE	High	IsMasterProtein	Q7F1F2	Peptidylprolyl isomerase OS=Oryza sativa subsp. japonica OX=39947 GN=OJ1191_A10.119 PE=2 SV=1	0	68.406	30	16	28	15	1	580	64.1	5.24	55.74	16	1		104.3	90	3277.5	2828.8	3262.5	2828.8	High			High
FALSE	High	IsMasterProtein	A0A0E0H8N7	Uncharacterized protein OS=Oryza nivara OX=4536 PE=3 SV=1	0	68.354	44	9	47	8	1	297	32.6	8.7	96.31	9	0		79.9	79.1	2294.6	2271.5	2284.1	2271.5	High			High
FALSE	High	IsMasterProtein	A0A0E0GE82	Uncharacterized protein OS=Oryza nivara OX=4536 PE=3 SV=1	0	68.219	44	15	26	14	1	429	47.8	5.07	60.64	15	2		100.4	104.3	3349.3	3478	3334	3478	High			High
FALSE	High	IsMasterProtein	D0TZD9	Starch synthase, chloroplastic/amyloplastic OS=Oryza sativa subsp. japonica OX=39947 GN=GBSSII PE=3 SV=1	0	68.216	37	16	38	16	1	608	67.3	6.71	53.08	16	0		105.2	116.3	3575.8	3955.5	3559.5	3955.5	High			High
FALSE	High	IsMasterProtein	A2Z469	Uncharacterized protein OS=Oryza sativa subsp. indica OX=39946 GN=OsI_32438 PE=4 SV=1	0	68.065	28	11	54	11	1	474	51.8	8.41	91.25	11	0		95.9	106.6	3652.4	4060.7	3635.7	4060.7	High			High
FALSE	High	IsMasterProtein	B9EUU5	Uncharacterized protein OS=Oryza sativa subsp. japonica OX=39947 GN=OsJ_04198 PE=3 SV=1	0	67.982	28	14	38	4	1	470	51.2	6.33	74.79	14	15		96	114.5	3713.7	4430.9	3696.7	4430.9	High			High
FALSE	High	IsMasterProtein	A0A0E0GC04	Uncharacterized protein OS=Oryza nivara OX=4536 PE=4 SV=1	0	67.795	15	16	24	16	1	1155	132.3	5.22	48.44	16	0		97.1	97.8	3116.9	3140.7	3102.7	3140.7	High			High
FALSE	High	IsMasterProtein	A2WLL2	Uncharacterized protein OS=Oryza sativa subsp. indica OX=39946 GN=OsI_00727 PE=4 SV=1	0	67.655	37	15	34	15	1	505	53.9	7.14	63.71	15	0		96	97.7	3229.7	3287.6	3215	3287.6	High			High
FALSE	High	IsMasterProtein	Q8LLP2	Glutamate decarboxylase OS=Oryza sativa subsp. japonica OX=39947 GN=OSJNBa0031O09.06 PE=3 SV=1	0	67.486	27	11	25	9	1	513	57.3	5.78	53.05	11	4		108.2	85.8	2413.2	1913.4	2402.2	1913.4	High			High
FALSE	High	IsMasterProtein	A0A0E0H6D8	Uncharacterized protein OS=Oryza nivara OX=4536 PE=4 SV=1	0	67.413	25	14	34	1	1	765	80.7	6.87	63.81	14	0		37.5	72.4	49.2	95.1	49	95.1	High			High
FALSE	High	IsMasterProtein	B8B7H0	Uncharacterized protein OS=Oryza sativa subsp. indica OX=39946 GN=OsI_26503 PE=4 SV=1	0	67.409	34	14	36	1	1	432	46	5.44	61.36	14	0		223.6	52.2	282.5	66	281.2	66	High			High
FALSE	High	IsMasterProtein	B9FS74	Kinesin-like protein KIN-14L OS=Oryza sativa subsp. japonica OX=39947 GN=KIN14L PE=2 SV=1	0	67.386	19	22	28	22	1	1306	144.4	6.55	57.83	22	0		102.9	112.1	2930.3	3190.8	2916.9	3190.8	High			High
FALSE	High	IsMasterProtein	A2Z8Y6	Uncharacterized protein OS=Oryza sativa subsp. indica OX=39946 GN=OsI_34179 PE=4 SV=1	0	67.212	35	8	36	2	1	245	25.3	9.72	63.84	8	0		116.6	89.4	892.5	683.9	888.4	683.9	High			High
FALSE	High	IsMasterProtein	A2Z620	Uncharacterized protein OS=Oryza sativa subsp. indica OX=39946 GN=OsI_33098 PE=4 SV=1	0	67.121	52	7	56	7	1	165	16.5	4.78	124.92	7	0		90.8	92.1	4256.7	4319.9	4237.3	4319.9	High			High
FALSE	High	IsMasterProtein	A0A0E0I1E3	Uncharacterized protein OS=Oryza nivara OX=4536 PE=4 SV=1	0	67.067	59	10	32	10	1	180	18.8	9.39	68.49	10	0		115	99.2	3761	3245	3743.8	3245	High			High
FALSE	High	IsMasterProtein	A0A0E0GDL7	Uncharacterized protein OS=Oryza nivara OX=4536 PE=4 SV=1	0	67.03	18	9	43	1	1	774	79.9	6.34	73.78	9	0		97.8	92.7	220.3	208.8	219.3	208.8	High			High
FALSE	High	IsMasterProtein	A0A0E0HV24	Delta-aminolevulinic acid dehydratase OS=Oryza nivara OX=4536 PE=3 SV=1	0	66.902	32	12	44	12	1	495	53.8	7.17	78.68	12	0		111.2	83.7	5183.2	3901.3	5159.5	3901.3	High			High
FALSE	High	IsMasterProtein	B8B8B1	Uncharacterized protein OS=Oryza sativa subsp. indica OX=39946 GN=OsI_26792 PE=4 SV=1	0	66.86	28	10	44	1	1	366	41.2	6.43	62.04	10	0		133	82.8	420.2	261.5	418.3	261.5	High			High
FALSE	High	IsMasterProtein	Q8RZ90	60S ribosomal protein L18a OS=Oryza sativa subsp. japonica OX=39947 GN=OSJNBb0063G05.12 PE=3 SV=1	0	66.83	44	9	31	2	1	195	23.2	10.36	52.33	9	13		113.7	96.2	3111	2632	3096.8	2632	High			High
FALSE	High	IsMasterProtein	Q8S1Y0	Putative transaldolase OS=Oryza sativa subsp. japonica OX=39947 GN=P0482D04.14 PE=3 SV=1	0	66.763	27	14	32	6	1	517	55.4	6.77	65.06	14	8		91	91.5	3151.8	3169.2	3137.4	3169.2	High			High
FALSE	High	IsMasterProtein	A2XAB9	Uncharacterized protein OS=Oryza sativa subsp. indica OX=39946 GN=OsI_09197 PE=3 SV=1	0	66.546	44	15	29	15	1	426	47.7	6.29	60.17	15	0		101.1	98.9	3555.1	3474.9	3538.9	3474.9	High			High
FALSE	High	IsMasterProtein	B9EZH0	Malic enzyme OS=Oryza sativa subsp. japonica OX=39947 GN=OsJ_03305 PE=3 SV=1	0	66.536	32	15	45	12	1	593	65.4	6.13	76.36	15	4		91.9	92.3	2988.4	3000.4	2974.8	3000.4	High			High
FALSE	High	IsMasterProtein	A0A0E0ISN2	Uncharacterized protein OS=Oryza nivara OX=4536 PE=4 SV=1	0	66.319	30	14	45	14	1	469	51.5	5.49	113.7	14	0		106.6	95.8	3189.9	2865.9	3175.3	2865.9	High			High
FALSE	High	IsMasterProtein	Q40673	Peptidyl-prolyl cis-trans isomerase OS=Oryza sativa OX=4530 GN=Cyp2 PE=3 SV=1	0	66.177	56	9	65	8	1	172	18.3	8.34	106.72	9	0		99.6	95.2	5167.7	4940.5	5144.1	4940.5	High			High
FALSE	High	IsMasterProtein	A2Z9B8	Glycine cleavage system H protein, mitochondrial OS=Oryza sativa subsp. indica OX=39946 GN=GDCSH PE=2 SV=1	0	65.846	68	6	115	6	1	164	17.4	5.03	199.57	6	0		81.5	86.9	8793	9376.8	8752.9	9376.8	High			High
FALSE	High	IsMasterProtein	A2Z445	Uncharacterized protein OS=Oryza sativa subsp. indica OX=39946 GN=OsI_32416 PE=3 SV=1	0	65.701	44	9	27	9	1	349	37.6	5.87	60.55	9	0		114.8	87.6	3399	2593.6	3383.5	2593.6	High			High
FALSE	High	IsMasterProtein	A0A0E0HE70	Uncharacterized protein OS=Oryza nivara OX=4536 PE=4 SV=1	0	65.664	29	7	60	7	1	361	38	8.06	109.11	7	0		101.4	115	4917.3	5575.5	4894.9	5575.5	High			High
FALSE	High	IsMasterProtein	A2XZQ4	Uncharacterized protein OS=Oryza sativa subsp. indica OX=39946 GN=OsI_18214 PE=4 SV=1	0	65.652	36	12	34	12	1	468	49.7	6.09	79.92	12	0		105.7	95.5	2705.1	2444.5	2692.8	2444.5	High			High
FALSE	High	IsMasterProtein	A0A0E0I552	Thioredoxin reductase OS=Oryza nivara OX=4536 PE=4 SV=1	0	65.639	15	10	31	10	1	975	106.2	9.36	62.72	10	0		99.8	108.5	2524.9	2746.5	2513.4	2746.5	High			High
FALSE	High	IsMasterProtein	A0A0E0GX16	Uncharacterized protein OS=Oryza nivara OX=4536 PE=4 SV=1	0	65.638	40	9	29	9	1	255	29.2	5.87	71.73	9	0		111	92	2479.8	2055.5	2468.5	2055.5	High			High
FALSE	High	IsMasterProtein	A0A0E0HPV3	Uncharacterized protein OS=Oryza nivara OX=4536 PE=4 SV=1	0	65.522	39	11	36	11	1	382	40.5	8.9	89.51	11	0		97.5	100.2	2357.6	2423.7	2346.8	2423.7	High			High
FALSE	High	IsMasterProtein	B8AAY0	Tubulin beta chain OS=Oryza sativa subsp. indica OX=39946 GN=OsI_04129 PE=3 SV=1	0	65.485	28	11	46	1	1	496	55.4	5.06	88.22	11	0		89.9	102.9	164.6	188.5	163.8	188.5	High			High
FALSE	High	IsMasterProtein	B8AJA8	Citrate synthase OS=Oryza sativa subsp. indica OX=39946 GN=OsI_06215 PE=3 SV=1	0	65.408	32	11	25	1	1	487	53.8	7.88	60.33	11	11		87.1	93.5	2326.3	2495.8	2315.7	2495.8	High			High
FALSE	High	IsMasterProtein	A0A0E0IR43	Uncharacterized protein OS=Oryza nivara OX=4536 PE=4 SV=1	0	65.39	11	20	24	18	1	2281	254.4	6.4	46.21	20	0		113.4	94	2976.9	2467.3	2963.3	2467.3	High			High
FALSE	High	IsMasterProtein	A0A0E0IUV7	Uncharacterized protein OS=Oryza nivara OX=4536 PE=4 SV=1	0	65.383	51	11	34	11	1	236	24.5	7.55	48.87	11	0		96.4	83.9	3620	3153.8	3603.5	3153.8	High			High
FALSE	High	IsMasterProtein	B9FM97	Uncharacterized protein OS=Oryza sativa subsp. japonica OX=39947 GN=OsJ_16990 PE=4 SV=1	0	65.346	10	12	30	12	1	1281	146.7	7.61	45.83	12	0		85.1	85.9	2385.5	2405.9	2374.6	2405.9	High			High
FALSE	High	IsMasterProtein	B8BM99	Uncharacterized protein OS=Oryza sativa subsp. indica OX=39946 GN=OsI_38581 PE=3 SV=1	0	65.322	34	15	30	14	1	531	56.9	6.07	53.85	15	1		103.2	118.1	2432.8	2783.3	2421.7	2783.3	High			High
FALSE	High	IsMasterProtein	A0A0E0IM09	Uncharacterized protein OS=Oryza nivara OX=4536 PE=4 SV=1	0	65.313	18	16	23	5	1	1095	123.5	6.42	46.1	16	11		102.1	92.5	2296	2080.1	2285.5	2080.1	High			High
FALSE	High	IsMasterProtein	A3BQX7	Uncharacterized protein OS=Oryza sativa subsp. japonica OX=39947 GN=OsJ_26511 PE=4 SV=1	0	65.28	43	13	39	5	1	275	31.3	9.98	67.41	13	11		118.4	100.4	4905	4158.5	4882.6	4158.5	High			High
FALSE	High	IsMasterProtein	Q6K4J4	Peroxidase OS=Oryza sativa subsp. japonica OX=39947 GN=prx122 PE=3 SV=1	0	65.196	40	10	24	10	1	360	38.5	5.21	66.64	10	0		91	99.3	2142.4	2338.6	2132.6	2338.6	High			High
FALSE	High	IsMasterProtein	Q60EA3	Os05g0503300 protein OS=Oryza sativa subsp. japonica OX=39947 GN=Os05g0503300 PE=4 SV=1	0	65.124	22	14	41	14	1	641	70.5	8.48	58.91	14	0		105.4	100.4	3353.5	3192.9	3338.2	3192.9	High			High
FALSE	High	IsMasterProtein	Q6K7G5	Os02g0779200 protein OS=Oryza sativa subsp. japonica OX=39947 GN=Os02g0779200 PE=4 SV=1	0	65.111	18	9	43	1	1	782	80.8	6.42	68.76	9	11		103	90.6	3643.8	3205	3627.2	3205	High			High
FALSE	High	IsMasterProtein	Q5KQH5	'putative 2,3-bisphosphoglycerate-independent phosphoglycerate mutase OS=Oryza sativa subsp. japonica OX=39947 GN=Os05g0482700 PE=4 SV=1	0	65.075	27	13	51	4	1	559	60.8	5.48	94.02	13	0		110.5	98.1	990.3	878.4	985.8	878.4	High			High
FALSE	High	IsMasterProtein	A0A0E0J095	Tubulin alpha chain OS=Oryza nivara OX=4536 PE=3 SV=1	0	65.038	33	12	31	10	1	451	49.7	4.96	57.6	12	0		117.3	71.6	2176	1327.7	2166.1	1327.7	High			High
FALSE	High	IsMasterProtein	B9F2N9	Uncharacterized protein OS=Oryza sativa subsp. japonica OX=39947 GN=OsJ_05345 PE=4 SV=1	0	64.694	27	12	33	9	1	487	53.8	7.15	59.17	12	4		83.2	100.9	2567	3113.3	2555.3	3113.3	High			High
FALSE	High	IsMasterProtein	A2XHR6	40S ribosomal protein SA OS=Oryza sativa subsp. indica OX=39946 GN=OsI_11954 PE=3 SV=1	0	64.682	33	8	53	2	1	310	33.4	5.08	74.88	8	9		117.2	96	3477.9	2847.3	3462	2847.3	High			High
FALSE	High	IsMasterProtein	A2YJ49	Uncharacterized protein OS=Oryza sativa subsp. indica OX=39946 GN=OsI_25255 PE=4 SV=1	0	64.635	47	12	36	3	1	245	25.8	5.49	57.4	12	11		101.6	114.1	3799	4268.2	3781.7	4268.2	High			High
FALSE	High	IsMasterProtein	A0A0E0I8K6	Glutamyl-tRNA(Gln) amidotransferase subunit A, chloroplastic/mitochondrial OS=Oryza nivara OX=4536 GN=GATA PE=3 SV=1	0	64.465	31	11	30	11	1	580	61.2	7.49	62.76	11	0		104.2	99.2	2138.2	2035.9	2128.4	2035.9	High			High
FALSE	High	IsMasterProtein	A0A0E0G382	Citrate synthase OS=Oryza nivara OX=4536 PE=3 SV=1	0	64.45	33	11	25	1	1	472	52.2	7.88	61.23	11	0		50.5	60	156.6	186.3	155.9	186.3	High			High
FALSE	High	IsMasterProtein	A0A0E0GBF6	Uncharacterized protein OS=Oryza nivara OX=4536 PE=3 SV=1	0	64.34	26	15	29	15	1	644	71.7	8.62	62.98	15	0		108.5	87.7	3332.5	2695	3317.3	2695	High			High
FALSE	High	IsMasterProtein	A2XTP3	Uncharacterized protein OS=Oryza sativa subsp. indica OX=39946 GN=OsI_15977 PE=4 SV=1	0	64.273	42	14	41	10	1	453	48.1	5.66	62.95	14	4		100.8	97.1	3213.5	3096.9	3198.8	3096.9	High			High		Acetyl [N-Term]
FALSE	High	IsMasterProtein	Q7M1Y7	Photosystem II oxygen-evolving complex protein 2 (Fragment) OS=Oryza sativa OX=4530 PE=1 SV=1	0	64.117	73	2	122	1	1	37	4	9.52	209.51	2	0		86.3	105.1	8258.7	10052.5	8221	10052.5	High			High
FALSE	High	IsMasterProtein	A0A0E0GVI5	Methylenetetrahydrofolate reductase OS=Oryza nivara OX=4536 PE=3 SV=1	0	64.062	32	15	37	15	1	594	66.4	5.57	60.59	15	0		102.5	83.4	3532.6	2876.3	3516.5	2876.3	High			High
FALSE	High	IsMasterProtein	B8AVI5	60S ribosomal protein L6 OS=Oryza sativa subsp. indica OX=39946 GN=OsI_16279 PE=3 SV=1	0	63.942	40	10	41	1	1	222	24.6	10.1	77.15	10	0		70.3	118.3	281.5	473.6	280.2	473.6	High			High
FALSE	High	IsMasterProtein	Q6Z8K7	Os02g0750100 protein OS=Oryza sativa subsp. japonica OX=39947 GN=Os02g0750100 PE=3 SV=1	0	63.815	47	7	55	7	1	243	26.2	5.06	143.08	7	0		95.3	100.9	3571.6	3782.5	3555.3	3782.5	High			High
FALSE	High	IsMasterProtein	A0A0E0FLV9	Uncharacterized protein OS=Oryza nivara OX=4536 PE=3 SV=1	0	63.791	35	8	74	8	1	211	22.7	5.85	166.31	8	0		91.3	104.7	5160.8	5917	5137.2	5917	High			High
FALSE	High	IsMasterProtein	A0A0P0X2H7	Os07g0158300 protein (Fragment) OS=Oryza sativa subsp. japonica OX=39947 GN=Os07g0158300 PE=4 SV=1	0	63.79	32	9	27	8	1	364	39.1	4.64	67.59	9	1		118.3	92.7	2910.8	2281.3	2897.5	2281.3	High			High
FALSE	High	IsMasterProtein	A2Y534	Uncharacterized protein OS=Oryza sativa subsp. indica OX=39946 GN=OsI_20107 PE=3 SV=1	0	63.781	33	9	58	6	1	376	41.6	5.48	118.76	9	0		105.4	95	830	747.8	826.2	747.8	High			High
FALSE	High	IsMasterProtein	A2Y2C4	Uncharacterized protein OS=Oryza sativa subsp. indica OX=39946 GN=OsI_19156 PE=4 SV=1	0	63.714	36	10	48	10	1	297	32.5	6.3	92.03	10	0		94.2	74.6	3962.6	3137.5	3944.5	3137.5	High			High
FALSE	High	IsMasterProtein	B8ATH2	Acetyl-coenzyme A synthetase OS=Oryza sativa subsp. indica OX=39946 GN=OsI_15767 PE=3 SV=1	0	63.699	23	14	28	14	1	747	81.6	6.76	55.22	14	0		99.2	100.6	2722.8	2762.5	2710.4	2762.5	High			High
FALSE	High	IsMasterProtein	A2YMD1	Uncharacterized protein OS=Oryza sativa subsp. indica OX=39946 GN=OsI_26387 PE=4 SV=1	0	63.689	15	9	48	9	1	722	79.3	7.21	67.52	9	0		87.6	95.8	3571.6	3907.7	3555.3	3907.7	High			High
FALSE	High	IsMasterProtein	A0A0E0HLN5	Uncharacterized protein OS=Oryza nivara OX=4536 PE=3 SV=1	0	63.398	12	11	31	1	1	870	91.5	7.64	58.63	11	0		108	95.1	91.6	80.7	91.2	80.7	High			High
FALSE	High	IsMasterProtein	A0A0P0XEB3	Os08g0266300 protein OS=Oryza sativa subsp. japonica OX=39947 GN=Os08g0266300 PE=4 SV=1	0	63.39	41	10	27	1	1	301	31.8	6.24	68.39	10	0		96.4	113.9	492.5	582	490.3	582	High			High
FALSE	High	IsMasterProtein	A0A0E0ITA5	Tubulin beta chain OS=Oryza nivara OX=4536 PE=3 SV=1	0	63.255	29	10	41	1	1	445	49.9	4.84	81.22	10	0		87.1	72.5	36.7	30.5	36.5	30.5	High			High
FALSE	High	IsMasterProtein	A0A0E0HV26	Uncharacterized protein OS=Oryza nivara OX=4536 PE=4 SV=1	0	63.254	32	14	21	14	1	648	69.7	8.76	44.71	14	0		105.1	109.3	1675.6	1741.5	1668	1741.5	High			High
FALSE	High	IsMasterProtein	A0A0E0I9F2	Uncharacterized protein OS=Oryza nivara OX=4536 PE=4 SV=1	0	63.146	47	11	25	1	1	302	32.3	7.3	63.48	11	11		101.9	123.1	2314.6	2795.9	2304	2795.9	High			High
FALSE	High	IsMasterProtein	A2WTW6	Uncharacterized protein OS=Oryza sativa subsp. indica OX=39946 GN=OsI_03315 PE=4 SV=1	0	63.141	33	9	28	8	1	334	36.2	6.44	59.36	9	1		98.8	87.6	2048.4	1815.4	2039	1815.4	High			High
FALSE	High	IsMasterProtein	A0A0E0H8H6	Uncharacterized protein OS=Oryza nivara OX=4536 PE=4 SV=1	0	63.036	61	13	43	12	1	293	31.2	8.87	64.62	13	1		88.7	101.7	3195.8	3665.4	3181.2	3665.4	High			High
FALSE	High	IsMasterProtein	B8BFL4	Uncharacterized protein OS=Oryza sativa subsp. indica OX=39946 GN=OsI_32555 PE=4 SV=1	0	63.001	44	12	24	12	1	323	36.3	6.73	48.23	12	0		91.9	109.9	1878.3	2246.9	1869.7	2246.9	High			High
FALSE	High	IsMasterProtein	B8B3U4	Uncharacterized protein OS=Oryza sativa subsp. indica OX=39946 GN=OsI_23436 PE=4 SV=1	0	62.47	28	12	48	4	1	458	51.8	6.48	71.25	12	0		116.9	94.4	1281.7	1034.7	1275.8	1034.7	High			High
FALSE	High	IsMasterProtein	B8BDP7	Uncharacterized protein OS=Oryza sativa subsp. indica OX=39946 GN=OsI_30663 PE=4 SV=1	0	62.419	35	10	34	5	1	371	39	9.01	66.26	10	7		101.6	102.9	2500.8	2532.5	2489.4	2532.5	High			High
FALSE	High	IsMasterProtein	A0A0E0FKP6	Uncharacterized protein OS=Oryza nivara OX=4536 PE=4 SV=1	0	62.406	44	6	33	6	1	124	12.9	4.88	88.79	6	0		94.2	87.5	3370.9	3133.8	3355.5	3133.8	High			High
FALSE	High	IsMasterProtein	A0A0E0FTF9	Aspartate aminotransferase OS=Oryza nivara OX=4536 GN=psbJ PE=4 SV=1	0	62.147	34	13	32	13	1	460	49.9	8.48	54.13	13	0		102	93.2	3112.7	2842.8	3098.5	2842.8	High			High
FALSE	High	IsMasterProtein	P29545	Elongation factor 1-beta OS=Oryza sativa subsp. japonica OX=39947 GN=Os07g0662500 PE=1 SV=3	0	62.123	61	10	28	9	1	224	23.8	4.77	44.46	10	1		93.3	94.1	2591.4	2611.8	2579.6	2611.8	High			High
FALSE	High	IsMasterProtein	Q0JK67	Os01g0693800 protein (Fragment) OS=Oryza sativa subsp. japonica OX=39947 GN=Os01g0693800 PE=4 SV=1	0	62.106	21	9	31	5	1	548	59.9	6.87	73.98	9	5		104	95.1	2323	2125.2	2312.4	2125.2	High			High
FALSE	High	IsMasterProtein	A0A0E0J3Q6	Uncharacterized protein OS=Oryza nivara OX=4536 PE=4 SV=1	0	62.088	43	15	31	6	1	371	42.1	6.09	58.06	15	0		111.3	95	1183.6	1010.7	1178.2	1010.7	High			High
FALSE	High	IsMasterProtein	B8B8G2	Tubulin alpha chain OS=Oryza sativa subsp. indica OX=39946 GN=OsI_25395 PE=3 SV=1	0	62.065	31	12	25	10	1	449	50	5.25	47.42	12	3		92.2	88.3	2498.5	2393.7	2487.1	2393.7	High			High
FALSE	High	IsMasterProtein	Q69UF2	Os06g0594100 protein OS=Oryza sativa subsp. japonica OX=39947 GN=P0652A05.9-1 PE=2 SV=1	0	61.987	41	16	30	16	1	434	46.9	6.93	55.9	16	0		100.2	102.5	4235	4332.1	4215.7	4332.1	High			High
FALSE	High	IsMasterProtein	Q6ZIY1	Os07g0205700 protein OS=Oryza sativa subsp. japonica OX=39947 GN=Os07g0205700 PE=2 SV=1	0	61.968	24	17	27	17	1	718	78.5	6.27	49.67	17	0		103.4	104.5	2578.2	2606.7	2566.4	2606.7	High			High
FALSE	High	IsMasterProtein	A0A0E0GCD6	Uncharacterized protein OS=Oryza nivara OX=4536 PE=3 SV=1	0	61.878	35	12	38	3	1	368	38.9	9.28	61.49	12	13		98.6	99.8	3912.9	3960.7	3895	3960.7	High			High
FALSE	High	IsMasterProtein	Q6Z7B3	Heat shock factor protein hsf8-like OS=Oryza sativa subsp. japonica OX=39947 GN=Os02g0115600 PE=2 SV=1	0	61.814	33	20	30	20	1	799	88.2	5.12	48.11	20	0		102.9	118.4	3028.3	3482.9	3014.5	3482.9	High			High
FALSE	High	IsMasterProtein	A0A0E0IXV2	Uncharacterized protein OS=Oryza nivara OX=4536 PE=4 SV=1	0	61.748	7	8	36	1	1	1617	176	8.35	77.86	8	9		97.5	90.6	2832.5	2630.6	2819.6	2630.6	High			High
FALSE	High	IsMasterProtein	A0A0E0GLJ2	Adenylosuccinate lyase OS=Oryza nivara OX=4536 PE=3 SV=1	0	61.745	26	12	26	12	1	543	60.1	6.2	60.56	12	0		99.5	105.3	2519.3	2667.1	2507.8	2667.1	High			High
FALSE	High	IsMasterProtein	Q7Y096	3-isopropylmalate dehydrogenase OS=Oryza sativa subsp. japonica OX=39947 GN=OSJNBa0075A22.29 PE=3 SV=1	0	61.666	38	11	30	11	1	408	43.3	6.11	57.4	11	0		110	103.2	2825.4	2650.4	2812.5	2650.4	High			High
FALSE	High	IsMasterProtein	A0A0E0HMM1	Uncharacterized protein OS=Oryza nivara OX=4536 PE=3 SV=1	0	61.565	33	11	37	2	1	368	38.7	9.17	58.12	11	0		90.8	94	317.8	329.2	316.3	329.2	High			High
FALSE	High	IsMasterProtein	A2X2T9	Uncharacterized protein OS=Oryza sativa subsp. indica OX=39946 GN=OsI_06504 PE=3 SV=1	0	61.411	75	6	35	1	1	135	14.6	6.76	67.7	6	0		86	82.6	226.8	217.8	225.8	217.8	High			High
FALSE	High	IsMasterProtein	Q7XCK0	Glutathione S-transferase OS=Oryza sativa subsp. japonica OX=39947 GN=OSJNBb0015I11.25 PE=2 SV=1	0	61.321	37	9	37	8	1	278	30.8	6.95	82.92	9	0		103.2	89	3246.5	2799.9	3231.7	2799.9	High			High
FALSE	High	IsMasterProtein	A0A0E0FPL9	Uncharacterized protein OS=Oryza nivara OX=4536 PE=4 SV=1	0	60.87	33	11	33	11	1	372	41.1	7.17	66.38	11	0		109.2	106.6	2866.6	2798.8	2853.5	2798.8	High			High
FALSE	High	IsMasterProtein	A0A0E0GMJ2	Uncharacterized protein OS=Oryza nivara OX=4536 PE=3 SV=1	0	60.829	44	10	41	10	1	226	24.9	10.05	78.59	10	0		113.6	102	3544.2	3182.5	3528	3182.5	High			High
FALSE	High	IsMasterProtein	A0A0E0HWE6	Uncharacterized protein OS=Oryza nivara OX=4536 PE=4 SV=1	0	60.728	41	13	35	12	1	376	40.6	7.05	60.3	13	1		85.1	98.2	2811.9	3245	2799.1	3245	High			High
FALSE	High	IsMasterProtein	A0A0E0I6V6	60S acidic ribosomal protein P0 OS=Oryza nivara OX=4536 PE=3 SV=1	0	60.676	34	8	37	1	1	319	34.4	5.49	80.91	8	0		92.6	95.3	109.3	112.5	108.8	112.5	High			High
FALSE	High	IsMasterProtein	A0A0E0H918	Peroxidase OS=Oryza nivara OX=4536 PE=3 SV=1	0	60.642	12	10	30	2	1	1056	114.1	7.62	80.24	10	10		100.2	94.7	2668.5	2521.1	2656.3	2521.1	High			High
FALSE	High	IsMasterProtein	A0A0E0G8B3	Uncharacterized protein OS=Oryza nivara OX=4536 PE=4 SV=1	0	60.589	32	14	24	14	1	462	51.8	9.22	42.17	14	0		93.1	104.4	2086.4	2340.3	2076.9	2340.3	High			High
FALSE	High	IsMasterProtein	A2ZHA2	Ferritin OS=Oryza sativa subsp. indica OX=39946 GN=OsI_37168 PE=3 SV=1	0	60.551	44	9	24	9	1	255	28.2	5.67	57.07	9	0		71.9	129.2	1625	2920.6	1617.6	2920.6	High			High
FALSE	High	IsMasterProtein	A3AG67	Uncharacterized protein OS=Oryza sativa subsp. japonica OX=39947 GN=OsJ_10175 PE=3 SV=1	0	60.505	25	13	24	10	1	677	74.8	7.61	52.27	13	3		85.6	90.5	1929.7	2040.4	1920.9	2040.4	High			High
FALSE	High	IsMasterProtein	A0A0E0IDE9	Glucose-6-phosphate isomerase OS=Oryza nivara OX=4536 PE=3 SV=1	0	60.388	26	15	28	6	1	623	68.2	5.95	53.34	15	0		95.3	102.2	1243	1332.1	1237.3	1332.1	High			High
FALSE	High	IsMasterProtein	Q6AVZ8	Peroxidase OS=Oryza sativa subsp. japonica OX=39947 GN=prx65 PE=2 SV=1	0	60.333	33	9	27	2	1	342	37.6	7.53	77.74	9	0		78.5	143.6	314	574.2	312.6	574.2	High			High
FALSE	High	IsMasterProtein	A0A0E0FN63	Uncharacterized protein OS=Oryza nivara OX=4536 PE=4 SV=1	0	60.15	60	10	49	6	1	202	22.5	5.27	82.87	10	5		104.9	97.4	3948.9	3666.9	3930.9	3666.9	High			High		Acetyl [N-Term]
FALSE	High	IsMasterProtein	A2WZZ8	Uncharacterized protein OS=Oryza sativa subsp. indica OX=39946 GN=OsI_05538 PE=3 SV=1	0	60.1	25	12	23	2	1	489	53.8	5.73	41.59	12	12		111.4	116.2	2372.1	2475.9	2361.3	2475.9	High			High
FALSE	High	IsMasterProtein	Q7F190	Malic enzyme OS=Oryza sativa subsp. japonica OX=39947 GN=OJ1457_D07.117 PE=2 SV=1	0	59.95	25	12	22	12	1	622	68.9	6.44	48.71	12	0		89.5	95.1	1708.7	1817.3	1700.9	1817.3	High			High
FALSE	High	IsMasterProtein	A2YBW4	Glycosyltransferase OS=Oryza sativa subsp. indica OX=39946 GN=OsI_22594 PE=3 SV=1	0	59.824	26	11	22	10	1	481	51.6	6.25	46.29	11	1		102.5	93.9	2327.2	2131.9	2316.6	2131.9	High			High
FALSE	High	IsMasterProtein	A0A0E0GPB8	Uncharacterized protein OS=Oryza nivara OX=4536 PE=4 SV=1	0	59.822	16	14	35	14	1	1054	116.4	9.38	56.92	14	0		120.4	96.8	4291.3	3452.2	4271.7	3452.2	High			High
FALSE	High	IsMasterProtein	A0A0E0H8B5	Uncharacterized protein OS=Oryza nivara OX=4536 PE=3 SV=1	0	59.812	7	19	28	6	1	2861	309.9	6.09	51.61	19	0		101.1	113.3	823.4	922.4	819.6	922.4	High			High
FALSE	High	IsMasterProtein	A0A0E0I6B3	Ferredoxin OS=Oryza nivara OX=4536 PE=3 SV=1	0	59.755	71	6	42	3	1	139	14.9	4.56	68.66	6	3		107.8	108.2	3138.7	3150.6	3124.4	3150.6	High			High
FALSE	High	IsMasterProtein	A0A0E0G388	Lipoxygenase OS=Oryza nivara OX=4536 PE=3 SV=1	0	59.707	18	14	30	14	1	926	103.5	6.14	46.17	14	0		90.7	106	2497.5	2917.7	2486.1	2917.7	High			High
FALSE	High	IsMasterProtein	B8AZP2	Uncharacterized protein OS=Oryza sativa subsp. indica OX=39946 GN=OsI_19060 PE=4 SV=1	0	59.705	20	10	47	7	1	607	67.9	6.64	81.98	10	1		97.8	99.4	1996	2030.1	1986.9	2030.1	High			High
FALSE	High	IsMasterProtein	A0A0E0IFH6	Uncharacterized protein OS=Oryza nivara OX=4536 PE=3 SV=1	0	59.685	39	12	45	11	1	291	31.7	7.97	84.84	12	1		98.8	106	3990.8	4281.3	3972.6	4281.3	High			High
FALSE	High	IsMasterProtein	B8BGM4	Uncharacterized protein OS=Oryza sativa subsp. indica OX=39946 GN=OsI_33417 PE=4 SV=1	0	59.646	41	16	22	15	1	483	52.6	6.65	48.22	16	1		114.1	90.4	2158.1	1708.6	2148.2	1708.6	High			High
FALSE	High	IsMasterProtein	Q8LHD1	Os01g0966000 protein OS=Oryza sativa subsp. japonica OX=39947 GN=P0458E05.23-1 PE=2 SV=1	0	59.644	15	15	23	15	1	1257	136.7	6.16	40.21	15	0		107.4	101.2	2339.2	2205	2328.5	2205	High			High
FALSE	High	IsMasterProtein	A2Y7J4	Eukaryotic translation initiation factor 3 subunit D OS=Oryza sativa subsp. indica OX=39946 GN=OsI_21011 PE=3 SV=1	0	59.543	23	12	27	1	1	585	65	5.48	54.93	12	0		123.1	106.9	103.6	89.9	103.1	89.9	High			High
FALSE	High	IsMasterProtein	B8ACZ5	Eukaryotic translation initiation factor 3 subunit A OS=Oryza sativa subsp. indica OX=39946 GN=OsI_00169 PE=3 SV=1	0	59.483	17	14	28	14	1	986	113.8	9.33	59.94	14	0		114.2	95.7	3201.5	2682.7	3186.9	2682.7	High			High
FALSE	High	IsMasterProtein	B8AIG0	Starch synthase, chloroplastic/amyloplastic OS=Oryza sativa subsp. indica OX=39946 GN=SSII-2 PE=3 SV=1	0	59.443	28	15	24	1	1	694	75.5	6.51	36.35	15	0		122	75.2	250.3	154.4	249.2	154.4	High			High
FALSE	High	IsMasterProtein	A0A0E0GW76	Uncharacterized protein OS=Oryza nivara OX=4536 PE=4 SV=1	0	59.405	20	11	24	11	1	682	73.3	5.58	52.2	11	0		117.5	114.7	2459.2	2400.5	2448	2400.5	High			High
FALSE	High	IsMasterProtein	B8AIH4	Uncharacterized protein OS=Oryza sativa subsp. indica OX=39946 GN=OsI_06001 PE=4 SV=1	0	59.263	16	18	27	18	1	1218	134.2	6.11	44.64	18	0		105.5	91	2943.7	2539.9	2930.3	2539.9	High			High
FALSE	High	IsMasterProtein	A2XS59	40S ribosomal protein S8 OS=Oryza sativa subsp. indica OX=39946 GN=OsI_15456 PE=3 SV=1	0	59.236	38	7	32	7	1	221	24.9	10.4	60.74	7	0		112.3	95.2	3207	2718.7	3192.4	2718.7	High			High
FALSE	High	IsMasterProtein	A0A0E0H6P6	Uncharacterized protein OS=Oryza nivara OX=4536 PE=3 SV=1	0	59.172	17	7	39	7	1	470	51.5	5.27	87.79	7	0		103.1	109.1	4408.3	4663.3	4388.2	4663.3	High			High
FALSE	High	IsMasterProtein	Q2QS14	UDP-glucose 6-dehydrogenase 4 OS=Oryza sativa subsp. japonica OX=39947 GN=UGD4 PE=2 SV=1	0	58.999	33	12	30	2	1	480	52.8	6.13	54.32	12	0		121.1	101.8	420.6	353.7	418.7	353.7	High			High
FALSE	High	IsMasterProtein	Q75J18	60S ribosomal protein L13a-2, putative, expressed OS=Oryza sativa subsp. japonica OX=39947 GN=OSJNBb0081K01.9 PE=2 SV=1	0	58.948	32	8	55	6	1	206	23.6	10.3	89.16	8	0		118.1	96.1	4675.4	3804.3	4654.1	3804.3	High			High
FALSE	High	IsMasterProtein	A2Y0Q1	Uncharacterized protein OS=Oryza sativa subsp. indica OX=39946 GN=OsI_18575 PE=3 SV=1	0	58.821	28	16	23	16	1	606	68.2	6.42	48.73	16	0		98.2	101.2	2066	2129.8	2056.6	2129.8	High			High
FALSE	High	IsMasterProtein	B8B879	Uncharacterized protein OS=Oryza sativa subsp. indica OX=39946 GN=OsI_25294 PE=4 SV=1	0	58.695	26	13	26	2	1	639	67.3	8.22	46.13	13	1		93.2	94.2	325.3	328.7	323.8	328.7	High			High
FALSE	High	IsMasterProtein	A0A0E0HE49	Uncharacterized protein OS=Oryza nivara OX=4536 PE=4 SV=1	0	58.606	25	13	26	13	1	820	88.5	5.6	48.75	13	0		108.3	91.8	3155.3	2672.9	3140.9	2672.9	High			High
FALSE	High	IsMasterProtein	A0A0E0IYY2	6-phosphogluconate dehydrogenase, decarboxylating OS=Oryza nivara OX=4536 PE=3 SV=1	0	58.382	27	11	25	8	1	508	54.3	6.47	31.41	11	0		104.4	100.5	1591.9	1531	1584.6	1531	High			High
FALSE	High	IsMasterProtein	A2XT12	Uncharacterized protein OS=Oryza sativa subsp. indica OX=39946 GN=OsI_15749 PE=3 SV=1	0	58.339	24	11	26	11	1	537	60.7	4.82	47.61	11	0		109.5	93	2676.6	2272.7	2664.4	2272.7	High			High
FALSE	High	IsMasterProtein	A2ZDQ6	Uncharacterized protein OS=Oryza sativa subsp. indica OX=39946 GN=OsI_35920 PE=3 SV=1	0	58.322	45	10	28	7	1	243	26.7	7.8	48.82	10	3		103.2	97.5	2915.4	2755.9	2902.1	2755.9	High			High
FALSE	High	IsMasterProtein	A3BBW2	Formate dehydrogenase, mitochondrial OS=Oryza sativa subsp. japonica OX=39947 GN=OsJ_21394 PE=3 SV=1	0	58.315	32	13	43	9	1	397	43.7	6.84	60.57	13	4		101	106.8	3184.8	3367.3	3170.3	3367.3	High			High
FALSE	High	IsMasterProtein	Q0JBV4	Isocitrate dehydrogenase [NADP] OS=Oryza sativa subsp. japonica OX=39947 GN=Os04g0508200 PE=2 SV=1	0	58.271	30	11	25	7	1	478	53.5	8.4	56.3	11	0		87.3	92.5	700.7	742.7	697.5	742.7	High			High
FALSE	High	IsMasterProtein	B8AJN3	Glutamine synthetase OS=Oryza sativa subsp. indica OX=39946 GN=OsI_10575 PE=3 SV=1	0	58.126	31	7	36	5	1	357	39.2	6.07	62.05	7	0		92.3	88.9	1170.2	1127.1	1164.9	1127.1	High			High
FALSE	High	IsMasterProtein	B9FNR2	Uncharacterized protein OS=Oryza sativa subsp. japonica OX=39947 GN=OsJ_17962 PE=4 SV=1	0	58.112	35	6	19	1	1	317	34.7	6.46	35.49	6	10		104.4	91.8	1589.6	1397.2	1582.3	1397.2	High			High
FALSE	High	IsMasterProtein	Q84UR8	Cold shock domain protein 2 OS=Oryza sativa subsp. japonica OX=39947 GN=P0582D05.112 PE=2 SV=1	0	58.05	64	7	23	1	1	197	18.7	6.76	49.23	7	0		53.4	159.3	49.8	148.5	49.6	148.5	High			High
FALSE	High	IsMasterProtein	B9G0C7	Eukaryotic translation initiation factor 3 subunit D OS=Oryza sativa subsp. japonica OX=39947 GN=OsJ_26917 PE=3 SV=1	0	58.028	15	12	27	1	1	884	98.8	8.22	52.79	12	15		106.3	94.8	3052.8	2721.7	3038.9	2721.7	High			High
FALSE	High	IsMasterProtein	Q2QLR2	Glycine-rich RNA-binding protein GRP1A, putative, expressed OS=Oryza sativa subsp. japonica OX=39947 GN=LOC_Os12g43600 PE=2 SV=1	0	57.928	59	8	38	1	1	162	16.1	6.74	94.08	8	0								High			High
FALSE	High	IsMasterProtein	A0A0E0JBS9	60S ribosomal protein L6 OS=Oryza nivara OX=4536 PE=3 SV=1	0	57.891	40	10	37	1	1	222	24.6	10.1	69.97	10	11		118.7	91.6	4413.4	3404.8	4393.3	3404.8	High			High
FALSE	High	IsMasterProtein	B8AQH8	Uncharacterized protein OS=Oryza sativa subsp. indica OX=39946 GN=OsI_10474 PE=3 SV=1	0	57.826	25	13	31	13	1	602	66.7	6.67	49.28	13	0		99.8	98.1	3189.6	3133.6	3175	3133.6	High			High
FALSE	High	IsMasterProtein	Q0D4F7	Os07g0628700 protein OS=Oryza sativa subsp. japonica OX=39947 GN=Os07g0628700 PE=4 SV=1	0	57.785	27	16	22	14	1	677	73.6	6.95	47.26	16	2		77.1	75	1895.7	1844.7	1887	1844.7	High			High
FALSE	High	IsMasterProtein	Q75HJ0	DEAD-box ATP-dependent RNA helicase 37 OS=Oryza sativa subsp. japonica OX=39947 GN=PL10A PE=2 SV=1	0	57.696	25	14	27	4	1	637	67.6	7.88	46.31	14	12		103.1	99	2211.8	2122.6	2201.7	2122.6	High			High
FALSE	High	IsMasterProtein	B8AMB8	Magnesium-chelatase subunit ChlD, chloroplastic OS=Oryza sativa subsp. indica OX=39946 GN=CHLD PE=3 SV=1	0	57.574	19	12	35	12	1	754	81.8	5.52	74.24	12	0		118.7	98.1	2830.8	2338.1	2817.9	2338.1	High			High
FALSE	High	IsMasterProtein	A0A0E0HLA6	Starch synthase, chloroplastic/amyloplastic OS=Oryza nivara OX=4536 PE=3 SV=1	0	57.544	26	15	23	1	1	740	80.5	6.54	36.59	15	15		98.7	114.6	1953.7	2269.5	1944.8	2269.5	High			High
FALSE	High	IsMasterProtein	Q0JM17	DEAD-box ATP-dependent RNA helicase 56 OS=Oryza sativa subsp. japonica OX=39947 GN=AIP1 PE=1 SV=2	0	57.524	27	10	33	10	1	432	48.6	5.72	67.34	10	0		97.7	98.4	2830.9	2851.1	2818	2851.1	High			High
FALSE	High	IsMasterProtein	A0A0E0H931	Uncharacterized protein OS=Oryza nivara OX=4536 PE=3 SV=1	0	57.254	26	10	32	10	1	496	54.1	6.15	61.88	10	0		96.1	95.7	2195.5	2185.6	2185.5	2185.6	High			High
FALSE	High	IsMasterProtein	B9F4B5	Uncharacterized protein OS=Oryza sativa subsp. japonica OX=39947 GN=OsJ_05923 PE=4 SV=1	0	57.21	24	11	43	1	1	479	54.1	8.18	69.12	11	0		75.1	69.5	31.7	29.4	31.6	29.4	High			High
FALSE	High	IsMasterProtein	Q84SS7	Putative ribosomal protein S5 OS=Oryza sativa subsp. japonica OX=39947 GN=OSJNBb0047D08.4 PE=3 SV=1	0	57.126	27	10	37	10	1	327	35	5.03	74.38	10	0		110.1	104	4302.8	4064.9	4283.2	4064.9	High			High
FALSE	High	IsMasterProtein	A0A0E0G4Q9	Chlorophyll a-b binding protein, chloroplastic OS=Oryza nivara OX=4536 PE=3 SV=1	0	57.11	10	8	60	8	1	356	38.8	8.1	60.06	8	0		103	102.3	5384.7	5352.8	5360.1	5352.8	High			High
FALSE	High	IsMasterProtein	Q6ZG77	Probable diaminopimelate decarboxylase, chloroplastic OS=Oryza sativa subsp. japonica OX=39947 GN=LYSA PE=2 SV=1	0	57.082	26	10	28	10	1	490	53.2	6.84	52.29	10	0		113.6	97.8	3447.5	2967.7	3431.8	2967.7	High			High
FALSE	High	IsMasterProtein	A0A0E0IAA7	Uncharacterized protein OS=Oryza nivara OX=4536 PE=4 SV=1	0	57.051	36	11	34	11	1	269	30.2	10.14	40.5	11	0		109.2	91.2	3880.6	3241.5	3862.9	3241.5	High			High
FALSE	High	IsMasterProtein	A0A0E0J9J1	40S ribosomal protein S3a OS=Oryza nivara OX=4536 PE=3 SV=1	0	57.049	13	11	40	1	1	837	94.4	9.07	64.68	11	0		114.2	92.1	97.6	78.8	97.2	78.8	High			High
FALSE	High	IsMasterProtein	A0A0E0H9U2	Importin subunit alpha OS=Oryza nivara OX=4536 PE=3 SV=1	0	57.006	21	9	23	7	1	581	64	5.52	53.6	9	0		97.5	88.3	1216.7	1102.7	1211.1	1102.7	High			High
FALSE	High	IsMasterProtein	A0A0E0I3N2	40S ribosomal protein SA OS=Oryza nivara OX=4536 PE=3 SV=1	0	56.955	33	7	48	1	1	307	34.4	10.35	66.22	7	0		103.5	87.2	87.3	73.5	86.9	73.5	High			High
FALSE	High	IsMasterProtein	B9FVG3	Uncharacterized protein OS=Oryza sativa subsp. japonica OX=39947 GN=OsJ_23062 PE=4 SV=1	0	56.771	29	11	34	10	1	384	41.4	7.65	61.31	11	0		91.4	114.5	3147.4	3942.9	3133	3942.9	High			High
FALSE	High	IsMasterProtein	A0A0P0Y3G3	Os11g0544800 protein (Fragment) OS=Oryza sativa subsp. japonica OX=39947 GN=Os11g0544800 PE=3 SV=1	0	56.73	23	10	27	10	1	553	61	6.67	42.8	10	0		101.9	91.4	2709.3	2430.6	2696.9	2430.6	High			High
FALSE	High	IsMasterProtein	B8AFN7	Uncharacterized protein OS=Oryza sativa subsp. indica OX=39946 GN=OsI_06722 PE=3 SV=1	0	56.718	19	13	22	13	1	726	78.5	9.04	50.68	13	0		82	89.7	1724.1	1886.7	1716.2	1886.7	High			High
FALSE	High	IsMasterProtein	Q337Y2	Probable cinnamyl alcohol dehydrogenase 3 OS=Oryza sativa subsp. japonica OX=39947 GN=CAD3 PE=2 SV=1	0	56.679	33	8	32	1	1	366	38.5	6.34	65.42	8	9		94.7	89.6	2365	2238.9	2354.2	2238.9	High			High
FALSE	High	IsMasterProtein	B8B461	Uncharacterized protein OS=Oryza sativa subsp. indica OX=39946 GN=OsI_23543 PE=4 SV=1	0	56.657	53	13	23	13	1	320	34.9	8.48	41.28	13	0		91.3	99	2251.9	2442.1	2241.6	2442.1	High			High
FALSE	High	IsMasterProtein	A0A0E0HXN6	Uncharacterized protein OS=Oryza nivara OX=4536 PE=4 SV=1	0	56.561	32	12	29	12	1	534	57.2	6.35	55.48	12	0		99.7	103.1	2224.5	2301.7	2214.3	2301.7	High			High
FALSE	High	IsMasterProtein	A0A0E0J2Y2	Uncharacterized protein OS=Oryza nivara OX=4536 PE=3 SV=1	0	56.437	31	9	40	4	1	265	29.2	4.91	59.91	9	0		100.4	103.2	1091.1	1121	1086.1	1121	High			High
FALSE	High	IsMasterProtein	A0A0E0H7T0	Uncharacterized protein OS=Oryza nivara OX=4536 PE=4 SV=1	0	56.434	7	14	24	14	1	2562	277.5	6.52	45.55	14	0		95.1	92.8	2427.3	2366.6	2416.2	2366.6	High			High
FALSE	High	IsMasterProtein	Q10ME7	HAD-superfamily hydrolase, subfamily IA, variant 3 containing protein, expressed OS=Oryza sativa subsp. japonica OX=39947 GN=LOC_Os03g19760 PE=4 SV=1	0	56.37	22	12	31	1	1	772	84.1	6.32	45.02	12	0		119	102.8	86.3	74.5	85.9	74.5	High			High
FALSE	High	IsMasterProtein	A0A0E0J3H7	Uncharacterized protein OS=Oryza nivara OX=4536 PE=4 SV=1	0	56.359	37	9	35	9	1	320	33.7	8.07	79.27	9	0		96.8	105.5	2196.5	2393.7	2186.5	2393.7	High			High
FALSE	High	IsMasterProtein	B8A840	Uncharacterized protein OS=Oryza sativa subsp. indica OX=39946 GN=OsI_04877 PE=4 SV=1	0	56.295	24	11	17	11	1	698	75.2	6.61	41.47	11	0		100.7	93.5	1952	1813.9	1943.1	1813.9	High			High
FALSE	High	IsMasterProtein	A0A0E0H496	Uncharacterized protein OS=Oryza nivara OX=4536 PE=4 SV=1	0	56.22	25	16	30	16	1	770	85.9	6.19	40.97	16	0		82	125.1	2068.3	3156	2058.9	3156	High			High
FALSE	High	IsMasterProtein	B9FFX9	Uncharacterized protein OS=Oryza sativa subsp. japonica OX=39947 GN=OsJ_15338 PE=4 SV=1	0	56.119	17	14	34	14	1	903	99.8	8.21	59.83	14	0		113.6	93.4	3576.7	2938.8	3560.4	2938.8	High			High
FALSE	High	IsMasterProtein	B8AE84	Uncharacterized protein OS=Oryza sativa subsp. indica OX=39946 GN=OsI_06402 PE=4 SV=1	0	55.847	24	11	44	1	1	479	54.1	8.18	71.11	11	1		103.8	107.7	215.4	223.5	214.4	223.5	High			High
FALSE	High	IsMasterProtein	A0A0E0FQY3	Peroxiredoxin OS=Oryza nivara OX=4536 PE=3 SV=1	0	55.82	70	8	42	8	1	162	17.3	5.88	90.01	8	0		96.6	97.9	2597.5	2632	2585.6	2632	High			High
FALSE	High	IsMasterProtein	Q6YVI0	Os02g0704800 protein OS=Oryza sativa subsp. japonica OX=39947 GN=Os02g0704800 PE=2 SV=1	0	55.798	33	8	23	8	1	367	39.6	6.86	36.78	8	0		104.5	88.4	1746	1477.1	1738	1477.1	High			High
FALSE	High	IsMasterProtein	A0A0E0GDR7	D-3-phosphoglycerate dehydrogenase OS=Oryza nivara OX=4536 PE=3 SV=1	0	55.763	27	14	29	12	1	621	64.5	6.98	49.84	14	2		106.4	89.9	3260.8	2755.7	3245.9	2755.7	High			High
FALSE	High	IsMasterProtein	Q6H660	Os02g0644100 protein OS=Oryza sativa subsp. japonica OX=39947 GN=Os02g0644100 PE=4 SV=1	0	55.708	28	13	21	13	1	578	64.9	6.38	42.46	13	0		112.5	99.5	2579.3	2282	2567.5	2282	High			High
FALSE	High	IsMasterProtein	Q84NN4	Thioredoxin-like protein CDSP32, chloroplastic OS=Oryza sativa subsp. japonica OX=39947 GN=CDSP32 PE=2 SV=1	0	55.686	33	9	42	9	1	301	32.1	6.73	91.64	9	0		108.1	109.2	4138.8	4178.7	4119.9	4178.7	High			High
FALSE	High	IsMasterProtein	A0A0E0FQJ9	Uncharacterized protein OS=Oryza nivara OX=4536 PE=3 SV=1	0	55.626	55	10	42	3	1	185	18.5	5.43	96.21	10	7		114.7	96.6	4162.9	3504	4143.9	3504	High			High
FALSE	High	IsMasterProtein	B8AWK7	Uncharacterized protein OS=Oryza sativa subsp. indica OX=39946 GN=OsI_19441 PE=4 SV=1	0	55.535	19	12	23	10	1	746	82.1	7.65	39.19	12	0		102.7	93.6	1635.6	1491.5	1628.1	1491.5	High			High
FALSE	High	IsMasterProtein	B9FVX4	Peptidylprolyl isomerase OS=Oryza sativa subsp. japonica OX=39947 GN=OsJ_23382 PE=4 SV=1	0	55.496	41	8	36	8	1	224	23.7	10.17	40.78	8	0		96.8	113.2	2473	2891	2461.7	2891	High			High
FALSE	High	IsMasterProtein	B9F1R2	Uncharacterized protein OS=Oryza sativa subsp. japonica OX=39947 GN=OsJ_05035 PE=4 SV=1	0	55.39	8	16	25	16	1	2238	253.5	6.23	40.9	16	0		105	102.4	2559	2495	2547.3	2495	High			High
FALSE	High	IsMasterProtein	Q6Z0N5	Os08g0295300 protein OS=Oryza sativa subsp. japonica OX=39947 GN=Os08g0295300 PE=2 SV=1	0	55.323	26	17	25	17	1	745	84.9	7.97	36.53	17	0		110.4	98.2	2738.1	2435.7	2725.6	2435.7	High			High
FALSE	High	IsMasterProtein	A2XA20	Proteasome subunit beta OS=Oryza sativa subsp. indica OX=39946 GN=OsI_09094 PE=3 SV=1	0	55.252	43	10	28	2	1	246	26.3	5.78	59.27	10	10		103	99.4	2829.6	2730.7	2816.7	2730.7	High			High
FALSE	High	IsMasterProtein	B9F6V9	Uncharacterized protein OS=Oryza sativa subsp. japonica OX=39947 GN=OsJ_13042 PE=3 SV=1	0	55.119	39	10	30	5	1	284	31.1	10.42	52.71	10	5		113.2	92.2	2762.9	2252.2	2750.3	2252.2	High			High
FALSE	High	IsMasterProtein	A0A0E0H5N0	Uncharacterized protein OS=Oryza nivara OX=4536 PE=4 SV=1	0	55.1	32	11	37	3	1	271	31.1	10.04	69.05	11	0		110.7	99.5	972.9	874.3	968.5	874.3	High			High
FALSE	High	IsMasterProtein	A0A0E0J938	Uncharacterized protein OS=Oryza nivara OX=4536 PE=4 SV=1	0	55.024	30	12	22	12	1	469	50.7	6.61	32.02	12	0		116.2	101.8	2418.2	2118.7	2407.2	2118.7	High			High
FALSE	High	IsMasterProtein	E9KIP1	Photosystem I P700 chlorophyll a apoprotein A1 OS=Oryza sativa subsp. japonica OX=39947 GN=psaA PE=3 SV=1	0	54.962	11	10	95	10	1	765	84.8	7.05	126.64	10	0		83.9	83.9	4420.1	4419.8	4399.9	4419.8	High			High
FALSE	High	IsMasterProtein	A0A0E0HH64	Uncharacterized protein OS=Oryza nivara OX=4536 PE=4 SV=1	0	54.907	41	6	20	6	1	218	23.6	4.88	51.54	6	0		109.5	105.7	1650.4	1593.7	1642.9	1593.7	High			High
FALSE	High	IsMasterProtein	A6MZJ4	40S ribosomal protein S27a OS=Oryza sativa subsp. indica OX=39946 PE=2 SV=1	0	54.88	54	7	91	2	1	155	17.7	9.8	210.89	7	6		108.1	97.3	9374.7	8439.7	9331.9	8439.7	High			High
FALSE	High	IsMasterProtein	A0A0E0IN07	Uncharacterized protein OS=Oryza nivara OX=4536 PE=3 SV=1	0	54.865	25	11	29	11	1	443	47	7.94	57.41	11	0		101.6	100.4	2782.2	2747.5	2769.5	2747.5	High			High
FALSE	High	IsMasterProtein	A0A0E0G200	Inositol-1-monophosphatase OS=Oryza nivara OX=4536 PE=3 SV=1	0	54.865	33	8	15	8	1	366	39.3	6.95	33.64	8	0		95	101.1	1318.8	1403.3	1312.8	1403.3	High			High
FALSE	High	IsMasterProtein	Q0DAL0	Os06g0646500 protein (Fragment) OS=Oryza sativa subsp. japonica OX=39947 GN=Os06g0646500 PE=3 SV=1	0	54.859	41	11	32	11	1	271	29.6	9.57	56.79	11	0		89.2	90.1	2406.6	2431	2395.6	2431	High			High
FALSE	High	IsMasterProtein	A0A0E0GX29	Uncharacterized protein OS=Oryza nivara OX=4536 PE=3 SV=1	0	54.847	14	11	32	2	1	703	80.2	5.17	54.47	11	0								High			High
FALSE	High	IsMasterProtein	B9G712	Uncharacterized protein OS=Oryza sativa subsp. japonica OX=39947 GN=OsJ_32480 PE=3 SV=1	0	54.819	19	7	30	6	1	440	47.4	9.67	46.44	7	1		87.9	110.3	3099.8	3892.7	3085.7	3892.7	High			High
FALSE	High	IsMasterProtein	Q6ZD89	Flavone 3'-O-methyltransferase 1 OS=Oryza sativa subsp. japonica OX=39947 GN=COMT PE=1 SV=1	0	54.778	39	11	27	11	1	368	39.7	5.66	59.63	11	0		115.5	87.4	2703.1	2045.5	2690.8	2045.5	High			High
FALSE	High	IsMasterProtein	Q60E66	Os05g0387200 protein OS=Oryza sativa subsp. japonica OX=39947 GN=Os05g0387200 PE=2 SV=1	0	54.778	24	9	17	9	1	479	52.8	8.24	42.97	9	0		94.2	110.3	1963.7	2299.4	1954.7	2299.4	High			High
FALSE	High	IsMasterProtein	A0A0R7VIP9	S-adenosylmethionine synthase OS=Oryza sativa subsp. japonica OX=39947 PE=2 SV=1	0	54.718	25	9	28	2	1	394	42.9	6.05	68.42	9	1		104	84.9	818.2	667.9	814.5	667.9	High			High
FALSE	High	IsMasterProtein	B8AGW7	Acetyltransferase component of pyruvate dehydrogenase complex OS=Oryza sativa subsp. indica OX=39946 GN=OsI_05488 PE=3 SV=1	0	54.659	20	11	20	3	1	548	59.1	8.02	47.97	11	2		126.6	124.3	1173.1	1152.3	1167.7	1152.3	High			High
FALSE	High	IsMasterProtein	A2Y0G8	Uncharacterized protein OS=Oryza sativa subsp. indica OX=39946 GN=OsI_18483 PE=3 SV=1	0	54.568	20	11	17	11	1	885	94.7	6.13	40.47	11	0		104.7	97.5	1794.5	1671.6	1786.3	1671.6	High			High
FALSE	High	IsMasterProtein	A0A0E0GRM3	Uncharacterized protein OS=Oryza nivara OX=4536 PE=4 SV=1	0	54.482	56	9	36	4	1	163	15.9	6.74	85.32	9	0		94.6	90.9	914.7	879	910.5	879	High			High
FALSE	High	IsMasterProtein	A0A0E0FT82	60S ribosomal protein L18a OS=Oryza nivara OX=4536 PE=3 SV=1	0	54.351	39	8	27	1	1	192	23	10.64	46.16	8	0		118.3	97.5	120.7	99.4	120.1	99.4	High			High
FALSE	High	IsMasterProtein	A0A0E0HQ12	RuvB-like helicase OS=Oryza nivara OX=4536 PE=3 SV=1	0	54.338	34	14	18	14	1	477	52	5.85	42.51	14	0		102.2	97	1962	1861.6	1953	1861.6	High			High
FALSE	High	IsMasterProtein	A0A0E0GUQ9	Uncharacterized protein OS=Oryza nivara OX=4536 PE=4 SV=1	0	54.172	14	16	29	12	1	1355	145.1	6.14	52.78	16	4		91.7	90.4	2930.5	2889.1	2917.1	2889.1	High			High
FALSE	High	IsMasterProtein	Q5NAM3	Branched-chain amino acid aminotransferase-like OS=Oryza sativa subsp. japonica OX=39947 GN=Os01g0238500 PE=4 SV=1	0	54.132	31	7	25	7	1	332	35.7	6.04	54.17	7	0		134.4	89	2513.9	1665.9	2502.4	1665.9	High			High
FALSE	High	IsMasterProtein	A0A0E0IFI4	Uncharacterized protein OS=Oryza nivara OX=4536 PE=4 SV=1	0	53.985	33	14	25	6	1	486	55.1	8.43	43.18	14	8		103.7	96.8	2034.3	1899.6	2025	1899.6	High			High
FALSE	High	IsMasterProtein	A0A0E0H5C3	Uncharacterized protein OS=Oryza nivara OX=4536 PE=4 SV=1	0	53.978	31	8	23	8	1	291	31.6	6.67	46.29	8	0		102.3	94.2	2320.2	2137	2309.6	2137	High			High
FALSE	High	IsMasterProtein	A0A0E0GSC6	Adenylosuccinate synthetase, chloroplastic OS=Oryza nivara OX=4536 GN=PURA PE=3 SV=1	0	53.821	26	13	21	1	1	477	51.6	6.92	45.63	13	0		37.4	35.5	34.6	32.8	34.4	32.8	High			High
FALSE	High	IsMasterProtein	A0A0E0HHS1	Uncharacterized protein OS=Oryza nivara OX=4536 PE=4 SV=1	0	53.812	27	14	26	14	1	585	65.3	9.11	38.59	14	0		89.1	94.5	1699.6	1802.9	1691.8	1802.9	High			High
FALSE	High	IsMasterProtein	Q851S8	Adenylosuccinate synthetase 2, chloroplastic OS=Oryza sativa subsp. japonica OX=39947 GN=PURA2 PE=2 SV=1	0	53.793	26	13	23	1	1	489	52.6	6.92	48.89	13	9		108	107	1463	1449.7	1456.3	1449.7	High			High
FALSE	High	IsMasterProtein	A2YML2	Uncharacterized protein OS=Oryza sativa subsp. indica OX=39946 GN=OsI_26464 PE=3 SV=1	0	53.778	29	9	31	9	1	287	32.1	8.85	52.84	9	0		91.9	90.2	2959.2	2905.4	2945.7	2905.4	High			High
FALSE	High	IsMasterProtein	B7FA34	Os05g0548900 protein OS=Oryza sativa subsp. japonica OX=39947 GN=Os05g0548900 PE=2 SV=1	0	53.755	31	13	27	13	1	495	56.4	6.25	46.33	13	0		111.3	103.9	3361.3	3139.6	3346	3139.6	High			High
FALSE	High	IsMasterProtein	A0A0E0H645	Uncharacterized protein OS=Oryza nivara OX=4536 PE=4 SV=1	0	53.746	10	14	23	14	1	1649	185.3	7.05	39.8	14	0		102.7	100.3	2064.9	2017.1	2055.5	2017.1	High			High
FALSE	High	IsMasterProtein	A0A0E0I410	Uncharacterized protein OS=Oryza nivara OX=4536 PE=4 SV=1	0	53.67	25	10	24	9	1	546	59.1	5.9	54.4	10	0		104.2	103.6	2119.8	2107.8	2110.1	2107.8	High			High
FALSE	High	IsMasterProtein	B8BFP6	Alpha-mannosidase OS=Oryza sativa subsp. indica OX=39946 GN=OsI_32713 PE=3 SV=1	0	53.651	15	12	21	12	1	1004	112	6.81	36.59	12	0		138.7	126.9	3547.1	3245.3	3530.9	3245.3	High			High
FALSE	High	IsMasterProtein	A0A0E0HWZ3	Uncharacterized protein OS=Oryza nivara OX=4536 PE=3 SV=1	0	53.602	13	13	20	13	1	978	111.4	6.7	41.73	13	0		96.6	98.3	2076.1	2112.4	2066.6	2112.4	High			High
FALSE	High	IsMasterProtein	A0A0E0GGE2	Uncharacterized protein OS=Oryza nivara OX=4536 PE=3 SV=1	0	53.572	47	11	46	8	1	225	25.7	7.18	65	11	4		104.8	86.8	4032	3339.9	4013.6	3339.9	High			High
FALSE	High	IsMasterProtein	Q75L45	Os05g0135800 protein OS=Oryza sativa subsp. japonica OX=39947 GN=Os05g0135800 PE=2 SV=1	0	53.55	32	9	20	8	1	361	39.3	7.8	48.21	9	1		95.6	99.1	2019.7	2093.7	2010.5	2093.7	High			High
FALSE	High	IsMasterProtein	A0A0E0FI37	Uncharacterized protein OS=Oryza nivara OX=4536 PE=3 SV=1	0	53.379	35	8	31	1	1	366	38.6	6.52	65.32	8	0		141.1	77.1	107.4	58.7	106.9	58.7	High			High
FALSE	High	IsMasterProtein	Q0JCX3	Os04g0445200 protein OS=Oryza sativa subsp. japonica OX=39947 GN=Os04g0445200 PE=2 SV=1	0	53.314	44	7	29	7	1	154	17	9.22	51.33	7	0		90.2	84.4	2768.2	2589	2755.6	2589	High			High
FALSE	High	IsMasterProtein	A0A0E0H9U8	Uncharacterized protein OS=Oryza nivara OX=4536 PE=3 SV=1	0	53.305	41	12	31	7	1	372	40.5	6.99	44.48	12	6		106.9	92	2594.3	2232.6	2582.5	2232.6	High			High
FALSE	High	IsMasterProtein	A2Z764	Uncharacterized protein OS=Oryza sativa subsp. indica OX=39946 GN=OsI_33538 PE=3 SV=1	0	53.3	62	8	28	5	1	141	16.4	10.14	47.75	8	4		109.8	90.4	2707.7	2227.9	2695.3	2227.9	High			High
FALSE	High	IsMasterProtein	A0A0E0HQ04	Glutathione peroxidase OS=Oryza nivara OX=4536 PE=3 SV=1	0	53.274	39	11	46	11	1	239	25.4	9.47	45.41	11	0		91.2	109.9	3019.4	3638	3005.6	3638	High			High
FALSE	High	IsMasterProtein	A0A0E0GCM3	Uncharacterized protein OS=Oryza nivara OX=4536 PE=4 SV=1	0	53.242	23	13	25	13	1	743	81.6	8.73	54.8	13	0		89.6	104.9	2000.7	2343.3	1991.6	2343.3	High			High
FALSE	High	IsMasterProtein	B8AWN8	Uncharacterized protein OS=Oryza sativa subsp. indica OX=39946 GN=OsI_19498 PE=3 SV=1	0	53.171	37	13	23	12	1	536	58.1	9.89	26.14	13	1		103.1	107.5	2431.9	2535.9	2420.8	2535.9	High			High
FALSE	High	IsMasterProtein	B9EY00	Uncharacterized protein OS=Oryza sativa subsp. japonica OX=39947 GN=OsJ_02553 PE=4 SV=1	0	53.136	18	11	21	9	1	742	76.9	7.75	57.57	11	2		108.1	93.2	2047.3	1764.9	2038	1764.9	High			High
FALSE	High	IsMasterProtein	A2YUJ1	Uncharacterized protein OS=Oryza sativa subsp. indica OX=39946 GN=OsI_28996 PE=4 SV=1	0	53.047	58	10	24	1	1	223	25.6	8.66	41.97	10	0		112.3	90.6	57.8	46.6	57.5	46.6	High			High
FALSE	High	IsMasterProtein	B8B9V9	Uncharacterized protein OS=Oryza sativa subsp. indica OX=39946 GN=OsI_28878 PE=4 SV=1	0	53.041	23	15	20	1	1	819	88.3	7.05	41.11	15	0		171.4	91.4	486.5	259.4	484.3	259.4	High			High
FALSE	High	IsMasterProtein	B8BHR5	Uncharacterized protein OS=Oryza sativa subsp. indica OX=39946 GN=OsI_34232 PE=3 SV=1	0	52.874	28	12	24	3	1	524	58.1	8.16	46.79	12	9		102.5	96.7	1982	1870.1	1973	1870.1	High			High
FALSE	High	IsMasterProtein	A0A0E0GLA8	Uncharacterized protein OS=Oryza nivara OX=4536 PE=4 SV=1	0	52.87	23	10	24	9	1	567	61.4	7.18	45.3	10	1		113.4	114.5	2180.4	2203	2170.4	2203	High			High
FALSE	High	IsMasterProtein	Q6ZD10	Os08g0342400 protein OS=Oryza sativa subsp. japonica OX=39947 GN=OJ1790_D02.29-1 PE=4 SV=1	0	52.831	20	15	20	1	1	921	99.9	6.83	41.03	15	14		123.1	96.2	2818.6	2203.4	2805.7	2203.4	High			High
FALSE	High	IsMasterProtein	A0A0E0GY50	Sucrose synthase OS=Oryza nivara OX=4536 PE=3 SV=1	0	52.752	16	12	26	7	1	855	97.5	7.11	38.97	12	0		106.8	95.9	1112.3	999.1	1107.2	999.1	High			High
FALSE	High	IsMasterProtein	Q8LMR0	Phosphoserine aminotransferase OS=Oryza sativa subsp. japonica OX=39947 GN=OJ1134F05.4 PE=2 SV=1	0	52.746	28	9	24	9	1	426	44.9	8.29	34.8	9	0		105.4	88.3	2093.4	1754.9	2083.8	1754.9	High			High
FALSE	High	IsMasterProtein	A0A0E0HRC1	Uncharacterized protein OS=Oryza nivara OX=4536 PE=4 SV=1	0	52.683	29	12	21	1	1	613	67.8	5	34.25	12	0		60.9	46.4	67.8	51.7	67.5	51.7	High			High
FALSE	High	IsMasterProtein	A0A0E0IN28	Uncharacterized protein OS=Oryza nivara OX=4536 PE=4 SV=1	0	52.641	26	11	25	3	1	487	54.9	8.59	46.25	11	0		111.8	90.7	523.4	424.7	521	424.7	High			High
FALSE	High	IsMasterProtein	Q6YZK5	Os08g0359000 protein OS=Oryza sativa subsp. japonica OX=39947 GN=Os08g0359000 PE=2 SV=1	0	52.455	36	10	28	10	1	271	28.7	8.97	35.87	10	0		88.4	105.4	2368.7	2824.2	2357.9	2824.2	High			High
FALSE	High	IsMasterProtein	A0A0E0J7K4	Uncharacterized protein OS=Oryza nivara OX=4536 PE=4 SV=1	0	52.444	34	6	66	6	1	172	18.5	7.93	170.06	6	0		98.1	108.1	5035.9	5548.4	5012.9	5548.4	High			High
FALSE	High	IsMasterProtein	A0A0E0H5U1	Uncharacterized protein OS=Oryza nivara OX=4536 PE=4 SV=1	0	52.438	33	10	31	10	1	400	43.9	6.67	60.46	10	0		116.2	96.5	3178.3	2640.9	3163.8	2640.9	High			High
FALSE	High	IsMasterProtein	B8A8T9	Uncharacterized protein OS=Oryza sativa subsp. indica OX=39946 GN=OsI_05097 PE=4 SV=1	0	52.399	36	6	17	1	1	304	33.2	6.46	37.13	6	0		100.6	100.9	204.3	205	203.4	205	High			High
FALSE	High	IsMasterProtein	A3A338	Uncharacterized protein OS=Oryza sativa subsp. japonica OX=39947 GN=OsJ_05362 PE=4 SV=1	0	52.275	14	16	18	16	1	1283	142.2	5.95	32.47	16	0		111.3	98.3	2517.2	2223.7	2505.7	2223.7	High			High
FALSE	High	IsMasterProtein	B8APY8	Uncharacterized protein OS=Oryza sativa subsp. indica OX=39946 GN=OsI_13120 PE=3 SV=1	0	52.247	17	15	20	15	1	1061	120.4	6.54	33.11	15	0		112.6	97.2	1876	1620.4	1867.4	1620.4	High			High
FALSE	High	IsMasterProtein	B8AVM5	Uncharacterized protein OS=Oryza sativa subsp. indica OX=39946 GN=OsI_17750 PE=4 SV=1	0	52.119	24	8	23	7	1	456	50.9	6.01	63.5	8	0		103.2	108	1025.6	1073.2	1020.9	1073.2	High			High
FALSE	High	IsMasterProtein	A0A0E0I2J6	Uncharacterized protein OS=Oryza nivara OX=4536 PE=3 SV=1	0	52.095	30	8	22	8	1	328	37.4	9.32	47.46	8	0		95.5	102.4	1934.5	2075.7	1925.7	2075.7	High			High
FALSE	High	IsMasterProtein	A0A0E0IM33	Proteasome subunit beta OS=Oryza nivara OX=4536 PE=3 SV=1	0	52.085	42	9	33	9	1	276	30.4	8.15	63.6	9	0		99	102.8	2477.3	2572.1	2466	2572.1	High			High
FALSE	High	IsMasterProtein	A0A0E0FU82	Uncharacterized protein OS=Oryza nivara OX=4536 PE=4 SV=1	0	52.062	49	6	29	1	1	203	21.7	6.28	39.71	6	7		94.9	83.9	2293.9	2027.8	2283.4	2027.8	High			High
FALSE	High	IsMasterProtein	B8BEP6	Chlorophyll a-b binding protein, chloroplastic OS=Oryza sativa subsp. indica OX=39946 GN=OsI_30987 PE=3 SV=1	0	52.019	45	7	103	2	1	265	28	5.26	153.83	7	0		76.4	89.7	1067.4	1254.4	1062.5	1254.4	High			High
FALSE	High	IsMasterProtein	A0A0E0GKU1	Uncharacterized protein OS=Oryza nivara OX=4536 PE=3 SV=1	0	51.8	16	13	15	8	1	1062	115.3	5.33	38.21	13	5		104.7	92.3	1868.9	1648.3	1860.4	1648.3	High			High
FALSE	High	IsMasterProtein	A2WU73	Uncharacterized protein OS=Oryza sativa subsp. indica OX=39946 GN=OsI_03423 PE=3 SV=1	0	51.761	31	10	20	9	1	392	45.1	5.54	31.4	10	2		83.1	105.1	1613.2	2041.1	1605.8	2041.1	High			High
FALSE	High	IsMasterProtein	A0A0E0IQI1	Uncharacterized protein OS=Oryza nivara OX=4536 PE=3 SV=1	0	51.741	29	9	21	9	1	373	40.4	9.26	43.86	9	0		86.1	97	1958.9	2208.5	1950	2208.5	High			High
FALSE	High	IsMasterProtein	Q5VQ78	Coatomer subunit beta'-1 OS=Oryza sativa subsp. japonica OX=39947 GN=Os06g0143900 PE=2 SV=1	0	51.711	18	14	20	9	1	907	102.8	4.98	37.03	14	6		103.1	95.1	2303.3	2122.6	2292.8	2122.6	High			High
FALSE	High	IsMasterProtein	B8A8E2	Uncharacterized protein OS=Oryza sativa subsp. indica OX=39946 GN=OsI_04951 PE=3 SV=1	0	51.671	16	17	32	14	1	1240	137.6	7.15	40.86	17	3		108.7	103	3804.9	3604.6	3787.5	3604.6	High			High
FALSE	High	IsMasterProtein	A2XD35	Adenylosuccinate synthetase, chloroplastic OS=Oryza sativa subsp. indica OX=39946 GN=PURA PE=3 SV=2	0	51.629	32	14	24	10	1	487	52	6.84	52.79	14	4		104	95.1	2242.7	2050.4	2232.5	2050.4	High			High
FALSE	High	IsMasterProtein	A0A0E0HK41	Uncharacterized protein OS=Oryza nivara OX=4536 PE=3 SV=1	0	51.561	32	11	33	10	1	485	51.2	7.71	55.79	11	2		69.4	63.3	1943.4	1772.4	1934.5	1772.4	High			High
FALSE	High	IsMasterProtein	A0A0E0GV72	Serine/threonine-protein phosphatase OS=Oryza nivara OX=4536 PE=3 SV=1	0	51.525	38	11	21	9	1	380	43.2	5.82	38.69	11	3		104.8	91.7	1934.5	1691.8	1925.7	1691.8	High			High
FALSE	High	IsMasterProtein	B9FMM1	Uncharacterized protein OS=Oryza sativa subsp. japonica OX=39947 GN=OsJ_17229 PE=4 SV=1	0	51.452	9	18	24	3	1	2504	288.7	8.75	35.24	18	15		108.3	101.8	2799.3	2631.2	2786.5	2631.2	High			High
FALSE	High	IsMasterProtein	A0A0E0JAB9	Uncharacterized protein OS=Oryza nivara OX=4536 PE=3 SV=1	0	51.45	19	16	19	5	1	1094	123.3	6.71	36.76	16	0		98.8	100	585	592.2	582.3	592.2	High			High
FALSE	High	IsMasterProtein	B8A8N1	Uncharacterized protein OS=Oryza sativa subsp. indica OX=39946 GN=OsI_03487 PE=4 SV=1	0	51.397	33	9	23	9	1	248	28	5.24	46.8	9	0		94.7	107.9	2437.4	2774.7	2426.3	2774.7	High			High
FALSE	High	IsMasterProtein	A0A0E0FKX1	Pectinesterase OS=Oryza nivara OX=4536 PE=4 SV=1	0	51.374	18	9	22	9	1	584	62.5	7.06	48.75	9	0		106.3	85	2399.8	1918.9	2388.8	1918.9	High			High
FALSE	High	IsMasterProtein	A2YWS7	Uncharacterized protein OS=Oryza sativa subsp. indica OX=39946 GN=OsI_29793 PE=4 SV=1	0	51.34	34	7	27	7	1	243	25.5	7.43	57.03	7	0		105	99.9	2492.4	2372.2	2481	2372.2	High			High
FALSE	High	IsMasterProtein	Q75IQ4	Outer envelope pore protein 24, chloroplastic OS=Oryza sativa subsp. japonica OX=39947 GN=OEP24 PE=2 SV=1	0	51.177	62	11	24	11	1	224	24.2	9.23	54.78	11	0		99.7	110.6	2399.2	2663.4	2388.2	2663.4	High			High
FALSE	High	IsMasterProtein	A0A0E0J5L5	Uncharacterized protein OS=Oryza nivara OX=4536 PE=4 SV=1	0	51.148	13	5	73	1	1	375	41.4	8.62	174.15	5	0		59.1	90.3	277.5	423.7	276.2	423.7	High			High
FALSE	High	IsMasterProtein	A2YGN8	26S proteasome non-ATPase regulatory subunit 2 homolog OS=Oryza sativa subsp. indica OX=39946 GN=OsI_24349 PE=3 SV=1	0	51.137	22	15	23	2	1	901	98.6	5.25	39.54	15	13		100	101.8	2378.1	2420.9	2367.2	2420.9	High			High
FALSE	High	IsMasterProtein	A2XN99	Uncharacterized protein OS=Oryza sativa subsp. indica OX=39946 GN=OsI_14032 PE=4 SV=1	0	51.087	22	6	44	6	1	354	38.5	4.69	90.59	6	0		103.4	98.7	2816.8	2689.2	2803.9	2689.2	High			High
FALSE	High	IsMasterProtein	B8B005	Uncharacterized protein OS=Oryza sativa subsp. indica OX=39946 GN=OsI_20653 PE=4 SV=1	0	51.06	18	10	16	10	1	743	81	5.97	37.28	10	0		97.1	89.1	1516	1390.4	1509.1	1390.4	High			High
FALSE	High	IsMasterProtein	A0A0E0FEX6	Uncharacterized protein OS=Oryza nivara OX=4536 PE=3 SV=1	0	51.009	39	9	23	9	1	200	22.2	9.72	44.55	9	0		122.5	94.4	2603.7	2007.4	2591.8	2007.4	High			High
FALSE	High	IsMasterProtein	B9G1B5	Glutamate decarboxylase OS=Oryza sativa subsp. japonica OX=39947 GN=OsJ_27610 PE=3 SV=1	0	50.951	18	7	31	1	1	510	57.8	5.39	49.64	7	0		112	128.8	441.8	507.9	439.8	507.9	High			High
FALSE	High	IsMasterProtein	Q84SC5	Os08g0162600 protein OS=Oryza sativa subsp. japonica OX=39947 GN=P0577B11.138 PE=2 SV=1	0	50.937	28	4	23	4	1	260	27.5	9.79	54	4	0		107.6	113.1	2374.4	2493.9	2363.6	2493.9	High			High
FALSE	High	IsMasterProtein	A2ZH35	Uncharacterized protein OS=Oryza sativa subsp. indica OX=39946 GN=OsI_37097 PE=4 SV=1	0	50.929	16	5	72	1	1	360	39.6	8.19	171.15	5	0		92.6	116.2	116.2	145.8	115.7	145.8	High			High
FALSE	High	IsMasterProtein	Q10RX2	Cysteinyl-tRNA synthetase, putative, expressed OS=Oryza sativa subsp. japonica OX=39947 GN=LOC_Os03g04960 PE=3 SV=1	0	50.9	23	10	15	9	1	528	60.9	6.33	38.61	10	1		103.5	93.5	1858.7	1679.2	1850.2	1679.2	High			High
FALSE	High	IsMasterProtein	A0A0E0FJH7	Uncharacterized protein OS=Oryza nivara OX=4536 PE=4 SV=1	0	50.877	20	9	21	7	1	638	69.8	7.59	41.61	9	2		108.5	99	1825.3	1665.8	1817	1665.8	High			High
FALSE	High	IsMasterProtein	A0A0E0IUX7	Malic enzyme OS=Oryza nivara OX=4536 PE=3 SV=1	0	50.871	18	10	22	10	1	732	80.4	9.48	47.18	10	0		91.1	102	2328.6	2607.2	2318	2607.2	High			High
FALSE	High	IsMasterProtein	A0A0E0GUA2	Uncharacterized protein OS=Oryza nivara OX=4536 PE=3 SV=1	0	50.83	31	5	25	5	1	223	24.2	10.13	58.12	5	0		122.4	103.5	2854.8	2414.5	2841.8	2414.5	High			High
FALSE	High	IsMasterProtein	B8B3C8	T-complex protein 1 subunit gamma OS=Oryza sativa subsp. indica OX=39946 GN=OsI_23266 PE=3 SV=1	0	50.81	29	15	21	15	1	558	60.9	6.65	33.93	15	0		114.4	100.8	2445.6	2155.7	2434.4	2155.7	High			High
FALSE	High	IsMasterProtein	A0A0E0G9H1	Uncharacterized protein OS=Oryza nivara OX=4536 PE=4 SV=1	0	50.8	38	9	23	9	1	303	31.5	4.79	53.6	9	0		85.6	96.5	1718.1	1937.9	1710.3	1937.9	High			High
FALSE	High	IsMasterProtein	A0A0E0G940	Uncharacterized protein OS=Oryza nivara OX=4536 PE=3 SV=1	0	50.732	20	12	32	12	1	559	62.5	5.94	68.34	12	0		99.3	102.7	3875.9	4006.9	3858.2	4006.9	High			High
FALSE	High	IsMasterProtein	Q7XQN5	OSJNBa0089K21.1 protein OS=Oryza sativa subsp. japonica OX=39947 GN=Os04g0470100 PE=2 SV=2	0	50.721	55	9	20	3	1	211	23.1	7.44	46.29	9	0		99.6	111.3	164.6	183.9	163.8	183.9	High			High
FALSE	High	IsMasterProtein	A0A0E0HPD3	Uncharacterized protein OS=Oryza nivara OX=4536 PE=4 SV=1	0	50.696	13	14	17	11	1	1364	147.3	6.48	34.81	14	4		107	99.5	2148.9	1999.1	2139.1	1999.1	High			High
FALSE	High	IsMasterProtein	A0A0E0GVM8	Chalcone-flavonone isomerase family protein OS=Oryza nivara OX=4536 PE=3 SV=1	0	50.638	52	8	18	8	1	233	23.9	5.27	40.17	8	0		114.9	90.6	1477.1	1164.5	1470.4	1164.5	High			High
FALSE	High	IsMasterProtein	A2YW09	Glutamate decarboxylase OS=Oryza sativa subsp. indica OX=39946 GN=OsI_29517 PE=3 SV=1	0	50.555	17	7	28	1	1	514	58.2	5.33	46.08	7	4		101.2	97.4	1446.6	1391.8	1440	1391.8	High			High
FALSE	High	IsMasterProtein	Q0JMN6	Os01g0375200 protein (Fragment) OS=Oryza sativa subsp. japonica OX=39947 GN=Os01g0375200 PE=3 SV=1	0	50.507	23	11	19	10	1	572	61.6	8.02	48.17	11	0		104.7	89	1874	1593.9	1865.4	1593.9	High			High
FALSE	High	IsMasterProtein	A0A0P0VRK8	Os02g0818000 protein (Fragment) OS=Oryza sativa subsp. japonica OX=39947 GN=Os02g0818000 PE=4 SV=1	0	50.447	26	5	27	5	1	230	25.2	8.54	67.94	5	0		119.3	107.5	3159.3	2847.5	3144.9	2847.5	High			High
FALSE	High	IsMasterProtein	A2YYH2	Polyadenylate-binding protein OS=Oryza sativa subsp. indica OX=39946 GN=OsI_30396 PE=3 SV=1	0	50.406	27	12	15	11	1	662	71.6	6.83	34.85	12	1		103.3	94.3	1759.7	1604.9	1751.7	1604.9	High			High
FALSE	High	IsMasterProtein	B9G099	Uncharacterized protein OS=Oryza sativa subsp. japonica OX=39947 GN=OsJ_26862 PE=3 SV=1	0	50.401	30	10	29	9	1	384	42.1	6.7	47.15	10	1		80	112.2	1869.8	2623	1861.3	2623	High			High
FALSE	High	IsMasterProtein	A0A0E0IFR2	Uncharacterized protein OS=Oryza nivara OX=4536 PE=4 SV=1	0	50.091	33	11	24	7	1	435	46.6	5.47	34.32	11	0		91.3	87.9	1199.2	1155	1193.7	1155	High			High
FALSE	High	IsMasterProtein	A0A0E0G7Y5	Uncharacterized protein OS=Oryza nivara OX=4536 PE=4 SV=1	0	50.061	37	10	23	10	1	454	48.7	6.81	35.54	10	0		99.6	81.1	1907.5	1553.8	1898.8	1553.8	High			High
FALSE	High	IsMasterProtein	Q6K973	Sucrose synthase 6 OS=Oryza sativa subsp. japonica OX=39947 GN=SUS6 PE=2 SV=1	0	49.98	19	15	27	11	1	846	96.1	6.4	42.91	15	4		105.4	91.8	2623.9	2283.9	2611.9	2283.9	High			High
FALSE	High	IsMasterProtein	A2Y3W4	40S ribosomal protein S4 OS=Oryza sativa subsp. indica OX=39946 GN=OsI_19685 PE=3 SV=1	0	49.927	42	12	35	5	1	279	31.7	10.08	62.36	12	0		103.5	90.2	696.5	607.2	693.3	607.2	High			High
FALSE	High	IsMasterProtein	A0A0E0GN54	Uncharacterized protein OS=Oryza nivara OX=4536 PE=4 SV=1	0	49.879	17	9	15	9	1	744	78.8	5.86	38.7	9	0		109.6	109.1	1811.2	1802.6	1802.9	1802.6	High			High
FALSE	High	IsMasterProtein	Q9FTG9	Os01g0615300 protein OS=Oryza sativa subsp. japonica OX=39947 GN=Os01g0615300 PE=4 SV=1	0	49.868	27	11	23	10	1	424	45.7	5.25	39.75	11	1		105.2	86.8	2426.5	2001.4	2415.4	2001.4	High			High
FALSE	High	IsMasterProtein	A0A0E0HZY4	Uncharacterized protein OS=Oryza nivara OX=4536 PE=3 SV=1	0	49.832	20	4	28	4	1	290	30.3	8.43	37.86	4	0		96	91	1704.7	1616.3	1696.9	1616.3	High			High
FALSE	High	IsMasterProtein	A0A0E0JC76	Uncharacterized protein OS=Oryza nivara OX=4536 PE=4 SV=1	0	49.621	33	11	23	11	1	464	50.7	8.62	41.57	11	0		106.4	95.5	2531.2	2272.1	2519.6	2272.1	High			High
FALSE	High	IsMasterProtein	Q5SNI3	Os01g0190000 protein OS=Oryza sativa subsp. japonica OX=39947 GN=Os01g0190000 PE=4 SV=1	0	49.591	38	12	18	12	1	335	36.5	5.78	37.18	12	0		94.5	97.7	1636.8	1691.7	1629.3	1691.7	High			High
FALSE	High	IsMasterProtein	B8BD60	Uncharacterized protein OS=Oryza sativa subsp. indica OX=39946 GN=OsI_30469 PE=4 SV=1	0	49.572	39	10	23	10	1	319	34	5.03	50.92	10	0		76.6	102.3	1420.4	1897	1413.9	1897	High			High
FALSE	High	IsMasterProtein	A2YIF3	Uncharacterized protein OS=Oryza sativa subsp. indica OX=39946 GN=OsI_24995 PE=4 SV=1	0	49.483	36	9	21	1	1	328	35	5.77	39.88	9	0		104.8	94.9	746.8	676.1	743.4	676.1	High			High
FALSE	High	IsMasterProtein	Q8S9G2	60S ribosomal protein L13 OS=Oryza sativa OX=4530 GN=cip1 PE=2 SV=1	0	49.431	25	4	24	1	1	208	24	10.92	57.66	4	0		108.5	100.6	677.9	628.5	674.8	628.5	High			High
FALSE	High	IsMasterProtein	A2YY43	Uncharacterized protein OS=Oryza sativa subsp. indica OX=39946 GN=OsI_30268 PE=3 SV=1	0	49.399	28	12	21	12	1	594	63.6	7.02	31.28	12	0		107.4	90.6	2179.7	1839.6	2169.8	1839.6	High			High
FALSE	High	IsMasterProtein	Q6ZI55	NAD-dependent isocitrate dehydrogenase c;2 OS=Oryza sativa subsp. japonica OX=39947 GN=OsIDHc;2 PE=2 SV=1	0	49.365	31	7	27	4	1	378	40.6	8	53.15	7	0		108.6	98.2	806.3	729	802.6	729	High			High
FALSE	High	IsMasterProtein	A0A0E0FL55	Uncharacterized protein OS=Oryza nivara OX=4536 PE=3 SV=1	0	49.344	48	9	25	1	1	212	22.5	7.2	47.71	9	0		56.8	61.4	48.3	52.3	48.1	52.3	High			High
FALSE	High	IsMasterProtein	Q6H8D5	Coatomer subunit beta'-2 OS=Oryza sativa subsp. japonica OX=39947 GN=Os02g0209100 PE=2 SV=1	0	49.225	16	12	19	7	1	910	102.6	5.06	31.94	12	0		103.5	96.2	1488.6	1384	1481.8	1384	High			High
FALSE	High	IsMasterProtein	D0TZC9	Glucose-1-phosphate adenylyltransferase OS=Oryza sativa subsp. indica OX=39946 GN=AGPsma PE=3 SV=1	0	49.184	22	8	23	3	1	500	54.8	6.67	41.41	8	0		100.1	118	438.1	516.1	436.1	516.1	High			High
FALSE	High	IsMasterProtein	Q6EUS1	Peroxidase OS=Oryza sativa subsp. japonica OX=39947 GN=prx27 PE=2 SV=1	0	49.172	38	9	23	8	1	321	33.3	8.12	50.06	9	0		114	92.1	1760	1423.2	1752	1423.2	High			High
FALSE	High	IsMasterProtein	A0A3R5SQC7	Auxin transport protein BIG OS=Oryza sativa subsp. japonica OX=39947 GN=BIG PE=2 SV=1	0	49.161	4	16	17	16	1	5068	562.6	6.18	22.46	16	0		106.4	96	1544.6	1393.1	1537.5	1393.1	High			High
FALSE	High	IsMasterProtein	Q654U8	Pyrophosphate--fructose 6-phosphate 1-phosphotransferase subunit beta OS=Oryza sativa subsp. japonica OX=39947 GN=PFP-BETA PE=3 SV=1	0	49.156	25	11	19	11	1	567	61.2	6.42	40.87	11	0		114.1	95.9	1922	1616.2	1913.2	1616.2	High			High
FALSE	High	IsMasterProtein	A0A0E0G053	Uncharacterized protein OS=Oryza nivara OX=4536 PE=4 SV=1	0	49.067	27	9	29	9	1	377	41.9	7.03	38.96	9	0		102.4	109.7	2701.2	2892.6	2688.9	2892.6	High			High
FALSE	High	IsMasterProtein	A2XVZ1	NAD(P)H-quinone oxidoreductase subunit M, chloroplastic OS=Oryza sativa subsp. indica OX=39946 GN=ndhM PE=3 SV=1	0	49.05	36	8	30	8	1	220	25.6	5.74	54.91	8	0		94.8	108.9	2358.1	2708.1	2347.3	2708.1	High			High
FALSE	High	IsMasterProtein	P0C487	30S ribosomal protein S4, chloroplastic OS=Oryza sativa subsp. indica OX=39946 GN=rps4 PE=3 SV=1	0	49.044	39	9	45	9	1	201	23.4	10.98	71.85	9	0		104.6	94.5	4472.7	4042.8	4452.3	4042.8	High			High
FALSE	High	IsMasterProtein	A2Z0D1	Uncharacterized protein OS=Oryza sativa subsp. indica OX=39946 GN=OsI_31052 PE=4 SV=1	0	49.03	38	7	25	7	1	274	29.2	7.27	49.81	7	0		91.3	92.2	1923.4	1943.1	1914.6	1943.1	High			High
FALSE	High	IsMasterProtein	A3AQX8	Cysteine synthase OS=Oryza sativa subsp. japonica OX=39947 GN=OsJ_13780 PE=3 SV=1	0	48.996	28	10	23	10	1	386	41.2	7.37	46.2	10	0		90.8	103.1	1540.6	1750.1	1533.6	1750.1	High			High
FALSE	High	IsMasterProtein	Q75H81	Serpin-ZXA OS=Oryza sativa subsp. japonica OX=39947 GN=Os03g0610650 PE=1 SV=1	0	48.908	35	13	24	3	1	396	42.1	6.15	46.39	13	10		104.8	100.5	2857	2739.9	2844	2739.9	High			High
FALSE	High	IsMasterProtein	A0A0E0FFP0	Uncharacterized protein OS=Oryza nivara OX=4536 PE=4 SV=1	0	48.868	27	11	20	2	1	482	51.5	6.83	38.47	11	10		91.6	95.7	1411.1	1474.1	1404.7	1474.1	High			High
FALSE	High	IsMasterProtein	Q7XTB1	Eukaryotic translation initiation factor 3 subunit M OS=Oryza sativa subsp. japonica OX=39947 GN=OSJNBa0094O15.2 PE=3 SV=2	0	48.857	38	13	23	13	1	434	48.3	5.38	30.74	13	0		101.7	91.4	2037.9	1831.8	2028.6	1831.8	High			High
FALSE	High	IsMasterProtein	Q5VS74	Acetyltransferase component of pyruvate dehydrogenase complex OS=Oryza sativa subsp. japonica OX=39947 GN=P0644B06.24-2 PE=3 SV=1	0	48.773	22	10	16	6	1	550	59.7	6.8	36.89	10	0		104.5	95.7	1039.5	952.5	1034.8	952.5	High			High
FALSE	High	IsMasterProtein	P0C496	50S ribosomal protein L2, chloroplastic OS=Oryza sativa subsp. indica OX=39946 GN=rpl2-A PE=3 SV=1	0	48.708	37	6	28	6	1	273	29.9	11.31	52.42	6	0		103.1	98.9	2118.7	2033.1	2109	2033.1	High			High
FALSE	High	IsMasterProtein	A0A0E0IAB8	Uncharacterized protein OS=Oryza nivara OX=4536 PE=4 SV=1	0	48.703	20	8	26	3	1	479	50.5	9.8	45.89	8	0		103.2	93	296.4	267	295	267	High			High
FALSE	High	IsMasterProtein	A2WUX9	Phosphotransferase OS=Oryza sativa subsp. indica OX=39946 GN=OsI_03691 PE=3 SV=1	0	48.68	29	9	24	7	1	506	55.1	6.34	34.74	9	3		94.8	92.6	1176.8	1149.8	1171.4	1149.8	High			High
FALSE	High	IsMasterProtein	A2Y375	Uncharacterized protein OS=Oryza sativa subsp. indica OX=39946 GN=OsI_19463 PE=3 SV=1	0	48.672	28	14	20	14	1	500	56.9	8.9	53.13	14	0		105.2	92	2049.6	1791.2	2040.2	1791.2	High			High
FALSE	High	IsMasterProtein	A0A0E0G9T1	GrpE protein homolog OS=Oryza nivara OX=4536 PE=3 SV=1	0	48.636	25	8	20	8	1	332	36.6	4.74	38.8	8	0		93.2	96.3	1792.3	1852.4	1784.1	1852.4	High			High
FALSE	High	IsMasterProtein	A0A0E0GX68	tRNA-dihydrouridine(47) synthase [NAD(P)(+)] OS=Oryza nivara OX=4536 PE=3 SV=1	0	48.633	12	11	22	8	1	1130	122.9	6.6	47.93	11	3		83	87.5	1665.7	1757.3	1658.1	1757.3	High			High
FALSE	High	IsMasterProtein	A0A0E0J8M8	Carboxypeptidase OS=Oryza nivara OX=4536 GN=rpl22 PE=3 SV=1	0	48.578	24	8	19	8	1	510	55.7	7.43	28.81	8	0		98.6	92.2	1660.2	1553.4	1652.6	1553.4	High			High
FALSE	High	IsMasterProtein	A2WPB5	Uncharacterized protein OS=Oryza sativa subsp. indica OX=39946 GN=OsI_01687 PE=4 SV=1	0	48.526	48	6	89	1	1	155	17.7	9.77	208.1	6	0		116.3	106.1	433.5	395.4	431.5	395.4	High			High
FALSE	High	IsMasterProtein	Q8LQN2	Os01g0784800 protein OS=Oryza sativa subsp. japonica OX=39947 GN=Os01g0784800 PE=2 SV=1	0	48.519	49	6	30	1	1	203	21.7	6.54	39.66	6	0		210.2	76.1	610.9	221.2	608.1	221.2	High			High
FALSE	High	IsMasterProtein	A0A0E0IU06	Malate dehydrogenase OS=Oryza nivara OX=4536 PE=3 SV=1	0	48.506	34	10	21	9	1	397	42.4	7.74	48.14	10	1		106.3	103	2326.3	2253.6	2315.7	2253.6	High			High
FALSE	High	IsMasterProtein	A0A0E0I4H3	Uncharacterized protein OS=Oryza nivara OX=4536 PE=4 SV=1	0	48.382	30	11	23	7	1	404	42.2	8.79	50.15	11	2		101.3	112.4	1591.6	1765.6	1584.3	1765.6	High			High
FALSE	High	IsMasterProtein	A0A0E0GMN7	Uncharacterized protein OS=Oryza nivara OX=4536 PE=4 SV=1	0	48.225	30	7	29	2	1	249	28.2	9	40.28	7	7		106.5	101.3	2052.4	1950.9	2043	1950.9	High			High
FALSE	High	IsMasterProtein	A0A0E0FHA9	Uncharacterized protein OS=Oryza nivara OX=4536 PE=3 SV=1	0	48.19	20	15	26	11	1	846	95.6	7.03	39.78	15	4		102.1	100.3	2607.1	2561.2	2595.2	2561.2	High			High
FALSE	High	IsMasterProtein	A0A0E0IWR8	Eukaryotic translation initiation factor 3 subunit B OS=Oryza nivara OX=4536 PE=3 SV=1	0	48.168	14	12	22	12	1	885	100.6	5.25	38.38	12	0		106.1	92.3	2788.5	2425.5	2775.8	2425.5	High			High
FALSE	High	IsMasterProtein	Q6ZKK5	Os08g0206600 protein OS=Oryza sativa subsp. japonica OX=39947 GN=OJ1119_C05.21-1 PE=2 SV=1	0	48.151	21	9	18	9	1	601	64.7	7.11	31.87	9	0		109.5	112	1602.8	1640.4	1595.5	1640.4	High			High
FALSE	High	IsMasterProtein	A0A0E0HJ89	V-type proton ATPase subunit C OS=Oryza nivara OX=4536 PE=3 SV=1	0	48.036	33	10	17	10	1	405	46	5.96	38.3	10	0		92.2	79.7	1480.6	1280.3	1473.8	1280.3	High			High
FALSE	High	IsMasterProtein	A2YXM1	Peptidylprolyl isomerase OS=Oryza sativa subsp. indica OX=39946 GN=OsI_30091 PE=4 SV=1	0	48.018	25	7	33	7	1	261	27.1	8.22	64.14	7	0		101.7	116.2	3097.4	3538.4	3083.3	3538.4	High			High
FALSE	High	IsMasterProtein	A0A0E0FWY6	Uncharacterized protein OS=Oryza nivara OX=4536 PE=3 SV=1	0	47.992	25	8	18	7	1	354	38.3	5.16	40.47	8	0		98.2	86	1122.2	982.8	1117.1	982.8	High			High
FALSE	High	IsMasterProtein	A2WJU9	Peptidyl-prolyl cis-trans isomerase OS=Oryza sativa subsp. indica OX=39946 GN=OsI_00098 PE=3 SV=1	0	47.9	38	10	23	3	1	295	30.5	9.39	36.16	10	9		119.1	111.4	2888.8	2702	2875.6	2702	High			High
FALSE	High	IsMasterProtein	D0TZT3	Soluble starch synthase III-1 OS=Oryza sativa subsp. indica OX=39946 GN=SSIII-1 PE=3 SV=1	0	47.869	14	12	20	12	1	1216	138.1	5.62	30.71	12	0		107.6	105.2	1973.4	1931	1964.4	1931	High			High
FALSE	High	IsMasterProtein	A0A172MA97	Chloroplast 9-cis-epoxycarotenoid dioxygenase 1 OS=Oryza sativa subsp. indica OX=39946 PE=2 SV=1	0	47.838	17	7	22	7	1	638	68.6	6.54	48.82	7	0		103.7	110.8	1325.7	1416.1	1319.6	1416.1	High			High
FALSE	High	IsMasterProtein	A0A0E0JAB2	Uncharacterized protein OS=Oryza nivara OX=4536 PE=4 SV=1	0	47.829	19	11	14	11	1	740	81.3	7.11	36.48	11	0		105.5	97.9	1741	1615.4	1733.1	1615.4	High			High
FALSE	High	IsMasterProtein	P52428	Proteasome subunit alpha type-1 OS=Oryza sativa subsp. japonica OX=39947 GN=PAF1 PE=2 SV=1	0	47.656	42	8	18	8	1	270	29.6	5.54	38.12	8	0		101.9	100.4	1612.5	1588.8	1605.1	1588.8	High			High
FALSE	High	IsMasterProtein	B8AYI6	Uncharacterized protein OS=Oryza sativa subsp. indica OX=39946 GN=OsI_20058 PE=4 SV=1	0	47.559	25	11	19	9	1	583	63.8	4.6	37.09	11	3		106.3	87.5	1748.5	1438.6	1740.5	1438.6	High			High
FALSE	High	IsMasterProtein	B8A8F0	Uncharacterized protein OS=Oryza sativa subsp. indica OX=39946 GN=OsI_04962 PE=3 SV=1	0	47.534	17	12	17	10	1	857	94.5	7.06	32.04	12	2		108.8	102.6	1909.6	1799.8	1900.9	1799.8	High			High
FALSE	High	IsMasterProtein	A2WWL6	Malate dehydrogenase OS=Oryza sativa subsp. indica OX=39946 GN=OsI_04294 PE=3 SV=1	0	47.522	24	10	20	1	1	396	41.7	7.77	46.77	10	0		125.8	83.9	136.4	91	135.8	91	High			High
FALSE	High	IsMasterProtein	B8ANT6	Uncharacterized protein OS=Oryza sativa subsp. indica OX=39946 GN=OsI_10067 PE=3 SV=1	0	47.502	25	10	28	10	1	292	32.5	9.55	54	10	0		107.1	89.9	2519.6	2113.1	2508.1	2113.1	High			High
FALSE	High	IsMasterProtein	A0A0E0HKP1	Proteasome subunit beta OS=Oryza nivara OX=4536 PE=3 SV=1	0	47.453	41	9	27	1	1	246	26.3	5.78	55.57	9	0		149.3	101.4	402.5	273.2	400.7	273.2	High			High
FALSE	High	IsMasterProtein	B8A7P8	Uncharacterized protein OS=Oryza sativa subsp. indica OX=39946 GN=OsI_04778 PE=3 SV=1	0	47.447	25	8	28	2	1	304	34.7	9.1	46.81	8	7		105.3	88.7	2725.4	2296.6	2713	2296.6	High			High
FALSE	High	IsMasterProtein	Q5JJI4	Probable mitochondrial import receptor subunit TOM20 OS=Oryza sativa subsp. japonica OX=39947 GN=TOM20 PE=2 SV=1	0	47.428	57	10	22	10	1	202	22.6	5.64	37.71	10	0		105.8	111.5	2316.9	2441.9	2306.3	2441.9	High			High
FALSE	High	IsMasterProtein	B8AID9	Uncharacterized protein OS=Oryza sativa subsp. indica OX=39946 GN=OsI_08886 PE=4 SV=1	0	47.379	9	16	17	16	1	2033	229.8	5.1	28.05	16	0		103.4	99.7	2011.1	1939.5	2001.9	1939.5	High			High
FALSE	High	IsMasterProtein	A6MZF0	Transaldolase 2 (Fragment) OS=Oryza sativa subsp. indica OX=39946 PE=2 SV=1	0	47.258	49	9	20	1	1	178	19.4	8.25	48.9	9	0		65	64	152.7	150.3	152	150.3	High			High
FALSE	High	IsMasterProtein	A0A0E0G9G3	Uncharacterized protein OS=Oryza nivara OX=4536 PE=4 SV=1	0	47.221	25	13	22	13	1	591	63.2	8.59	43.4	13	0		113.2	109.2	2570.3	2480.9	2558.6	2480.9	High			High
FALSE	High	IsMasterProtein	Q53PY7	Os11g0150100 protein OS=Oryza sativa subsp. japonica OX=39947 GN=LOC_Os11g05260 PE=2 SV=1	0	47.134	28	11	18	11	1	495	54.2	6.28	33.92	11	0		102.8	117.4	1651.8	1886.2	1644.3	1886.2	High			High
FALSE	High	IsMasterProtein	B8AKV8	Uncharacterized protein OS=Oryza sativa subsp. indica OX=39946 GN=OsI_12293 PE=3 SV=1	0	47.097	26	12	24	9	1	404	45.6	6.57	43.35	12	0		98.5	101.7	1483.2	1532	1476.4	1532	High			High
FALSE	High	IsMasterProtein	A2Y7L1	Uncharacterized protein OS=Oryza sativa subsp. indica OX=39946 GN=OsI_21028 PE=3 SV=1	0	47.072	56	10	39	3	1	179	18.2	6.34	85.88	10	0		103.9	97.3	250.5	234.6	249.4	234.6	High			High
FALSE	High	IsMasterProtein	Q6H667	Os02g0643500 protein OS=Oryza sativa subsp. japonica OX=39947 GN=Os02g0643500 PE=2 SV=1	0	47.05	50	10	20	10	1	277	28.9	8.73	43.76	10	0		103.7	100.5	1862.7	1805.9	1854.2	1805.9	High			High
FALSE	High	IsMasterProtein	A0A0E0HK60	26S proteasome non-ATPase regulatory subunit 2 homolog OS=Oryza nivara OX=4536 PE=3 SV=1	0	46.961	20	14	22	1	1	891	97.4	5.25	34.76	14	0		79	91.8	74.3	86.4	74	86.4	High			High
FALSE	High	IsMasterProtein	B9F522	40S ribosomal protein S3a OS=Oryza sativa subsp. japonica OX=39947 GN=OsJ_06287 PE=3 SV=1	0	46.847	17	8	34	1	1	399	44.9	9.44	55.65	8	0		152.4	119.4	257.1	201.3	255.9	201.3	High			High
FALSE	High	IsMasterProtein	A0A0E0J557	Uncharacterized protein OS=Oryza nivara OX=4536 PE=4 SV=1	0	46.793	14	11	18	11	1	848	96.3	8.81	33.71	11	0		105	110.7	2233.2	2353.5	2223	2353.5	High			High
FALSE	High	IsMasterProtein	A2XJL0	Uncharacterized protein OS=Oryza sativa subsp. indica OX=39946 GN=OsI_12626 PE=3 SV=1	0	46.789	48	13	17	13	1	352	39.3	5.34	32.16	13	0		95.1	86.6	1063.4	968.2	1058.5	968.2	High			High
FALSE	High	IsMasterProtein	Q0J5V5	Aminopeptidase M1-B OS=Oryza sativa subsp. japonica OX=39947 GN=Os08g0398700 PE=2 SV=1	0	46.743	15	12	26	10	1	875	97.8	5.39	38.35	12	1		101.7	94.8	2223.8	2072.4	2213.6	2072.4	High			High
FALSE	High	IsMasterProtein	B8ADT3	Uncharacterized protein OS=Oryza sativa subsp. indica OX=39946 GN=OsI_06267 PE=3 SV=1	0	46.717	25	8	20	7	1	400	44.5	7.46	37.08	8	0		95.5	93.8	1295.3	1273	1289.4	1273	High			High
FALSE	High	IsMasterProtein	B8BKI7	Probable bifunctional methylthioribulose-1-phosphate dehydratase/enolase-phosphatase E1 OS=Oryza sativa subsp. indica OX=39946 GN=OsI_36120 PE=2 SV=1	0	46.455	25	12	24	12	1	518	57	6	41.45	12	0		100.5	94.8	2516.4	2374.2	2504.9	2374.2	High			High
FALSE	High	IsMasterProtein	Q109L0	Os10g0461100 protein OS=Oryza sativa subsp. japonica OX=39947 GN=LOC_Os10g32348 PE=4 SV=1	0	46.423	19	10	31	8	1	537	59.5	9.38	68.54	10	1		101	105.9	2290.1	2403.1	2279.6	2403.1	High			High
FALSE	High	IsMasterProtein	A0A0E0FL85	Dihydrolipoyl dehydrogenase OS=Oryza nivara OX=4536 PE=3 SV=1	0	46.332	22	10	18	5	1	561	58.8	6.99	46.11	10	5		110.6	94.8	2083.1	1785.3	2073.6	1785.3	High			High
FALSE	High	IsMasterProtein	Q6ZBZ2	Germin-like protein 8-14 OS=Oryza sativa subsp. japonica OX=39947 GN=GER5 PE=1 SV=1	0	46.291	27	4	62	4	1	213	21.8	6.51	154.52	4	0		96.9	72.2	9910.1	7382	9864.9	7382	High			High
FALSE	High	IsMasterProtein	A2Z2Z0	Pyruvate dehydrogenase E1 component subunit beta OS=Oryza sativa subsp. indica OX=39946 GN=OsI_31986 PE=4 SV=1	0	46.221	33	8	21	5	1	376	40.2	5.49	39.63	8	3		104.6	96.4	2235.6	2061.1	2225.4	2061.1	High			High
FALSE	High	IsMasterProtein	B9EUP0	Isocitrate dehydrogenase [NADP] OS=Oryza sativa subsp. japonica OX=39947 GN=OsJ_01099 PE=3 SV=1	0	46.212	18	7	23	1	1	439	49.2	6.67	45.71	7	0		100	88	113.5	99.9	113	99.9	High			High
FALSE	High	IsMasterProtein	A0A0E0HZ33	Uncharacterized protein OS=Oryza nivara OX=4536 PE=4 SV=1	0	46.149	23	6	27	1	1	274	30.9	9.19	33.75	6	0		98.8	104.8	255	270.3	253.8	270.3	High			High
FALSE	High	IsMasterProtein	B8AJH5	Uncharacterized protein OS=Oryza sativa subsp. indica OX=39946 GN=OsI_09155 PE=3 SV=1	0	46.139	15	13	23	13	1	1058	118.3	7.34	26.91	13	0		102.6	98.5	2537.8	2435.3	2526.2	2435.3	High			High
FALSE	High	IsMasterProtein	B9FI28	Uncharacterized protein OS=Oryza sativa subsp. japonica OX=39947 GN=OsJ_18414 PE=4 SV=1	0	46.123	14	10	16	10	1	922	100	5.29	40.4	10	0		118.6	94	1864.7	1477.1	1856.2	1477.1	High			High
FALSE	High	IsMasterProtein	A0A0E0J7K8	Uncharacterized protein OS=Oryza nivara OX=4536 PE=4 SV=1	0	46.071	40	7	74	5	1	150	16	9.22	136.6	7	2		107.3	100.3	5823	5444.5	5796.4	5444.5	High			High
FALSE	High	IsMasterProtein	A0A0E0I902	Uncharacterized protein OS=Oryza nivara OX=4536 PE=3 SV=1	0	45.997	10	8	28	1	1	1027	112.9	7.58	64.59	8	0		134	103.1	37.2	28.6	37	28.6	High			High
FALSE	High	IsMasterProtein	A2Y053	S-adenosylmethionine synthase 1 OS=Oryza sativa subsp. indica OX=39946 GN=SAM1 PE=2 SV=2	0	45.988	33	11	24	5	1	396	43.2	6.14	50.86	11	7		108.3	91.3	2196.4	1851.6	2186.4	1851.6	High			High
FALSE	High	IsMasterProtein	P0C478	30S ribosomal protein S19, chloroplastic OS=Oryza sativa OX=4530 GN=rps19-A PE=3 SV=1	0	45.951	58	6	22	4	1	93	10.7	10.29	38.28	6	2		112.6	94.1	2630	2198.2	2618	2198.2	High			High
FALSE	High	IsMasterProtein	A0A0E0HS83	Uncharacterized protein OS=Oryza nivara OX=4536 PE=4 SV=1	0	45.937	41	8	23	3	1	217	23.9	5.73	44.96	8	5		114.5	89.3	2245.1	1750.5	2234.9	1750.5	High			High
FALSE	High	IsMasterProtein	Q9ARP1	Os01g0144100 protein OS=Oryza sativa subsp. japonica OX=39947 GN=Os01g0144100 PE=2 SV=1	0	45.905	54	8	23	8	1	198	20.6	7.28	64.78	8	0		95.2	94.9	1904.6	1897.6	1895.9	1897.6	High			High
FALSE	High	IsMasterProtein	Q6ASR0	Os05g0147500 protein OS=Oryza sativa subsp. japonica OX=39947 GN=Os05g0147500 PE=4 SV=1	0	45.903	14	7	25	7	1	596	65.1	6.09	35.58	7	0		109.4	97.8	1571.4	1403.6	1564.2	1403.6	High			High
FALSE	High	IsMasterProtein	A2XNL2	Uncharacterized protein OS=Oryza sativa subsp. indica OX=39946 GN=OsI_14156 PE=3 SV=1	0	45.885	25	4	24	4	1	170	18.2	10.32	46.48	4	0		113.4	100.4	2637.7	2334.6	2625.7	2334.6	High			High
FALSE	High	IsMasterProtein	A0A0E0I0Q4	Carboxypeptidase OS=Oryza nivara OX=4536 PE=3 SV=1	0	45.822	23	10	24	10	1	524	57.3	5.69	38.44	10	0		100.7	99.2	1852.2	1826.3	1843.7	1826.3	High			High
FALSE	High	IsMasterProtein	A0A0P0VRI0	Os02g0814700 protein (Fragment) OS=Oryza sativa subsp. japonica OX=39947 GN=Os02g0814700 PE=3 SV=1	0	45.788	52	6	32	6	1	152	16.2	10.42	50.87	6	0		110.5	94.3	3005.9	2566	2992.2	2566	High			High
FALSE	High	IsMasterProtein	B8BGQ8	Uncharacterized protein OS=Oryza sativa subsp. indica OX=39946 GN=OsI_33501 PE=4 SV=1	0	45.773	33	9	21	9	1	380	41	7.01	43.23	9	0		104.1	93.7	1474.4	1327.4	1467.7	1327.4	High			High
FALSE	High	IsMasterProtein	E9KIP3	NAD(P)H-quinone oxidoreductase subunit J, chloroplastic OS=Oryza sativa subsp. japonica OX=39947 GN=ndhJ PE=3 SV=1	0	45.696	38	5	26	5	1	188	22.2	8.63	35.33	5	0		104.6	107.8	2396.2	2468.1	2385.3	2468.1	High			High
FALSE	High	IsMasterProtein	Q01K76	H0525C06.8 protein OS=Oryza sativa OX=4530 GN=H0525C06.8 PE=4 SV=1	0	45.569	35	10	26	10	1	429	46.3	5.38	50.85	10	0		116	94.8	2324	1900.3	2313.4	1900.3	High			High
FALSE	High	IsMasterProtein	Q5N7I5	Uncharacterized protein B1065E10.26 OS=Oryza sativa subsp. japonica OX=39947 GN=B1065E10.26 PE=4 SV=1	0	45.533	25	10	33	10	1	455	50.1	10.01	53.89	10	0		101.1	110.6	3353.6	3668.7	3338.3	3668.7	High			High
FALSE	High	IsMasterProtein	B8BC94	Uncharacterized protein OS=Oryza sativa subsp. indica OX=39946 GN=OsI_29787 PE=4 SV=1	0	45.532	19	12	30	12	1	778	83.5	5.63	59.07	12	0		87.9	88.6	2233.7	2250.6	2223.5	2250.6	High			High
FALSE	High	IsMasterProtein	Q0D582	Os07g0575100 protein OS=Oryza sativa subsp. japonica OX=39947 GN=Os07g0575100 PE=4 SV=1	0	45.487	13	11	16	10	1	1157	127.2	5.07	40.38	11	1		104.5	100.8	1546.9	1491.3	1539.8	1491.3	High			High
FALSE	High	IsMasterProtein	A0A0E0ILK1	Uncharacterized protein OS=Oryza nivara OX=4536 PE=4 SV=1	0	45.472	5	13	15	13	1	3645	402.2	5.16	31.05	13	0		112.4	104.1	1672.6	1549.1	1665	1549.1	High			High
FALSE	High	IsMasterProtein	A0A0E0GLX9	Uncharacterized protein OS=Oryza nivara OX=4536 PE=3 SV=1	0	45.438	32	8	18	8	1	333	36.1	5.67	35.68	8	0		99.8	101	1814.2	1835.1	1805.9	1835.1	High			High
FALSE	High	IsMasterProtein	A0A0E0I0Y5	Uncharacterized protein OS=Oryza nivara OX=4536 PE=4 SV=1	0	45.405	57	6	14	1	1	210	22.6	6.86	31.09	6	8		101.4	96.8	1418.7	1354.9	1412.2	1354.9	High			High
FALSE	High	IsMasterProtein	A0A0E0GM46	Uncharacterized protein OS=Oryza nivara OX=4536 PE=3 SV=1	0	45.297	29	11	23	11	1	502	53.6	7.37	42.48	11	0		108	98	2583.9	2345.7	2572.1	2345.7	High			High
FALSE	High	IsMasterProtein	A2ZFY8	Uncharacterized protein OS=Oryza sativa subsp. indica OX=39946 GN=OsI_36693 PE=4 SV=1	0	45.293	40	8	26	8	1	270	28.2	8.43	55.14	8	0		90.9	103.8	2213.4	2528.5	2203.3	2528.5	High			High
FALSE	High	IsMasterProtein	A0A0E0IJD8	Dihydrolipoamide acetyltransferase component of pyruvate dehydrogenase complex OS=Oryza nivara OX=4536 PE=3 SV=1	0	45.28	20	7	16	7	1	534	56	9.48	23.3	7	0		105.8	110.7	1814.9	1898.7	1806.6	1898.7	High			High
FALSE	High	IsMasterProtein	A0A0E0IKM3	Uncharacterized protein OS=Oryza nivara OX=4536 PE=4 SV=1	0	45.234	8	8	26	8	1	1149	127.1	7.97	49.55	8	0		95.6	96.5	2032.5	2050.6	2023.2	2050.6	High			High
FALSE	High	IsMasterProtein	A0A0E0FF07	Uncharacterized protein OS=Oryza nivara OX=4536 PE=4 SV=1	0	45.121	30	9	28	7	1	318	34.3	6.76	58.8	9	0		98.5	70.2	1111.6	792.6	1106.5	792.6	High			High
FALSE	High	IsMasterProtein	A2Y0K0	60S ribosomal protein l18 OS=Oryza sativa subsp. indica OX=39946 GN=OsI_18515 PE=2 SV=1	0	45.105	37	8	25	7	1	188	21.3	11.4	62.96	8	1		94.6	91.8	2009.9	1949.8	2000.7	1949.8	High			High
FALSE	High	IsMasterProtein	A2XUR5	Uncharacterized protein OS=Oryza sativa subsp. indica OX=39946 GN=OsI_16352 PE=3 SV=1	0	45.096	34	6	25	5	1	187	20.8	6.29	46.98	6	0		101.5	100.2	1893.6	1869.2	1885	1869.2	High			High
FALSE	High	IsMasterProtein	Q2QZ12	Mitochondrial carrier protein, expressed OS=Oryza sativa subsp. japonica OX=39947 GN=LOC_Os11g48040 PE=2 SV=1	0	45.024	42	10	16	10	1	301	32.1	9.44	39.9	10	0		99.3	97.9	1575.1	1553	1567.9	1553	High			High
FALSE	High	IsMasterProtein	A0A0E0HX83	Uncharacterized protein OS=Oryza nivara OX=4536 PE=4 SV=1	0	44.99	19	7	42	7	1	472	53.6	10.42	63.2	7	0		111.6	96.2	3761.2	3241.3	3744	3241.3	High			High
FALSE	High	IsMasterProtein	A2X6N1	60S ribosomal protein L6 OS=Oryza sativa subsp. indica OX=39946 GN=OsI_07870 PE=3 SV=1	0	44.954	32	8	27	6	1	219	24.2	10.11	53.12	8	0		101.7	93.9	1468.1	1354.7	1461.4	1354.7	High			High
FALSE	High	IsMasterProtein	A0A0E0H1P4	Uncharacterized protein OS=Oryza nivara OX=4536 PE=4 SV=1	0	44.942	20	8	16	8	1	508	53.1	8.65	35.69	8	0		90.3	103.9	1346.1	1547.8	1340	1547.8	High			High
FALSE	High	IsMasterProtein	A0A0E0GL83	Uncharacterized protein OS=Oryza nivara OX=4536 PE=4 SV=1	0	44.934	33	8	18	5	1	331	38.2	9.64	32.3	8	4		113.2	94.9	1666.9	1396.7	1659.3	1396.7	High			High
FALSE	High	IsMasterProtein	B8BNH9	Uncharacterized protein OS=Oryza sativa subsp. indica OX=39946 GN=OsI_37712 PE=4 SV=1	0	44.865	20	10	20	10	1	628	65.1	4.87	44.19	10	0		102.3	97.5	2349	2238.3	2338.3	2238.3	High			High
FALSE	High	IsMasterProtein	Q7XPI5	OSJNBb0004A17.4 protein OS=Oryza sativa subsp. japonica OX=39947 GN=OSJNBb0004A17.4 PE=2 SV=2	0	44.865	29	9	19	9	1	387	41.3	5.54	30.13	9	0		101.5	123.6	1533.2	1865.8	1526.2	1865.8	High			High
FALSE	High	IsMasterProtein	Q7XHS1	2Fe-2S iron-sulfur cluster protein-like OS=Oryza sativa subsp. japonica OX=39947 GN=Os07g0489800 PE=2 SV=1	0	44.858	57	6	14	1	1	210	22.6	7.55	31.2	6	0		170.8	117	51.5	35.3	51.3	35.3	High			High
FALSE	High	IsMasterProtein	Q84M68	Os03g0856500 protein OS=Oryza sativa subsp. japonica OX=39947 GN=LOC_Os03g63950 PE=2 SV=1	0	44.811	24	5	35	5	1	309	34.1	8.38	65.31	5	0		79.5	66.4	2754.6	2299.1	2742	2299.1	High			High
FALSE	High	IsMasterProtein	B8AAS7	Uncharacterized protein OS=Oryza sativa subsp. indica OX=39946 GN=OsI_02524 PE=4 SV=1	0	44.759	34	7	31	7	1	341	34.8	7.65	44.04	7	0		89.3	104.3	2160	2521.5	2150.1	2521.5	High			High
FALSE	High	IsMasterProtein	A0A0E0G000	Uncharacterized protein OS=Oryza nivara OX=4536 PE=3 SV=1	0	44.698	24	11	21	1	1	487	53.7	5.86	32.96	11	0		64.6	63.8	61.3	60.5	61	60.5	High			High
FALSE	High	IsMasterProtein	A0A0E0G2W7	ADP,ATP carrier protein OS=Oryza nivara OX=4536 PE=3 SV=1	0	44.688	14	8	21	8	1	630	68	9.6	41.85	8	0		98.3	106.1	1881	2029.7	1872.4	2029.7	High			High
FALSE	High	IsMasterProtein	A0A0P0VRQ0	Os02g0822300 protein OS=Oryza sativa subsp. japonica OX=39947 GN=Os02g0822300 PE=4 SV=1	0	44.669	32	9	14	9	1	352	37.7	6.44	34.31	9	0		97.1	91.2	1613.4	1516.2	1606	1516.2	High			High
FALSE	High	IsMasterProtein	A2ZLS7	Uncharacterized protein OS=Oryza sativa subsp. indica OX=39946 GN=OsI_38771 PE=3 SV=1	0	44.665	34	7	29	7	1	261	28.2	10.99	69.37	7	0		121.5	93.7	2688.5	2073.3	2676.2	2073.3	High			High
FALSE	High	IsMasterProtein	Q0DYB1	Soluble inorganic pyrophosphatase OS=Oryza sativa subsp. japonica OX=39947 GN=IPP PE=2 SV=1	0	44.592	64	12	33	7	1	214	24.1	5.86	43.99	12	6		97.8	113.7	3137	3644.6	3122.7	3644.6	High			High
FALSE	High	IsMasterProtein	A0A0E0I5Z1	Lon protease homolog, mitochondrial OS=Oryza nivara OX=4536 PE=3 SV=1	0	44.562	15	13	17	13	1	1002	109.5	5.44	34.64	13	0		99.2	102.3	1557.6	1606.9	1550.5	1606.9	High			High
FALSE	High	IsMasterProtein	Q69YA2	3-oxoacyl-[acyl-carrier-protein] synthase OS=Oryza sativa subsp. japonica OX=39947 GN=Os06g0196600 PE=2 SV=1	0	44.559	29	9	16	5	1	465	49	7.2	29.6	9	5		104.9	98.4	1503.3	1410.3	1496.4	1410.3	High			High
FALSE	High	IsMasterProtein	Q6Z1J6	Obg-like ATPase 1 OS=Oryza sativa subsp. japonica OX=39947 GN=YCHF1 PE=1 SV=1	0	44.496	34	11	24	11	1	394	44.3	6.76	36.27	11	0		107.9	97.6	1687.1	1526.2	1679.4	1526.2	High			High
FALSE	High	IsMasterProtein	A0A0E0JC83	Sulfurtransferase OS=Oryza nivara OX=4536 PE=4 SV=1	0	44.495	30	9	20	9	1	409	43.6	7.09	32.81	9	0		99.2	103.4	1447.3	1507.8	1440.7	1507.8	High			High
FALSE	High	IsMasterProtein	A0A0E0I2J4	Uncharacterized protein OS=Oryza nivara OX=4536 PE=4 SV=1	0	44.459	7	12	18	12	1	3214	365.8	6.18	30.05	12	0		91.7	89.6	1348	1318.3	1341.8	1318.3	High			High
FALSE	High	IsMasterProtein	A0A0E0GKP6	Uncharacterized protein OS=Oryza nivara OX=4536 PE=4 SV=1	0	44.45	30	9	18	9	1	325	35.1	8.84	43.46	9	0		106.4	116.6	1815.1	1988.7	1806.8	1988.7	High			High
FALSE	High	IsMasterProtein	A2Z2J3	60S ribosomal protein l9 OS=Oryza sativa subsp. indica OX=39946 GN=OsI_31831 PE=2 SV=1	0	44.448	49	7	28	7	1	190	21.3	9.61	53.5	7	0		116.1	103.4	2957	2633.5	2943.5	2633.5	High			High
FALSE	High	IsMasterProtein	A2YBG8	Uncharacterized protein OS=Oryza sativa subsp. indica OX=39946 GN=OsI_22453 PE=4 SV=1	0	44.411	33	7	13	7	1	413	43.1	4.77	33.53	7	0		94	95.3	794.3	805.2	790.7	805.2	High			High
FALSE	High	IsMasterProtein	A0A0E0GTS9	Uncharacterized protein OS=Oryza nivara OX=4536 PE=4 SV=1	0	44.377	13	9	18	8	1	772	84.6	8.98	37.04	9	0		155.2	77	2514.3	1246.9	2502.8	1246.9	High			High
FALSE	High	IsMasterProtein	A0A0E0IZ23	Uncharacterized protein OS=Oryza nivara OX=4536 PE=3 SV=1	0	44.367	26	8	16	7	1	332	36.5	9.29	35.3	8	1		98.7	108.7	1874.5	2063.9	1865.9	2063.9	High			High
FALSE	High	IsMasterProtein	A0A0E0H2Z7	Uncharacterized protein OS=Oryza nivara OX=4536 PE=4 SV=1	0	44.281	77	8	14	8	1	129	13.4	7.08	31.57	8	0		97.4	90.8	1066.4	993.9	1061.5	993.9	High			High
FALSE	High	IsMasterProtein	A0A0E0I288	Uncharacterized protein OS=Oryza nivara OX=4536 PE=4 SV=1	0	44.198	6	13	17	13	1	2707	296.8	6.92	26.7	13	0		113.4	102.5	1766.9	1597.3	1758.8	1597.3	High			High
FALSE	High	IsMasterProtein	A0A173CU45	NAD(P)H-quinone oxidoreductase subunit 5, chloroplastic OS=Oryza sativa subsp. indica OX=39946 GN=ndhF PE=3 SV=1	0	44.171	12	9	19	9	1	734	82.5	8.5	40.3	9	0		91.5	109.5	1729.6	2069.8	1721.7	2069.8	High			High
FALSE	High	IsMasterProtein	B9EZ91	Uncharacterized protein OS=Oryza sativa subsp. japonica OX=39947 GN=OsJ_00171 PE=3 SV=1	0	44.125	14	11	18	11	1	1257	139.8	6.6	32.46	11	0		96.5	102	1338.4	1413.8	1332.3	1413.8	High			High
FALSE	High	IsMasterProtein	B8B098	Uncharacterized protein OS=Oryza sativa subsp. indica OX=39946 GN=OsI_20774 PE=4 SV=1	0	44.124	40	8	26	8	1	280	29.6	8.65	48.94	8	0		90.5	99.1	2071.3	2267.6	2061.8	2267.6	High			High
FALSE	High	IsMasterProtein	B8ACM2	Peptidyl-prolyl cis-trans isomerase OS=Oryza sativa subsp. indica OX=39946 GN=OsI_01440 PE=3 SV=1	0	44.087	41	7	20	7	1	238	25.4	7.84	45.99	7	0		120.2	103.6	2673.2	2305.3	2661	2305.3	High			High
FALSE	High	IsMasterProtein	A2YZA3	Uncharacterized protein OS=Oryza sativa subsp. indica OX=39946 GN=OsI_30678 PE=4 SV=1	0	44.074	33	8	32	8	1	239	25.8	9.52	67.59	8	0		88.2	94.2	2607.4	2783	2595.5	2783	High			High
FALSE	High	IsMasterProtein	A0A0B4U0L7	Dehydrogenase (Fragment) OS=Oryza sativa OX=4530 GN=LOC_Os01g53910.1 PE=2 SV=1	0	44.053	19	6	24	6	1	344	34.8	8.44	52.3	6	0		93.4	104	2270.7	2528.6	2260.3	2528.6	High			High
FALSE	High	IsMasterProtein	O04226	Delta-1-pyrroline-5-carboxylate synthase 1 OS=Oryza sativa subsp. japonica OX=39947 GN=P5CS1 PE=2 SV=2	0	44.038	21	12	17	1	1	716	77.7	6.84	22.43	12	0		114.8	115.9	125.2	126.4	124.6	126.4	High			High
FALSE	High	IsMasterProtein	A0A0E0HWY4	Uncharacterized protein OS=Oryza nivara OX=4536 PE=4 SV=1	0	44.001	20	10	17	2	1	685	73.1	5.77	36.23	10	8		103.5	92.9	1243.6	1117	1237.9	1117	High			High
FALSE	High	IsMasterProtein	A0A0E0GYU3	Uncharacterized protein OS=Oryza nivara OX=4536 PE=4 SV=1	0	43.979	15	9	14	9	1	950	105.4	8.51	31.67	9	0		98.6	105	1250.3	1330.4	1244.6	1330.4	High			High
FALSE	High	IsMasterProtein	A0A0E0FWC2	Uncharacterized protein OS=Oryza nivara OX=4536 PE=4 SV=1	0	43.894	27	11	14	11	1	537	58	9.36	29.18	11	0		98.9	88.2	1297.8	1157.3	1291.9	1157.3	High			High
FALSE	High	IsMasterProtein	A2ZNT6	Uncharacterized protein OS=Oryza sativa subsp. japonica OX=39947 GN=OsJ_00219 PE=4 SV=1	0	43.878	26	10	19	1	1	482	51.7	6.86	36.95	10	0		107.5	114.2	189.8	201.6	188.9	201.6	High			High
FALSE	High	IsMasterProtein	A0A0E0FLT1	Tyrosine--tRNA ligase OS=Oryza nivara OX=4536 PE=3 SV=1	0	43.756	22	11	17	11	1	538	59.2	7.43	25.55	11	0		115.1	99.1	1756	1513.2	1748	1513.2	High			High
FALSE	High	IsMasterProtein	A0A0E0GDG3	Uncharacterized protein OS=Oryza nivara OX=4536 PE=4 SV=1	0	43.709	28	12	19	12	1	426	45.5	7.8	45.36	12	0		95.8	102.5	1859.4	1991.2	1850.9	1991.2	High			High
FALSE	High	IsMasterProtein	Q25A69	H0306F03.5 protein OS=Oryza sativa OX=4530 GN=H0306F03.5 PE=4 SV=1	0	43.675	29	9	16	9	1	269	29.2	9.8	37.04	9	0		97.2	95	1811.8	1769.6	1803.5	1769.6	High			High
FALSE	High	IsMasterProtein	Q6ZDP0	Os07g0196200 protein OS=Oryza sativa subsp. japonica OX=39947 GN=Os07g0196200 PE=4 SV=1	0	43.64	40	10	23	1	1	245	25.9	5.38	31.46	10	0		132.4	100	311	234.9	309.6	234.9	High			High
FALSE	High	IsMasterProtein	B8AQ38	Uncharacterized protein OS=Oryza sativa subsp. indica OX=39946 GN=OsI_10395 PE=4 SV=1	0	43.624	31	13	23	13	1	445	50.5	6.3	34.63	13	0		111.3	94.9	2574.3	2194.8	2562.5	2194.8	High			High
FALSE	High	IsMasterProtein	A0A0E0HHI0	Uncharacterized protein OS=Oryza nivara OX=4536 PE=3 SV=1	0	43.539	18	9	16	9	1	552	61.2	4.84	35.07	9	0		101.7	97	1581.2	1507.8	1574	1507.8	High			High
FALSE	High	IsMasterProtein	A0A0E0FLP4	Peroxidase OS=Oryza nivara OX=4536 PE=3 SV=1	0	43.514	32	8	20	8	1	342	36.4	8.22	46.18	8	0		98.9	94	1778.7	1691.1	1770.6	1691.1	High			High
FALSE	High	IsMasterProtein	B8AYE9	Uncharacterized protein OS=Oryza sativa subsp. indica OX=39946 GN=OsI_18577 PE=4 SV=1	0	43.503	8	16	20	1	1	2278	266.5	8.68	33.07	16	0		104.3	111.6	57.2	61.2	56.9	61.2	High			High
FALSE	High	IsMasterProtein	Q2R068	Os11g0657100 protein OS=Oryza sativa subsp. japonica OX=39947 GN=LOC_Os11g43600 PE=2 SV=1	0	43.492	24	8	19	8	1	416	46.9	6.35	48.58	8	0		90.3	106.1	1907.4	2241.1	1898.7	2241.1	High			High
FALSE	High	IsMasterProtein	Q7XMK8	DEAD-box ATP-dependent RNA helicase 6 OS=Oryza sativa subsp. japonica OX=39947 GN=Os04g0533000 PE=2 SV=1	0	43.452	26	10	18	1	1	498	56.7	8.69	31.4	10	0		112.9	112.5	223.2	222.5	222.2	222.5	High			High
FALSE	High	IsMasterProtein	A0A0E0IBH0	Nucleoside diphosphate kinase OS=Oryza nivara OX=4536 PE=3 SV=1	0	43.45	54	7	39	7	1	149	16.9	6.8	81.89	7	0		101.4	97.5	2783.8	2678.4	2771.1	2678.4	High			High		Acetyl [N-Term]
FALSE	High	IsMasterProtein	A0A0E0HJK4	Acyl-coenzyme A oxidase OS=Oryza nivara OX=4536 PE=3 SV=1	0	43.393	18	11	16	11	1	669	74.4	7.3	37.36	11	0		106	98.5	1522.4	1414.9	1515.5	1414.9	High			High
FALSE	High	IsMasterProtein	B7F6I0	3-oxoacyl-[acyl-carrier-protein] synthase OS=Oryza sativa subsp. japonica OX=39947 GN=Os04g0445700 PE=2 SV=1	0	43.382	24	8	18	4	1	462	49.1	7.27	39.34	8	0		105.2	92.4	1381	1213.9	1374.7	1213.9	High			High
FALSE	High	IsMasterProtein	A0A0E0G236	Succinate-semialdehyde dehydrogenase OS=Oryza nivara OX=4536 PE=3 SV=1	0	43.347	26	13	19	13	1	529	56.3	8.1	27.4	13	0		98.7	112.3	2080.3	2366.9	2070.8	2366.9	High			High
FALSE	High	IsMasterProtein	B8AYT8	Delta-1-pyrroline-5-carboxylate synthase OS=Oryza sativa subsp. indica OX=39946 GN=OsI_20190 PE=3 SV=1	0	43.319	21	12	17	1	1	745	80.7	6.81	23.12	12	11		110.4	98.4	1663.3	1482.5	1655.7	1482.5	High			High
FALSE	High	IsMasterProtein	A0A0E0IS36	Uncharacterized protein OS=Oryza nivara OX=4536 PE=4 SV=1	0	43.302	17	11	19	11	1	845	92.1	6.58	34.75	11	0		90.4	91.5	1946.9	1970	1938	1970	High			High
FALSE	High	IsMasterProtein	A0A0E0FF67	Peptidyl-prolyl cis-trans isomerase OS=Oryza nivara OX=4536 PE=3 SV=1	0	43.261	34	8	22	1	1	294	30.4	9.06	30.25	8	0		78.7	76.7	235.5	229.4	234.4	229.4	High			High
FALSE	High	IsMasterProtein	B8B198	Uncharacterized protein OS=Oryza sativa subsp. indica OX=39946 GN=OsI_21278 PE=3 SV=1	0	43.236	14	12	22	12	1	1068	119	5.87	23.89	12	0		97.8	95.1	1966.1	1911.5	1957.1	1911.5	High			High
FALSE	High	IsMasterProtein	A0A0P0WXQ4	Os06g0550000 protein (Fragment) OS=Oryza sativa subsp. japonica OX=39947 GN=Os06g0550000 PE=3 SV=1	0	43.231	33	6	39	1	1	199	22.4	9.79	63	6	7		108.7	97.8	3300.7	2970.8	3285.6	2970.8	High			High
FALSE	High	IsMasterProtein	Q75IM9	Isovaleryl-CoA dehydrogenase, mitochondrial OS=Oryza sativa subsp. japonica OX=39947 GN=Os05g0125500 PE=2 SV=2	0	43.215	26	8	16	8	1	409	44.5	6.96	29.27	8	0		87.9	93.5	1427	1517.6	1420.5	1517.6	High			High
FALSE	High	IsMasterProtein	B9FQ86	Uncharacterized protein OS=Oryza sativa subsp. japonica OX=39947 GN=OsJ_22175 PE=4 SV=1	0	43.209	29	6	93	2	1	208	23.5	8.85	206.55	6	0		95.1	97.6	866	888.5	862	888.5	High			High
FALSE	High	IsMasterProtein	B8BAV2	Uncharacterized protein OS=Oryza sativa subsp. indica OX=39946 GN=OsI_29286 PE=4 SV=1	0	43.191	25	13	19	13	1	594	63.4	8.44	35.79	13	0		102.8	95	2176.2	2010.1	2166.3	2010.1	High			High
FALSE	High	IsMasterProtein	B8AQA7	Uncharacterized protein OS=Oryza sativa subsp. indica OX=39946 GN=OsI_13197 PE=1 SV=1	0	43.18	33	9	29	9	1	171	19.2	10.4	33.09	9	0		112.6	100.4	1854.2	1653.4	1845.7	1653.4	High			High
FALSE	High	IsMasterProtein	A0A0E0FKA6	Protoporphyrinogen oxidase OS=Oryza nivara OX=4536 PE=3 SV=1	0	43.138	30	11	17	11	1	536	56.8	9.06	41.52	11	0		101.5	109	1434.1	1539.8	1427.6	1539.8	High			High
FALSE	High	IsMasterProtein	A0A0E0IC92	Uncharacterized protein OS=Oryza nivara OX=4536 PE=4 SV=1	0	43.092	18	10	20	1	1	486	51.2	9.23	43.19	10	5		101.5	94.6	1340	1248.2	1333.9	1248.2	High			High
FALSE	High	IsMasterProtein	B8B3Z2	Uncharacterized protein OS=Oryza sativa subsp. indica OX=39946 GN=OsI_22153 PE=4 SV=1	0	43.088	23	12	15	10	1	683	75.5	5.45	34.92	12	2		99.4	95.3	1679.9	1610.9	1672.2	1610.9	High			High
FALSE	High	IsMasterProtein	A2WMG4	Histidinol dehydrogenase, chloroplastic OS=Oryza sativa subsp. indica OX=39946 GN=OsI_01033 PE=3 SV=1	0	43.048	28	12	19	12	1	473	50.5	6.47	40.87	12	0		114.4	103.6	1967.7	1781.5	1958.7	1781.5	High			High
FALSE	High	IsMasterProtein	B8AI32	Uncharacterized protein OS=Oryza sativa subsp. indica OX=39946 GN=OsI_08851 PE=4 SV=1	0	43.015	33	9	16	9	1	414	45.3	6.73	29.95	9	0		100.5	94.8	1914.7	1807	1906	1807	High			High
FALSE	High	IsMasterProtein	A2XY71	Uncharacterized protein OS=Oryza sativa subsp. indica OX=39946 GN=OsI_17656 PE=4 SV=1	0	42.943	18	5	23	5	1	392	42.6	7.31	24.44	5	0		100.2	111.9	1747.6	1950.2	1739.6	1950.2	High			High
FALSE	High	IsMasterProtein	B9FFL9	Uncharacterized protein OS=Oryza sativa subsp. japonica OX=39947 GN=OsJ_15114 PE=3 SV=1	0	42.873	11	9	20	8	1	893	98.1	6.43	46.91	9	0		103.6	101.3	1089.9	1065.6	1084.9	1065.6	High			High
FALSE	High	IsMasterProtein	A2XMP7	Uncharacterized protein OS=Oryza sativa subsp. indica OX=39946 GN=OsI_13813 PE=3 SV=1	0	42.871	32	11	22	7	1	417	46.6	6.19	37.09	11	4		104.3	102.4	2096.3	2059.7	2086.7	2059.7	High			High
FALSE	High	IsMasterProtein	Q6ZL94	Succinate--CoA ligase [ADP-forming] subunit alpha, mitochondrial OS=Oryza sativa subsp. japonica OX=39947 GN=Os07g0577700 PE=1 SV=1	0	42.721	22	6	21	6	1	331	34.2	8.22	39.95	6	0		84	93.8	1380.8	1540.4	1374.5	1540.4	High			High
FALSE	High	IsMasterProtein	A2YJM2	40S ribosomal protein S12 OS=Oryza sativa subsp. indica OX=39946 GN=OsI_25429 PE=2 SV=1	0	42.718	53	5	16	2	1	138	14.7	5.52	35.21	5	0		100.3	90	439.5	394.5	437.5	394.5	High			High
FALSE	High	IsMasterProtein	Q10DU4	3,4-dihydroxy-2-butanone kinase, putative, expressed OS=Oryza sativa subsp. japonica OX=39947 GN=LOC_Os03g51000 PE=4 SV=1	0	42.679	22	9	16	9	1	625	65.5	5.26	45.64	9	0		101.9	104.4	1517.5	1555	1510.6	1555	High			High
FALSE	High	IsMasterProtein	A0A0E0GGD7	Uncharacterized protein OS=Oryza nivara OX=4536 PE=3 SV=1	0	42.609	25	8	15	8	1	404	43.8	6.74	27.63	8	0		124.6	92.9	1802.7	1344.4	1794.5	1344.4	High			High
FALSE	High	IsMasterProtein	Q7EYR6	Os07g0262200 protein OS=Oryza sativa subsp. japonica OX=39947 GN=P0046D03.138 PE=2 SV=1	0	42.578	33	6	14	3	1	289	31.9	9.77	36.96	6	4		96.4	98.4	1170.3	1194.4	1165	1194.4	High			High
FALSE	High	IsMasterProtein	A0A0E0HUR4	T-complex protein 1 subunit eta OS=Oryza nivara OX=4536 PE=3 SV=1	0	42.51	25	13	17	13	1	560	60.2	6.57	26.61	13	0		108.4	92.7	1787	1528	1778.8	1528	High			High
FALSE	High	IsMasterProtein	B8AZZ6	Uncharacterized protein OS=Oryza sativa subsp. indica OX=39946 GN=OsI_20631 PE=4 SV=1	0	42.448	34	6	18	2	1	206	23	5.5	39.36	6	0		99.7	95.4	624.8	598.1	621.9	598.1	High			High
FALSE	High	IsMasterProtein	Q0IMX5	Peroxidase OS=Oryza sativa subsp. japonica OX=39947 GN=LOC_Os12g34524 PE=2 SV=1	0	42.385	30	10	18	9	1	347	35.9	8.12	41.28	10	1		110.5	100.6	2392.5	2179.2	2381.6	2179.2	High			High
FALSE	High	IsMasterProtein	Q5ZC72	Light stress-responsive one-helix protein-like OS=Oryza sativa subsp. japonica OX=39947 GN=P0415C01.15 PE=4 SV=1	0	42.349	17	5	23	1	1	535	57.1	8.02	58.17	5	4		100	104	1858.1	1932.9	1849.6	1932.9	High			High
FALSE	High	IsMasterProtein	Q0JJS8	Fe-S cluster assembly factor HCF101, chloroplastic OS=Oryza sativa subsp. japonica OX=39947 GN=HCF101 PE=3 SV=3	0	42.233	22	9	22	9	1	531	56.9	5.59	49.13	9	0		99.9	100.7	1936.6	1952.9	1927.8	1952.9	High			High
FALSE	High	IsMasterProtein	A0A0E0J7K7	Uncharacterized protein OS=Oryza nivara OX=4536 PE=4 SV=1	0	42.225	38	11	19	11	1	379	40.2	6.6	33.19	11	0		120.6	86.1	2187	1562.5	2177	1562.5	High			High
FALSE	High	IsMasterProtein	A0A0E0IKB9	Chlorophyll a-b binding protein, chloroplastic OS=Oryza nivara OX=4536 PE=3 SV=1	0	42.191	19	5	22	5	1	271	29.7	6.39	54.01	5	0		108.2	105.9	1738.5	1702	1730.6	1702	High			High
FALSE	High	IsMasterProtein	Q7FAT6	OSJNBa0010H02.6 protein OS=Oryza sativa subsp. japonica OX=39947 GN=Os04g0551800 PE=2 SV=1	0	42.167	24	13	20	13	1	545	59.2	6.21	29.58	13	0		109.2	100.1	2017.1	1849.5	2007.9	1849.5	High			High
FALSE	High	IsMasterProtein	A0A0E0HIU0	Uncharacterized protein OS=Oryza nivara OX=4536 PE=4 SV=1	0	42.097	12	8	32	8	1	762	85.1	8.72	47.42	8	0		99.8	101.4	3130.1	3181.2	3115.8	3181.2	High			High
FALSE	High	IsMasterProtein	A0A0E0GSD4	Lipoxygenase OS=Oryza nivara OX=4536 PE=3 SV=1	0	42.079	16	12	15	12	1	877	98.6	7.31	27.11	12	0		105.2	93.7	1815.8	1617.3	1807.5	1617.3	High			High
FALSE	High	IsMasterProtein	A0A0E0IK37	Uncharacterized protein OS=Oryza nivara OX=4536 PE=4 SV=1	0	42.065	26	9	14	9	1	423	45.5	7.01	28.22	9	0		99.2	99.7	1117.8	1122.8	1112.7	1122.8	High			High
FALSE	High	IsMasterProtein	B8AJF3	Uncharacterized protein OS=Oryza sativa subsp. indica OX=39946 GN=OsI_07557 PE=3 SV=1	0	41.959	23	12	19	12	1	674	76.9	6.89	18.05	12	0		121.6	113.9	1704.9	1596.8	1697.1	1596.8	High			High
FALSE	High	IsMasterProtein	B9FLJ3	Uncharacterized protein OS=Oryza sativa subsp. japonica OX=39947 GN=OsJ_19496 PE=3 SV=1	0	41.915	21	13	18	12	1	641	72.9	9.52	30.79	13	1		116.5	89	1500.1	1146.4	1493.3	1146.4	High			High		Acetyl [N-Term]
FALSE	High	IsMasterProtein	A2Z9L9	Uncharacterized protein OS=Oryza sativa subsp. indica OX=39946 GN=OsI_34429 PE=3 SV=1	0	41.88	30	8	25	8	1	264	28.2	5.34	55.94	8	0		103.1	108	2312.4	2422.7	2301.8	2422.7	High			High
FALSE	High	IsMasterProtein	B8ABG3	Uncharacterized protein OS=Oryza sativa subsp. indica OX=39946 GN=OsI_01070 PE=4 SV=1	0	41.845	41	9	15	9	1	303	33.3	9.45	31.53	9	0		107.5	93.1	1447.6	1253	1441	1253	High			High
FALSE	High	IsMasterProtein	A0A0E0GTQ0	Uncharacterized protein OS=Oryza nivara OX=4536 PE=4 SV=1	0	41.832	22	9	14	9	1	573	61.5	9.04	32.39	9	0		96.4	97.5	1471.1	1487.6	1464.4	1487.6	High			High
FALSE	High	IsMasterProtein	A2YUZ2	Uncharacterized protein OS=Oryza sativa subsp. indica OX=39946 GN=OsI_29142 PE=4 SV=1	0	41.81	31	9	19	6	1	284	31.3	5.35	38.95	9	4		93.8	111.7	1639.1	1950.5	1631.6	1950.5	High			High
FALSE	High	IsMasterProtein	A2XNE7	Uncharacterized protein OS=Oryza sativa subsp. indica OX=39946 GN=OsI_14085 PE=4 SV=1	0	41.807	23	12	17	12	1	611	67.8	5.15	31.23	12	0		103.2	97.3	1730.1	1632	1722.2	1632	High			High
FALSE	High	IsMasterProtein	A2Y5W6	Uncharacterized protein OS=Oryza sativa subsp. indica OX=39946 GN=OsI_20389 PE=4 SV=1	0	41.796	50	9	16	9	1	206	23.6	8.54	23.42	9	0		117.6	82.9	1680.4	1185	1672.7	1185	High			High
FALSE	High	IsMasterProtein	A0A0E0GNB1	Uncharacterized protein OS=Oryza nivara OX=4536 PE=4 SV=1	0	41.764	24	9	19	9	1	513	55.8	8.38	41.88	9	0		108.4	96.9	2152.8	1925	2143	1925	High			High
FALSE	High	IsMasterProtein	Q6K6C2	Os02g0815400 protein OS=Oryza sativa subsp. japonica OX=39947 GN=Os02g0815400 PE=2 SV=1	0	41.756	26	7	19	7	1	307	33.1	8.73	34.64	7	0		99.5	109.4	1773.5	1950.1	1765.4	1950.1	High			High
FALSE	High	IsMasterProtein	Q6YY47	Os02g0588500 protein OS=Oryza sativa subsp. japonica OX=39947 GN=Os02g0588500 PE=4 SV=1	0	41.73	15	10	17	10	1	749	81	6.09	36.51	10	0		105.1	95.1	1834	1659.7	1825.6	1659.7	High			High
FALSE	High	IsMasterProtein	A0A0E0I240	V-type proton ATPase subunit H OS=Oryza nivara OX=4536 PE=3 SV=1	0	41.726	25	12	20	12	1	452	51.4	7.42	33.32	12	0		94.7	87	1769	1624.1	1760.9	1624.1	High			High		Acetyl [N-Term]
FALSE	High	IsMasterProtein	B8ALS4	Uncharacterized protein OS=Oryza sativa subsp. indica OX=39946 GN=OsI_13967 PE=3 SV=1	0	41.53	26	11	15	11	1	546	58.7	5.43	24.24	11	0		117.6	90.8	1894	1463.1	1885.4	1463.1	High			High
FALSE	High	IsMasterProtein	Q67W99	D-3-phosphoglycerate dehydrogenase OS=Oryza sativa subsp. japonica OX=39947 GN=P0460H04.3 PE=3 SV=1	0	41.483	22	10	25	9	1	625	65.7	6.18	44.92	10	0		102.9	92.7	1337.3	1204.9	1331.2	1204.9	High			High
FALSE	High	IsMasterProtein	A2Z1N0	Uncharacterized protein OS=Oryza sativa subsp. indica OX=39946 GN=OsI_31514 PE=3 SV=1	0	41.466	36	5	36	4	1	245	25.5	6.27	44.81	5	0		100.6	97	1505.4	1452.3	1498.5	1452.3	High			High
FALSE	High	IsMasterProtein	A0A076FSW6	Starch synthase, chloroplastic/amyloplastic OS=Oryza sativa subsp. indica OX=39946 GN=SSII-1_3 PE=3 SV=1	0	41.46	15	9	19	8	1	749	83.3	6.05	37.24	9	0		110	103.1	1408.8	1320.6	1402.4	1320.6	High			High
FALSE	High	IsMasterProtein	Q9SXY7	Beta-1,3-glucanase OS=Oryza sativa OX=4530 PE=2 SV=1	0	41.357	36	8	18	7	1	338	35.8	7.37	33.6	8	1		86.6	81.8	1228	1159.8	1222.4	1159.8	High			High
FALSE	High	IsMasterProtein	B8B2Z5	Proteasome subunit beta OS=Oryza sativa subsp. indica OX=39946 GN=OsI_21721 PE=3 SV=1	0	41.294	34	8	26	8	1	277	29.8	5.86	34.29	8	0		100.4	96.2	2577.1	2469.7	2565.3	2469.7	High			High
FALSE	High	IsMasterProtein	Q7F4T2	50S ribosomal protein L14, chloroplastic OS=Oryza sativa subsp. japonica OX=39947 GN=rpl14 PE=3 SV=1	0	41.268	57	6	28	1	1	123	13.6	8.29	59.59	6	0		103.8	100.2	178.9	172.7	178.1	172.7	High			High
FALSE	High	IsMasterProtein	A0A0E0IA42	Polyadenylate-binding protein OS=Oryza nivara OX=4536 PE=3 SV=1	0	41.245	24	10	14	9	1	660	71.5	7.69	35.44	10	0		119.2	99.8	1494.6	1251.8	1487.8	1251.8	High			High
FALSE	High	IsMasterProtein	A0A0E0FUH1	Phosphoglycerate kinase OS=Oryza nivara OX=4536 PE=3 SV=1	0	41.197	21	7	59	1	1	449	46.6	7.78	112.06	7	0		92.3	126.9	104.9	144.3	104.4	144.3	High			High
FALSE	High	IsMasterProtein	Q40707	Probenazole-inducible protein PBZ1 OS=Oryza sativa OX=4530 PE=2 SV=1	0	41.123	60	7	15	2	1	158	16.7	5	30.87	7	6		73.4	87.7	1018.8	1218.3	1014.1	1218.3	High			High
FALSE	High	IsMasterProtein	A2Y6M9	Phosphotransferase OS=Oryza sativa subsp. indica OX=39946 GN=OsI_20669 PE=3 SV=1	0	41.013	24	10	17	9	1	511	55.1	6.11	36.36	10	1		89	100.8	1680.7	1902.3	1673	1902.3	High			High
FALSE	High	IsMasterProtein	A0A0E0HGM7	Coatomer subunit beta OS=Oryza nivara OX=4536 PE=4 SV=1	0	40.977	14	10	15	6	1	953	105.4	5.87	27.07	10	0		111.9	93.6	1090.8	912	1085.8	912	High			High
FALSE	High	IsMasterProtein	B8BDU5	Uncharacterized protein OS=Oryza sativa subsp. indica OX=39946 GN=OsI_32152 PE=4 SV=1	0	40.933	18	11	16	11	1	741	82	7.06	40.07	11	0		95.5	104.1	1559.8	1700.1	1552.7	1700.1	High			High
FALSE	High	IsMasterProtein	Q5ZA96	Os06g0320700 protein OS=Oryza sativa subsp. japonica OX=39947 GN=Os06g0320700 PE=3 SV=1	0	40.876	23	12	19	12	1	626	69.5	6.73	37.16	12	0		96.2	105.9	2009.5	2211.9	2000.3	2211.9	High			High
FALSE	High	IsMasterProtein	A0A0E0J8D4	Uncharacterized protein OS=Oryza nivara OX=4536 PE=3 SV=1	0	40.817	24	11	17	10	1	478	52.4	6.92	32.92	11	1		104.8	91.1	1872.6	1629	1864.1	1629	High			High
FALSE	High	IsMasterProtein	A0A0E0FFI8	Uncharacterized protein OS=Oryza nivara OX=4536 PE=4 SV=1	0	40.793	16	10	15	10	1	682	74.8	8.94	29.02	10	0		98.9	104.1	1405.1	1479.8	1398.7	1479.8	High			High
FALSE	High	IsMasterProtein	B8BPS3	Uncharacterized protein OS=Oryza sativa subsp. indica OX=39946 GN=OsI_38413 PE=4 SV=1	0	40.718	14	5	22	5	1	235	25.3	4.84	48	5	0		103	100.8	1955	1914.1	1946.1	1914.1	High			High
FALSE	High	IsMasterProtein	A2ZAT7	Uncharacterized protein OS=Oryza sativa subsp. indica OX=39946 GN=OsI_34873 PE=3 SV=1	0	40.614	31	6	16	6	1	229	25.1	9.03	33.42	6	0		111.5	99.6	1630.6	1457.3	1623.2	1457.3	High			High
FALSE	High	IsMasterProtein	A0A0E0FJI5	Uncharacterized protein OS=Oryza nivara OX=4536 PE=4 SV=1	0	40.591	13	12	16	8	1	1129	125	7.18	28.04	12	4		89.7	89.3	1196.8	1190.7	1191.3	1190.7	High			High
FALSE	High	IsMasterProtein	A0A0E0J1P5	Uncharacterized protein OS=Oryza nivara OX=4536 PE=3 SV=1	0	40.56	47	7	17	6	1	173	19	4.61	39.79	7	2		109.7	96.9	1501.7	1326.5	1494.8	1326.5	High			High
FALSE	High	IsMasterProtein	B8AZP1	Uncharacterized protein OS=Oryza sativa subsp. indica OX=39946 GN=OsI_19058 PE=4 SV=1	0	40.559	14	12	15	12	1	1036	115	6.74	34.85	12	0		98.8	89.6	1278.1	1159	1272.3	1159	High			High
FALSE	High	IsMasterProtein	Q5VPR6	Os06g0118700 protein OS=Oryza sativa subsp. japonica OX=39947 GN=Os06g0118700 PE=2 SV=1	0	40.54	20	9	31	8	1	494	52.2	7.68	41.59	9	0		187.4	121.7	3141.7	2039.9	3127.4	2039.9	High			High
FALSE	High	IsMasterProtein	A0A0E0GL88	Uncharacterized protein OS=Oryza nivara OX=4536 PE=4 SV=1	0	40.536	24	9	13	9	1	459	48.4	9.06	32.01	9	0		95.5	94.2	1207.7	1191.7	1202.2	1191.7	High			High
FALSE	High	IsMasterProtein	A2XZY2	Uncharacterized protein OS=Oryza sativa subsp. indica OX=39946 GN=OsI_18291 PE=3 SV=1	0	40.511	26	9	18	8	1	475	50.2	6.38	25.64	9	1		152.9	81.1	2229	1182.6	2218.8	1182.6	High			High
FALSE	High	IsMasterProtein	Q0DVI1	Os03g0128800 protein OS=Oryza sativa subsp. japonica OX=39947 GN=Os03g0128800 PE=4 SV=1	0	40.435	27	9	16	9	1	378	40.4	6.24	36.63	9	0		105.5	111.8	2032.5	2154.7	2023.2	2154.7	High			High
FALSE	High	IsMasterProtein	A0A0E0HHC6	Uncharacterized protein OS=Oryza nivara OX=4536 PE=4 SV=1	0	40.396	24	10	20	10	1	550	60.5	6.9	34.4	10	0		100.8	96.8	1617	1552.2	1609.6	1552.2	High			High
FALSE	High	IsMasterProtein	Q10QW8	Proteasome subunit alpha type OS=Oryza sativa subsp. japonica OX=39947 GN=LOC_Os03g08280 PE=3 SV=1	0	40.33	36	10	21	10	1	286	32.2	7.49	34.37	10	0		104.8	97.1	1638.7	1518.5	1631.2	1518.5	High			High
FALSE	High	IsMasterProtein	B8AFH3	Uncharacterized protein OS=Oryza sativa subsp. indica OX=39946 GN=OsI_08011 PE=4 SV=1	0	40.288	15	8	15	6	1	554	61	5.31	33.16	8	2		123.3	83.4	1091.7	738.5	1086.7	738.5	High			High
FALSE	High	IsMasterProtein	B8B874	Coatomer subunit gamma OS=Oryza sativa subsp. indica OX=39946 GN=OsI_25286 PE=3 SV=1	0	40.27	13	11	19	7	1	889	98.5	5.14	23.52	11	4		106.7	94.2	2003.8	1770.5	1994.7	1770.5	High			High
FALSE	High	IsMasterProtein	A0A0E0JBN1	Uncharacterized protein OS=Oryza nivara OX=4536 PE=3 SV=1	0	40.209	18	6	15	6	1	477	50.1	7.99	35.44	6	0		107.2	117.1	1593.3	1740.9	1586	1740.9	High			High
FALSE	High	IsMasterProtein	A0A0E0HHS7	Uncharacterized protein OS=Oryza nivara OX=4536 PE=4 SV=1	0	40.203	18	8	22	4	1	524	57.6	6.8	49.26	8	0		108.1	86.8	519.4	416.9	517	416.9	High			High
FALSE	High	IsMasterProtein	B9G0A4	Uncharacterized protein OS=Oryza sativa subsp. japonica OX=39947 GN=OsJ_26871 PE=4 SV=1	0	40.152	23	9	15	9	1	527	57.7	6.55	32.14	9	0		98.3	111.8	1538.9	1750.8	1531.9	1750.8	High			High
FALSE	High	IsMasterProtein	A2WNR8	Peroxidase OS=Oryza sativa subsp. indica OX=39946 GN=OsI_01501 PE=3 SV=1	0	40.141	30	9	16	6	1	347	37.9	6.93	31.85	9	1		119.7	98.4	1482.5	1218.4	1475.7	1218.4	High			High
FALSE	High	IsMasterProtein	A0A0E0GWU8	Uncharacterized protein OS=Oryza nivara OX=4536 PE=3 SV=1	0	40.092	19	6	18	6	1	401	43.2	7.15	27.56	6	0		97	117.4	1735.7	2099.4	1727.8	2099.4	High			High
FALSE	High	IsMasterProtein	B8AM77	Uncharacterized protein OS=Oryza sativa subsp. indica OX=39946 GN=OsI_12592 PE=3 SV=1	0	40.091	21	11	20	1	1	603	66.5	6.42	39.54	11	0		84.7	85.6	66.8	67.5	66.5	67.5	High			High
FALSE	High	IsMasterProtein	B8AM18	Uncharacterized protein OS=Oryza sativa subsp. indica OX=39946 GN=OsI_11173 PE=3 SV=1	0	40.09	24	8	15	8	1	460	50.8	6.57	24.96	8	0		94.7	94.4	1721.3	1717.1	1713.4	1717.1	High			High
FALSE	High	IsMasterProtein	B8AWM4	Superoxide dismutase OS=Oryza sativa subsp. indica OX=39946 GN=OsI_19472 PE=3 SV=1	0	40.065	32	6	22	6	1	231	25	7.31	52.11	6	0		92.4	97.2	1722.9	1811.1	1715	1811.1	High			High
FALSE	High	IsMasterProtein	A0A0E0GQ14	Uncharacterized protein OS=Oryza nivara OX=4536 PE=4 SV=1	0	40.014	16	6	18	6	1	451	49.2	6.54	48.82	6	0		105.5	96.4	1449.6	1325	1443	1325	High			High
FALSE	High	IsMasterProtein	A0A0E0I649	Uncharacterized protein OS=Oryza nivara OX=4536 PE=4 SV=1	0	39.902	10	9	16	3	1	1008	114.2	7.33	34.08	9	0		110.9	103.8	276.1	258.4	274.8	258.4	High			High
FALSE	High	IsMasterProtein	Q93Y73	Aspartate-semialdehyde dehydrogenase family protein, expressed OS=Oryza sativa subsp. japonica OX=39947 GN=LOC_Os03g55280 PE=3 SV=1	0	39.895	39	9	13	9	1	375	40.2	7.2	34.12	9	0		103.6	99.2	993.6	950.8	989.1	950.8	High			High
FALSE	High	IsMasterProtein	A0A0E0GFG7	Uncharacterized protein OS=Oryza nivara OX=4536 PE=4 SV=1	0	39.873	34	5	23	5	1	228	24.6	7.74	66.22	5	0		135.2	107	1877.4	1485.7	1868.8	1485.7	High			High
FALSE	High	IsMasterProtein	Q5JMS4	Peroxidase OS=Oryza sativa subsp. japonica OX=39947 GN=Os01g0962700 PE=2 SV=1	0	39.652	28	9	23	6	1	377	39.6	7.64	36.55	9	4		93.8	78.2	1920	1600.9	1911.2	1600.9	High			High
FALSE	High	IsMasterProtein	B7EW55	cDNA clone:001-028-H03, full insert sequence OS=Oryza sativa subsp. japonica OX=39947 PE=2 SV=1	0	39.565	16	7	19	7	1	429	48.7	4.65	31.11	7	0		123.4	98	2422.4	1924.2	2411.3	1924.2	High			High
FALSE	High	IsMasterProtein	A0A0E0FL94	Uncharacterized protein OS=Oryza nivara OX=4536 PE=4 SV=1	0	39.525	32	8	19	8	1	287	31.4	7.31	33.17	8	0		99.1	109	2460.3	2706.2	2449.1	2706.2	High			High
FALSE	High	IsMasterProtein	A2YUU5	T-complex protein 1 subunit delta OS=Oryza sativa subsp. indica OX=39946 GN=OsI_29091 PE=3 SV=1	0	39.5	26	13	19	13	1	550	59.6	7.21	33.26	13	0		119.9	91.1	2122.9	1613.4	2113.2	1613.4	High			High
FALSE	High	IsMasterProtein	B8AGS8	Uncharacterized protein OS=Oryza sativa subsp. indica OX=39946 GN=OsI_08537 PE=4 SV=1	0	39.492	31	10	19	10	1	443	48.6	5.36	33.61	10	0		106.8	97.1	1519.4	1381.4	1512.5	1381.4	High			High
FALSE	High	IsMasterProtein	A2XC41	Chloroplast signal recognition particle 43 OS=Oryza sativa subsp. indica OX=39946 GN=cpSRP43 PE=4 SV=1	0	39.488	27	9	13	9	1	388	42.1	4.7	29.75	9	0		119.5	94.9	1711.2	1358.2	1703.4	1358.2	High			High
FALSE	High	IsMasterProtein	Q7XNV4	OSJNBb0015G09.12 protein OS=Oryza sativa subsp. japonica OX=39947 GN=Os04g0227500 PE=2 SV=2	0	39.457	32	5	33	5	1	226	24.8	8.59	64.67	5	0		94.5	83.6	2339.7	2069.3	2329	2069.3	High			High
FALSE	High	IsMasterProtein	Q9FEB6	26S proteasome ATPase subunit Rpt6 OS=Oryza sativa OX=4530 GN=OsRpt6 PE=2 SV=1	0	39.437	23	8	20	6	1	424	47.2	8.85	45.09	8	1		97.7	85.2	1168.6	1019	1163.3	1019	High			High
FALSE	High	IsMasterProtein	A0A0E0H6Q4	D-3-phosphoglycerate dehydrogenase OS=Oryza nivara OX=4536 PE=3 SV=1	0	39.386	17	10	27	8	1	613	63.9	7.31	43.31	10	0		104.7	89.5	1681.4	1436.6	1673.7	1436.6	High			High
FALSE	High	IsMasterProtein	B8B6D3	Uncharacterized protein OS=Oryza sativa subsp. indica OX=39946 GN=OsI_26083 PE=4 SV=1	0	39.36	36	9	30	8	1	244	27.2	7.72	50.73	9	0		106.5	96.6	2081.1	1887.4	2071.6	1887.4	High			High
FALSE	High	IsMasterProtein	Q0D8C5	Os07g0168600 protein (Fragment) OS=Oryza sativa subsp. japonica OX=39947 GN=Os07g0168600 PE=3 SV=1	0	39.321	20	9	21	9	1	558	60.2	5.53	35.62	9	0		106.3	103.3	2022.8	1965.4	2013.6	1965.4	High			High
FALSE	High	IsMasterProtein	A0A0E0J6D2	Serine hydroxymethyltransferase OS=Oryza nivara OX=4536 PE=3 SV=1	0	39.302	19	8	23	5	1	531	58.2	7.08	29.1	8	0		102.5	102.7	694.5	695.8	691.3	695.8	High			High
FALSE	High	IsMasterProtein	Q6L502	Os05g0461300 protein OS=Oryza sativa subsp. japonica OX=39947 GN=Os05g0461300 PE=2 SV=1	0	39.298	38	8	33	4	1	216	23.9	8.22	59.59	8	2		106.1	101.3	1255.7	1199	1250	1199	High			High
FALSE	High	IsMasterProtein	A0A0E0IXA7	Non-specific lipid-transfer protein OS=Oryza nivara OX=4536 PE=3 SV=1	0	39.248	30	3	31	3	1	147	14.7	9.73	77.49	3	0		78.9	88.7	1777.2	1995.8	1769.1	1995.8	High			High
FALSE	High	IsMasterProtein	Q6H450	Annexin OS=Oryza sativa subsp. japonica OX=39947 GN=Os09g0394900 PE=2 SV=1	0	39.231	35	10	16	10	1	315	35.6	8.79	39.16	10	0		108.3	84	2218	1720.8	2207.9	1720.8	High			High
FALSE	High	IsMasterProtein	A2XPT6	Pyruvate dehydrogenase E1 component subunit alpha OS=Oryza sativa subsp. indica OX=39946 GN=OsI_14647 PE=4 SV=1	0	39.217	23	8	21	8	1	425	46.1	6.61	33.83	8	0		111.5	93	1814	1514.1	1805.7	1514.1	High			High
FALSE	High	IsMasterProtein	A2YPX2	Peroxidase OS=Oryza sativa subsp. indica OX=39946 GN=OsI_27326 PE=3 SV=1	0	39.216	37	7	17	1	1	324	33.6	6.19	46.6	7	0		37.4	41.8	25.4	28.4	25.3	28.4	High			High
FALSE	High	IsMasterProtein	A0A0E0GTI6	Uncharacterized protein OS=Oryza nivara OX=4536 PE=4 SV=1	0	39.192	24	10	18	6	1	477	52.4	8.94	31.49	10	0		105.4	83.7	604.3	479.8	601.5	479.8	High			High
FALSE	High	IsMasterProtein	A0A0N9DZS8	ATP synthase epsilon chain, chloroplastic OS=Oryza sativa tropical japonica subgroup OX=1736656 GN=atpE PE=3 SV=1	0	39.187	45	6	61	6	1	137	15.2	5.1	123.55	6	0		100.3	103.8	2618.1	2709.2	2606.1	2709.2	High			High
FALSE	High	IsMasterProtein	Q2QVA7	Os12g0236900 protein OS=Oryza sativa subsp. japonica OX=39947 GN=LOC_Os12g13460 PE=4 SV=1	0	39.184	27	11	16	11	1	509	56.5	5.59	22.77	11	0		104.4	94.4	1190.2	1076.2	1184.8	1076.2	High			High
FALSE	High	IsMasterProtein	B9FVT8	Uncharacterized protein OS=Oryza sativa subsp. japonica OX=39947 GN=OsJ_23317 PE=3 SV=1	0	39.164	15	7	27	2	1	537	59.8	7.15	54.25	7	0		102.5	103.9	284.7	288.5	283.4	288.5	High			High
FALSE	High	IsMasterProtein	A0A0E0I2Z0	SUMO-activating enzyme subunit OS=Oryza nivara OX=4536 PE=3 SV=1	0	39.091	14	7	14	7	1	646	71.9	5.17	35.96	7	0		98.9	93.5	1038.7	982.8	1034	982.8	High			High
FALSE	High	IsMasterProtein	A0A0E0IMQ8	Endoglucanase OS=Oryza nivara OX=4536 PE=3 SV=1	0	39.078	30	11	13	11	1	507	54.7	9.13	19.01	11	0		106	95.3	1102.8	991.8	1097.8	991.8	High			High
FALSE	High	IsMasterProtein	A0A0E0FMU3	Uncharacterized protein OS=Oryza nivara OX=4536 PE=4 SV=1	0	39.063	40	8	18	8	1	315	33.2	5.4	25.27	8	0		104.1	105.9	1253.2	1274.8	1247.5	1274.8	High			High
FALSE	High	IsMasterProtein	B8ADU1	Uncharacterized protein OS=Oryza sativa subsp. indica OX=39946 GN=OsI_06285 PE=4 SV=1	0	39.058	51	8	18	3	1	145	15.5	5.21	41.84	8	6		108.6	109.4	1446.1	1456.6	1439.5	1456.6	High			High		Acetyl [N-Term]
FALSE	High	IsMasterProtein	A0A0E0FHG9	ATP-dependent 6-phosphofructokinase OS=Oryza nivara OX=4536 GN=PFK PE=3 SV=1	0	39.02	15	7	13	3	1	531	57.8	7.87	32.3	7	5		95.5	91.9	1189	1144.5	1183.6	1144.5	High			High
FALSE	High	IsMasterProtein	A0A0E0HEV9	Uncharacterized protein OS=Oryza nivara OX=4536 PE=4 SV=1	0	38.989	30	7	17	7	1	311	32.5	6.11	36.76	7	0		103.3	98	1169.9	1110.7	1164.6	1110.7	High			High
FALSE	High	IsMasterProtein	A0A0E0IMQ4	Uncharacterized protein OS=Oryza nivara OX=4536 PE=4 SV=1	0	38.98	20	7	21	2	1	528	57	6.32	35.11	7	6		111	98.8	1839.1	1636.3	1830.7	1636.3	High			High
FALSE	High	IsMasterProtein	A2XEA1	Uncharacterized protein OS=Oryza sativa subsp. indica OX=39946 GN=OsI_10655 PE=4 SV=1	0	38.97	33	5	86	1	1	171	19.6	9.69	194.89	5	0		159.7	119.1	124.1	92.5	123.5	92.5	High			High
FALSE	High	IsMasterProtein	A0A0E0HMN3	Uncharacterized protein OS=Oryza nivara OX=4536 PE=4 SV=1	0	38.959	14	9	14	9	1	813	88.1	6.46	33.89	9	0		93.5	92.7	1531.1	1516.8	1524.1	1516.8	High			High
FALSE	High	IsMasterProtein	A0A0P0VBK7	Os01g0896800 protein (Fragment) OS=Oryza sativa subsp. japonica OX=39947 GN=Os01g0896800 PE=3 SV=1	0	38.913	22	7	23	1	1	333	37.7	9.09	39.2	7	0		88.4	106	84.3	101.1	83.9	101.1	High			High
FALSE	High	IsMasterProtein	A2Y8X9	3-phosphoshikimate 1-carboxyvinyltransferase OS=Oryza sativa subsp. indica OX=39946 GN=EPSPS PE=2 SV=1	0	38.91	22	10	21	10	1	515	54.3	7.9	37.62	10	0		109.8	92.1	2418.7	2030.6	2407.7	2030.6	High			High
FALSE	High	IsMasterProtein	A0A0E0I2F0	Uncharacterized protein OS=Oryza nivara OX=4536 PE=4 SV=1	0	38.884	10	12	14	12	1	1709	188.4	5.6	34.95	12	0		105.1	92.5	1875.2	1649.4	1866.6	1649.4	High			High
FALSE	High	IsMasterProtein	A0A0E0H0S3	Uncharacterized protein OS=Oryza nivara OX=4536 PE=4 SV=1	0	38.878	47	8	22	6	1	219	24.2	5.38	47.73	8	0		96.5	102.3	875.5	928.9	871.5	928.9	High			High
FALSE	High	IsMasterProtein	A0A0K0LQZ8	Cytochrome b6 OS=Oryza sativa subsp. japonica OX=39947 GN=petB PE=3 SV=1	0	38.869	23	4	55	4	1	232	26	8.97	122.16	4	0		103.2	106.9	4140.8	4289	4121.9	4289	High			High
FALSE	High	IsMasterProtein	A0A0E0GHH2	Uncharacterized protein OS=Oryza nivara OX=4536 PE=3 SV=1	0	38.849	20	9	16	9	1	486	52.7	8.28	30.87	9	0		98	92.6	1624.9	1535.7	1617.5	1535.7	High			High
FALSE	High	IsMasterProtein	Q6K8U8	Os02g0785800 protein OS=Oryza sativa subsp. japonica OX=39947 GN=Os02g0785800 PE=2 SV=1	0	38.771	55	7	22	5	1	112	12.7	10.55	42.41	7	2		104.3	98.3	2468.7	2326.7	2457.4	2326.7	High			High
FALSE	High	IsMasterProtein	B8AJZ3	Translocase of chloroplast OS=Oryza sativa subsp. indica OX=39946 GN=OsI_10695 PE=3 SV=1	0	38.75	37	11	17	11	1	360	40	9.5	21.77	11	0		102.7	95.8	1238.7	1156.2	1233	1156.2	High			High
FALSE	High	IsMasterProtein	Q6KA00	Os02g0822600 protein OS=Oryza sativa subsp. japonica OX=39947 GN=OJ1119_A01.23-1 PE=2 SV=1	0	38.608	42	8	31	8	1	187	20.8	9.92	72.04	8	0		114.3	100.5	2596.2	2282	2584.3	2282	High			High
FALSE	High	IsMasterProtein	B8AMJ8	Uncharacterized protein OS=Oryza sativa subsp. indica OX=39946 GN=OsI_12624 PE=3 SV=1	0	38.59	26	8	14	8	1	415	44.9	8.54	32.42	8	0		106.7	89.2	1283.8	1072.6	1277.9	1072.6	High			High
FALSE	High	IsMasterProtein	A2ZIM1	Uncharacterized protein OS=Oryza sativa subsp. indica OX=39946 GN=OsI_37672 PE=3 SV=1	0	38.527	37	9	21	6	1	309	33.5	7.23	23.29	9	0		99	98.4	938	932.7	933.7	932.7	High			High
FALSE	High	IsMasterProtein	Q6Z058	Heat shock 70 kDa protein BIP5 OS=Oryza sativa subsp. japonica OX=39947 GN=BIP5 PE=1 SV=1	0	38.524	7	4	27	1	1	676	73.5	5.22	66.39	4	0		121.4	112.8	134.2	124.7	133.6	124.7	High			High
FALSE	High	IsMasterProtein	A0A0E0H8X8	Uncharacterized protein OS=Oryza nivara OX=4536 PE=3 SV=1	0	38.474	22	7	17	7	1	489	51.3	6.55	39.5	7	0		99.8	97.5	1736.6	1697.1	1728.7	1697.1	High			High
FALSE	High	IsMasterProtein	B9G7T2	V-type proton ATPase subunit a OS=Oryza sativa subsp. japonica OX=39947 GN=OsJ_30905 PE=3 SV=1	0	38.433	14	10	15	7	1	820	92.8	5.64	25.12	10	3		101.5	91.5	1458.3	1315.2	1451.6	1315.2	High			High
FALSE	High	IsMasterProtein	B8BDT3	Uncharacterized protein OS=Oryza sativa subsp. indica OX=39946 GN=OsI_32131 PE=4 SV=1	0	38.433	31	6	25	1	1	229	25.5	8.7	44.05	6	0		93.8	108.8	537.6	623.7	535.1	623.7	High			High
FALSE	High	IsMasterProtein	B8AES5	Homoserine dehydrogenase OS=Oryza sativa subsp. indica OX=39946 GN=OsI_07919 PE=3 SV=1	0	38.362	29	8	17	3	1	384	40.6	6.19	39.68	8	5		111.7	104.3	1449.6	1354	1443	1354	High			High
FALSE	High	IsMasterProtein	A0A0E0IWX1	Uncharacterized protein OS=Oryza nivara OX=4536 PE=4 SV=1	0	38.345	22	7	21	7	1	374	40	4.55	54.42	7	0		85	103	1604.2	1944.1	1596.9	1944.1	High			High
FALSE	High	IsMasterProtein	A0A0E0HE02	Uncharacterized protein OS=Oryza nivara OX=4536 PE=4 SV=1	0	38.339	6	6	24	6	1	1301	143.1	4.5	57.84	6	0		86.1	97.8	1600.2	1818.4	1592.9	1818.4	High			High
FALSE	High	IsMasterProtein	A0A0E0FXS9	Uncharacterized protein OS=Oryza nivara OX=4536 PE=3 SV=1	0	38.301	43	9	31	7	1	206	23.7	10.46	44.83	9	2		111.4	98.2	3029.3	2670.5	3015.5	2670.5	High			High
FALSE	High	IsMasterProtein	B9FLA5	Uncharacterized protein OS=Oryza sativa subsp. japonica OX=39947 GN=OsJ_19323 PE=4 SV=1	0	38.204	27	9	17	9	1	392	42.1	8.9	34.05	9	0		99.5	111.6	1831.6	2053.5	1823.2	2053.5	High			High
FALSE	High	IsMasterProtein	A0A0E0GEU7	Uncharacterized protein OS=Oryza nivara OX=4536 PE=4 SV=1	0	38.195	27	9	22	9	1	408	44.2	8.98	43.02	9	0		85.2	89.8	1536.8	1620.3	1529.8	1620.3	High			High
FALSE	High	IsMasterProtein	B8B267	Uncharacterized protein OS=Oryza sativa subsp. indica OX=39946 GN=OsI_24389 PE=4 SV=1	0	38.169	41	5	21	5	1	239	24.8	8.56	46.67	5	0		87.9	84.5	1257.3	1208.8	1251.6	1208.8	High			High
FALSE	High	IsMasterProtein	Q852B8	Pentatricopeptide, putative, expressed OS=Oryza sativa subsp. japonica OX=39947 GN=OSJNBb0081B07.6 PE=4 SV=1	0	38.167	17	11	15	11	1	863	95.4	5.57	32.64	11	0		108.6	95.8	1417.6	1249.6	1411.1	1249.6	High			High
FALSE	High	IsMasterProtein	A0A0E0IRI6	NAD(P)H-hydrate epimerase OS=Oryza nivara OX=4536 PE=3 SV=1	0	38.142	18	9	16	9	1	550	60.7	8.02	24.77	9	0		85.6	97	1415.2	1604.6	1408.7	1604.6	High			High
FALSE	High	IsMasterProtein	Q7DNB2	OSJNBa0061C08.3 protein OS=Oryza sativa subsp. japonica OX=39947 GN=OSJNBa0061C08.3 PE=3 SV=1	0	38.081	23	9	25	3	1	372	43.3	9.61	42.7	9	0		116.4	98.5	906.3	766.7	902.2	766.7	High			High
FALSE	High	IsMasterProtein	Q6ZC69	Probable adenylate kinase 2, chloroplastic OS=Oryza sativa subsp. japonica OX=39947 GN=Os08g0109300 PE=2 SV=1	0	37.964	21	6	24	5	1	290	31.8	7.93	42.18	6	0		97	104.7	1745	1883.1	1737	1883.1	High			High
FALSE	High	IsMasterProtein	A2WS81	Chlorophyll a-b binding protein, chloroplastic OS=Oryza sativa subsp. indica OX=39946 GN=OsI_02717 PE=3 SV=1	0	37.945	32	6	95	1	1	261	27.5	5.43	131.78	6	0		84.5	89.9	608.1	646.8	605.3	646.8	High			High
FALSE	High	IsMasterProtein	A2Z4F1	Peroxidase OS=Oryza sativa subsp. indica OX=39946 GN=OsI_32528 PE=3 SV=1	0	37.926	25	7	13	6	1	336	35.7	4.96	34.12	7	1		99.2	88.1	1400.1	1244	1393.7	1244	High			High
FALSE	High	IsMasterProtein	A0A0E0GDB2	4-hydroxy-4-methyl-2-oxoglutarate aldolase OS=Oryza nivara OX=4536 PE=3 SV=1	0	37.921	24	7	16	2	1	300	32.5	8.15	32.43	7	0		104.4	88.9	1008.7	859.3	1004.1	859.3	High			High
FALSE	High	IsMasterProtein	A0A0E0G5S1	Uncharacterized protein OS=Oryza nivara OX=4536 PE=3 SV=1	0	37.92	22	7	20	5	1	419	46.4	6.07	43.7	7	0		104.5	89	1185.8	1010.4	1180.4	1010.4	High			High
FALSE	High	IsMasterProtein	A0A0E0I922	Uncharacterized protein OS=Oryza nivara OX=4536 PE=4 SV=1	0	37.919	35	8	24	8	1	290	31.1	6.32	52.44	8	0		94.5	124.8	1825.1	2408.9	1816.8	2408.9	High			High
FALSE	High	IsMasterProtein	A0A0E0IFV1	Superoxide dismutase [Cu-Zn] OS=Oryza nivara OX=4536 PE=3 SV=1	0	37.839	47	6	18	6	1	211	21.3	6.25	46.24	6	0		125.3	108.2	1006.2	869	1001.6	869	High			High
FALSE	High	IsMasterProtein	A0A0E0I6Q9	Uncharacterized protein OS=Oryza nivara OX=4536 PE=4 SV=1	0	37.823	16	10	15	9	1	716	78.6	5.26	32.89	10	1		103	89.4	1478.6	1284.3	1471.9	1284.3	High			High
FALSE	High	IsMasterProtein	A0A0E0ILM1	Uncharacterized protein OS=Oryza nivara OX=4536 PE=3 SV=1	0	37.808	14	7	15	3	1	698	74.2	5.74	34.61	7	0		113.8	110.7	454.3	441.7	452.2	441.7	High			High
FALSE	High	IsMasterProtein	A6N109	Oxygen-evolving enhancer protein 1 (Fragment) OS=Oryza sativa subsp. indica OX=39946 PE=2 SV=1	0	37.741	89	3	60	1	1	55	5.8	4.82	113.99	3	0		96.3	92.8	917.9	884	913.7	884	High			High
FALSE	High	IsMasterProtein	A0A0E0I7C8	DNA-directed RNA polymerase subunit OS=Oryza nivara OX=4536 PE=3 SV=1	0	37.715	6	9	12	4	1	1809	201.8	6.18	29.48	9	5		96.7	104.6	1277.4	1382.4	1271.6	1382.4	High			High
FALSE	High	IsMasterProtein	A0A0E0G8S3	Uncharacterized protein OS=Oryza nivara OX=4536 PE=4 SV=1	0	37.711	25	5	32	5	1	226	24.5	9.77	72.32	5	0		101.4	111.4	2718.6	2987	2706.2	2987	High			High
FALSE	High	IsMasterProtein	B8BD98	Ferredoxin-thioredoxin reductase, catalytic chain OS=Oryza sativa subsp. indica OX=39946 GN=OsI_30537 PE=3 SV=1	0	37.648	53	7	23	7	1	146	16.1	7.56	49.55	7	0		100.1	95.5	1712.3	1634.7	1704.5	1634.7	High			High
FALSE	High	IsMasterProtein	B8AKM3	Uncharacterized protein OS=Oryza sativa subsp. indica OX=39946 GN=OsI_13742 PE=4 SV=1	0	37.64	19	7	13	7	1	541	57.3	7.83	29.85	7	0		108.2	103.2	1322.9	1261	1316.9	1261	High			High
FALSE	High	IsMasterProtein	A0A0E0FEZ5	Uncharacterized protein OS=Oryza nivara OX=4536 PE=4 SV=1	0	37.593	29	5	22	5	1	271	30.7	6.77	38.11	5	0		116.9	96.2	1435	1180.7	1428.4	1180.7	High			High
FALSE	High	IsMasterProtein	Q9ZWR4	Importin-beta N-terminal domain containing protein, expressed (Fragment) OS=Oryza sativa subsp. japonica OX=39947 GN=LOC_Os12g38110 PE=2 SV=1	0	37.491	16	11	14	9	1	872	96.1	4.72	29.39	11	2		103.3	92	1443.8	1286	1437.2	1286	High			High
FALSE	High	IsMasterProtein	Q6ZL95	Chlorophyll a-b binding protein, chloroplastic OS=Oryza sativa subsp. japonica OX=39947 GN=OJ1065_B06.19-1 PE=2 SV=1	0	37.481	22	4	22	4	1	263	28.2	6.34	62.74	4	0		87.8	89.5	1160.4	1182.2	1155.1	1182.2	High			High
FALSE	High	IsMasterProtein	Q6EP22	Cell division inhibitor-like OS=Oryza sativa subsp. japonica OX=39947 GN=P0264G11.15-1 PE=4 SV=1	0	37.367	24	6	29	6	1	359	38.8	9.16	78.02	6	0		100.4	97.4	2220.7	2153.5	2210.6	2153.5	High			High
FALSE	High	IsMasterProtein	A2WUJ5	Chlorophyll a-b binding protein, chloroplastic OS=Oryza sativa subsp. indica OX=39946 GN=OsI_03546 PE=3 SV=1	0	37.346	45	7	70	4	1	265	27.9	5.43	94.12	7	1		106	90.7	1579.7	1352.7	1572.5	1352.7	High			High
FALSE	High	IsMasterProtein	Q7F2E6	p0402A09.24 protein OS=Oryza sativa subsp. japonica OX=39947 GN=P0402A09.24 PE=4 SV=1	0	37.295	32	8	15	8	1	291	32.2	7.09	26.35	8	0		95.1	97.5	1551.3	1591.4	1544.2	1591.4	High			High
FALSE	High	IsMasterProtein	A0A0E0H9D0	Uncharacterized protein OS=Oryza nivara OX=4536 PE=3 SV=1	0	37.287	27	10	15	10	1	535	59.2	6.68	28.32	10	0		112.4	94.1	1678.7	1405.8	1671	1405.8	High			High
FALSE	High	IsMasterProtein	A3BRT1	Eukaryotic translation initiation factor 3 subunit I OS=Oryza sativa subsp. japonica OX=39947 GN=OsJ_26838 PE=3 SV=1	0	37.262	29	9	15	9	1	380	42.1	6.47	33.11	9	0		101	91.7	1439.7	1306.6	1433.1	1306.6	High			High
FALSE	High	IsMasterProtein	A0A3G9EDT2	Glutathione synthetase OS=Oryza sativa subsp. japonica OX=39947 GN=OsGS3 PE=2 SV=1	0	37.256	30	11	13	11	1	479	53.1	5.73	22.05	11	0		101.2	98.9	1377.5	1345.7	1371.2	1345.7	High			High
FALSE	High	IsMasterProtein	A0A0E0IFH5	Proteasome endopeptidase complex OS=Oryza nivara OX=4536 PE=3 SV=1	0	37.246	22	7	22	4	1	319	35.4	9.16	44.86	7	3		98.8	96.5	2104	2055.1	2094.4	2055.1	High			High
FALSE	High	IsMasterProtein	A0A0E0ILZ3	Peptidylprolyl isomerase OS=Oryza nivara OX=4536 PE=4 SV=1	0	37.23	33	7	17	2	1	261	29.4	10.08	29.84	7	6		107.4	90.4	1679.2	1413.3	1671.5	1413.3	High			High
FALSE	High	IsMasterProtein	Q7XN06	Glutamate dehydrogenase OS=Oryza sativa subsp. japonica OX=39947 GN=OSJNBb0038F03.5 PE=3 SV=1	0	37.207	22	8	15	4	1	412	44.6	6.8	35.74	8	0		109.7	91.3	818.1	681.1	814.4	681.1	High			High		Acetyl [N-Term]
FALSE	High	IsMasterProtein	A0A0E0IYQ9	Uncharacterized protein OS=Oryza nivara OX=4536 PE=4 SV=1	0	37.16	7	5	17	1	1	697	76.7	7.28	30.54	5	0		104.9	113.5	178.3	192.9	177.5	192.9	High			High
FALSE	High	IsMasterProtein	A2X3Z4	Uncharacterized protein OS=Oryza sativa subsp. indica OX=39946 GN=OsI_06927 PE=4 SV=1	0	37.124	16	8	17	8	1	537	59.9	9.23	36.98	8	0		96.5	97.1	1675.4	1686.8	1667.8	1686.8	High			High
FALSE	High	IsMasterProtein	Q6F2U9	Lysine--tRNA ligase OS=Oryza sativa subsp. japonica OX=39947 GN=Os03g0586800 PE=2 SV=1	0	37.1	19	10	16	1	1	602	68.3	6.2	34.2	10	0		120.9	91	398.5	300.1	396.7	300.1	High			High
FALSE	High	IsMasterProtein	B8AW69	Uncharacterized protein OS=Oryza sativa subsp. indica OX=39946 GN=OsI_20809 PE=3 SV=1	0	37.072	26	10	18	9	1	581	61.6	7.02	36.97	10	0		108.3	103.3	1644.1	1567.5	1636.6	1567.5	High			High
FALSE	High	IsMasterProtein	B8ABW1	Uncharacterized protein OS=Oryza sativa subsp. indica OX=39946 GN=OsI_02873 PE=4 SV=1	0	36.986	16	12	14	12	1	909	103.7	6.47	29.74	12	0		98.6	92.5	1418.3	1329.6	1411.8	1329.6	High			High
FALSE	High	IsMasterProtein	A2Y727	Uncharacterized protein OS=Oryza sativa subsp. indica OX=39946 GN=OsI_20842 PE=4 SV=1	0	36.985	20	9	16	9	1	544	59.6	4.61	29.57	9	0		102.3	94.9	1489.5	1381.9	1482.7	1381.9	High			High
FALSE	High	IsMasterProtein	Q10LR9	Uroporphyrinogen decarboxylase 2, chloroplastic OS=Oryza sativa subsp. japonica OX=39947 GN=Os03g0337600 PE=3 SV=1	0	36.943	30	10	17	10	1	390	42.8	6.57	28.81	10	0		119.5	77.8	1868.8	1217.5	1860.3	1217.5	High			High
FALSE	High	IsMasterProtein	A0A0E0IIX1	Signal recognition particle subunit SRP68 OS=Oryza nivara OX=4536 PE=3 SV=1	0	36.866	18	11	15	11	1	613	69.5	8.65	26.98	11	0		108.7	96.8	1952.4	1738.6	1943.5	1738.6	High			High
FALSE	High	IsMasterProtein	A0A0E0FJ28	Uncharacterized protein OS=Oryza nivara OX=4536 PE=3 SV=1	0	36.842	15	2	19	2	1	119	11.9	4.41	49.49	2	0		107.6	88.9	1802.7	1489.5	1794.5	1489.5	High			High
FALSE	High	IsMasterProtein	A0A0P0X6V5	Os07g0509800 protein (Fragment) OS=Oryza sativa subsp. japonica OX=39947 GN=Os07g0509800 PE=4 SV=1	0	36.795	23	9	9	9	1	477	51	7.85	20.85	9	0		106.9	116.3	1044.9	1136.4	1040.1	1136.4	High			High
FALSE	High	IsMasterProtein	A0A0E0GHW6	Uncharacterized protein OS=Oryza nivara OX=4536 PE=4 SV=1	0	36.783	33	6	20	6	1	212	23.2	9.2	39.81	6	0		109.5	101.5	1672.9	1550.4	1665.3	1550.4	High			High
FALSE	High	IsMasterProtein	Q9AS12	Peroxidase OS=Oryza sativa subsp. japonica OX=39947 GN=prx16 PE=3 SV=1	0	36.731	20	7	26	4	1	351	37.2	6.16	72.12	7	0		87.5	89.5	1056.8	1080.6	1052	1080.6	High			High
FALSE	High	IsMasterProtein	B8ANW3	Uncharacterized protein OS=Oryza sativa subsp. indica OX=39946 GN=OsI_10131 PE=4 SV=1	0	36.726	11	9	13	9	1	973	108.9	8.95	27.21	9	0		108.4	97	1351	1209.5	1344.8	1209.5	High			High
FALSE	High	IsMasterProtein	Q10SY1	Protein tyrosine phosphatase, putative, expressed OS=Oryza sativa subsp. japonica OX=39947 GN=LOC_Os03g01750 PE=4 SV=1	0	36.716	22	6	16	6	1	368	41.5	6.64	25.3	6	0		97	111.2	1568.2	1797.6	1561	1797.6	High			High
FALSE	High	IsMasterProtein	A0A0E0H2W2	Uncharacterized protein OS=Oryza nivara OX=4536 PE=4 SV=1	0	36.695	19	8	23	6	1	514	54.7	7.61	31.42	8	0		110.8	103.4	951	887.9	946.7	887.9	High			High
FALSE	High	IsMasterProtein	A0A0E0FS04	Uncharacterized protein OS=Oryza nivara OX=4536 PE=4 SV=1	0	36.693	23	8	16	8	1	481	52.4	7.49	26.86	8	0		86	87.9	1211.1	1238.6	1205.6	1238.6	High			High
FALSE	High	IsMasterProtein	A0A0E0IZ66	Aldehyde dehydrogenase OS=Oryza nivara OX=4536 PE=3 SV=1	0	36.673	26	13	17	13	1	494	53.9	7.75	32.2	13	0		100.5	94.4	2124.4	1995.3	2114.7	1995.3	High			High
FALSE	High	IsMasterProtein	Q8RUM9	Amidophosphoribosyltransferase OS=Oryza sativa subsp. japonica OX=39947 GN=OSJNBb0008G24.26 PE=3 SV=1	0	36.662	25	10	18	5	1	551	58.8	6.52	29.01	10	5		117.1	116.9	1746	1742.3	1738	1742.3	High			High
FALSE	High	IsMasterProtein	A0A0E0IAA9	Uncharacterized protein OS=Oryza nivara OX=4536 PE=3 SV=1	0	36.603	19	9	17	9	1	544	59.5	6.54	37.75	9	0		94.8	107	1671.7	1885.9	1664.1	1885.9	High			High
FALSE	High	IsMasterProtein	A0A0E0GFI5	Uncharacterized protein OS=Oryza nivara OX=4536 PE=4 SV=1	0	36.595	27	9	20	9	1	400	42.4	8.06	30.26	9	0		115.4	102	1811.1	1600	1802.8	1600	High			High
FALSE	High	IsMasterProtein	B8AHQ9	26S proteasome non-ATPase regulatory subunit 2 homolog OS=Oryza sativa subsp. indica OX=39946 GN=OsI_05840 PE=3 SV=1	0	36.584	13	10	17	3	1	898	98	5.21	34.12	10	0		121.7	94.5	738.1	573	734.7	573	High			High
FALSE	High	IsMasterProtein	A0A0E0GAK9	Uncharacterized protein OS=Oryza nivara OX=4536 PE=4 SV=1	0	36.435	31	5	17	5	1	257	26.4	7.69	35.17	5	0		111.2	103.8	1437.3	1342.6	1430.7	1342.6	High			High
FALSE	High	IsMasterProtein	A0A0E0GW89	Uncharacterized protein OS=Oryza nivara OX=4536 PE=4 SV=1	0	36.434	21	5	13	2	1	290	32.2	9.64	32.49	5	0		86.9	86.3	214.9	213.4	213.9	213.4	High			High
FALSE	High	IsMasterProtein	A0A0E0FMM4	Uncharacterized protein OS=Oryza nivara OX=4536 PE=4 SV=1	0	36.366	29	6	19	6	1	282	30.5	6.8	37.67	6	0		102	93.6	1894.7	1738.8	1886.1	1738.8	High			High
FALSE	High	IsMasterProtein	A2ZAT0	Non-specific lipid-transfer protein 2 OS=Oryza sativa subsp. indica OX=39946 GN=LTP2-A PE=3 SV=1	0	36.291	56	4	26	4	1	118	11.5	8.53	50.97	4	0		114.7	107	2188.8	2042.2	2178.8	2042.2	High			High
FALSE	High	IsMasterProtein	A0A0E0FSG7	4-hydroxy-4-methyl-2-oxoglutarate aldolase OS=Oryza nivara OX=4536 PE=3 SV=1	0	36.262	10	7	13	1	1	733	80	8.54	26.5	7	5		108.1	91.2	799.5	675	795.9	675	High			High
FALSE	High	IsMasterProtein	A0A0E0J2Q4	Uncharacterized protein OS=Oryza nivara OX=4536 PE=3 SV=1	0	36.26	22	10	21	10	1	675	75.2	5.76	39.48	10	0		114.4	91.8	2527.6	2027.4	2516.1	2027.4	High			High
FALSE	High	IsMasterProtein	B9FVN3	Uncharacterized protein OS=Oryza sativa subsp. japonica OX=39947 GN=OsJ_23204 PE=3 SV=1	0	36.254	21	9	15	9	1	545	60.4	7.3	30.27	9	0		105.4	102.2	1442.4	1399.3	1435.8	1399.3	High			High
FALSE	High	IsMasterProtein	B8AF05	Uncharacterized protein OS=Oryza sativa subsp. indica OX=39946 GN=OsI_07935 PE=4 SV=1	0	36.235	24	5	17	5	1	300	33.7	9.92	28.88	5	0		94.1	98.3	1139.6	1190.8	1134.4	1190.8	High			High
FALSE	High	IsMasterProtein	A3AUK5	Uncharacterized protein OS=Oryza sativa subsp. japonica OX=39947 GN=OsJ_15076 PE=4 SV=1	0	36.152	34	7	19	7	1	284	30.6	7.08	46.13	7	0		99.6	100.8	1867.3	1889.4	1858.8	1889.4	High			High
FALSE	High	IsMasterProtein	A0A0E0GQC5	Uncharacterized protein OS=Oryza nivara OX=4536 PE=4 SV=1	0	36.1	20	7	18	7	1	391	45.4	5.58	34	7	0		79.1	84.5	1405.4	1500.6	1399	1500.6	High			High
FALSE	High	IsMasterProtein	I7DIZ0	Ribulose-1,5-bisphosphate carboxylase/oxygenase large subunit (Fragment) OS=Oryza sativa OX=4530 GN=rbcL PE=4 SV=1	0	36.1	44	4	108	1	1	121	13.4	5.16	222.27	4	0								High			High
FALSE	High	IsMasterProtein	A2X5P7	Beta-fructofuranosidase, insoluble isoenzyme 1 OS=Oryza sativa subsp. indica OX=39946 GN=CIN1 PE=2 SV=2	0	36.093	16	8	20	7	1	577	64	8.5	29.45	8	1		109.5	104.9	1646.2	1578.3	1638.7	1578.3	High			High
FALSE	High	IsMasterProtein	A0A0E0IJD3	Uncharacterized protein OS=Oryza nivara OX=4536 PE=4 SV=1	0	35.999	7	10	15	10	1	1674	181.6	8.34	20.76	10	0		104.8	98.8	1230.2	1159.9	1224.6	1159.9	High			High
FALSE	High	IsMasterProtein	A0A0E0HRH8	Uncharacterized protein OS=Oryza nivara OX=4536 PE=3 SV=1	0	35.979	17	11	16	10	1	801	89.4	6.95	32.24	11	1		104.3	96.6	1605.6	1486.4	1598.3	1486.4	High			High
FALSE	High	IsMasterProtein	Q6AVB7	Eukaryotic translation initiation factor 3 subunit L OS=Oryza sativa subsp. japonica OX=39947 GN=OJ1212_C10.13 PE=3 SV=1	0	35.97	21	10	16	10	1	541	62.7	6.57	26.34	10	0		110.3	92.6	1385.2	1163.9	1378.9	1163.9	High			High
FALSE	High	IsMasterProtein	Q5JKH9	Endo-1,3-beta-glucanase OS=Oryza sativa subsp. japonica OX=39947 GN=P0466H10.1 PE=3 SV=1	0	35.961	26	6	14	6	1	323	34.8	5.41	25.53	6	0		116.8	84.3	1340.4	967.8	1334.3	967.8	High			High
FALSE	High	IsMasterProtein	Q10SM7	Peroxisomal membrane protein 11-1 OS=Oryza sativa subsp. japonica OX=39947 GN=PEX11-1 PE=2 SV=1	0	35.944	38	7	21	6	1	237	26.4	9.96	37.37	7	2		105.2	105.4	1576	1578.6	1568.8	1578.6	High			High
FALSE	High	IsMasterProtein	A2XZJ1	Uncharacterized protein OS=Oryza sativa subsp. indica OX=39946 GN=OsI_18149 PE=3 SV=1	0	35.939	41	4	18	3	1	137	15.3	5.33	35.51	4	1		105.5	93.4	1465.3	1296.8	1458.6	1296.8	High			High
FALSE	High	IsMasterProtein	Q6YTT3	Phospho-2-dehydro-3-deoxyheptonate aldolase OS=Oryza sativa subsp. japonica OX=39947 GN=Os08g0484500 PE=2 SV=1	0	35.867	20	9	15	8	1	505	56.4	8.29	27.92	9	2		113.5	98.2	1940.2	1679.2	1931.3	1679.2	High			High
FALSE	High	IsMasterProtein	A0A0E0HT51	Uncharacterized protein OS=Oryza nivara OX=4536 PE=4 SV=1	0	35.855	31	8	13	8	1	345	37.6	5.73	27.57	8	0		101.7	98.3	1658.4	1603.2	1650.8	1603.2	High			High
FALSE	High	IsMasterProtein	A0A0E0H0Z8	GrpE protein homolog OS=Oryza nivara OX=4536 PE=3 SV=1	0	35.853	31	8	19	8	1	291	31.6	7.61	37.65	8	0		103.6	102.1	2095.5	2066.3	2085.9	2066.3	High			High
FALSE	High	IsMasterProtein	Q0JCD0	Os04g0479200 protein (Fragment) OS=Oryza sativa subsp. japonica OX=39947 GN=Os04g0479200 PE=4 SV=1	0	35.825	24	7	20	4	1	415	44.5	8.22	37.65	7	4		103.3	95.6	1554.8	1438.3	1547.7	1438.3	High			High
FALSE	High	IsMasterProtein	B8B945	Pyruvate dehydrogenase E1 component subunit beta OS=Oryza sativa subsp. indica OX=39946 GN=OsI_30042 PE=4 SV=1	0	35.767	29	7	13	4	1	374	39.9	5.36	26.6	7	0		96.5	93	710.8	685	707.6	685	High			High
FALSE	High	IsMasterProtein	A0A0E0I637	Phosphoinositide phospholipase C OS=Oryza nivara OX=4536 PE=4 SV=1	0	35.767	19	10	18	10	1	598	67.7	6.62	34.2	10	0		100.1	92.7	1544.9	1431.6	1537.8	1431.6	High			High
FALSE	High	IsMasterProtein	A0A0E0IHY0	Uncharacterized protein OS=Oryza nivara OX=4536 PE=3 SV=1	0	35.734	26	9	13	9	1	491	53.2	7.12	25.43	9	0		112.8	118.3	1389.7	1457.6	1383.4	1457.6	High			High
FALSE	High	IsMasterProtein	Q5Z9Z3	Thioredoxin-like protein Clot OS=Oryza sativa subsp. japonica OX=39947 GN=Os06g0320000 PE=2 SV=1	0	35.678	61	6	12	6	1	139	15.2	5.11	34.19	6	0		96	89.1	1523.2	1414.2	1516.2	1414.2	High			High
FALSE	High	IsMasterProtein	Q75HI6	Putative iron-sulfur cluster-binding protein OS=Oryza sativa subsp. japonica OX=39947 GN=OSJNBb0015I02.18 PE=4 SV=1	0	35.677	27	11	20	10	1	538	60.1	8.57	30.73	11	1		108.5	96.6	1969	1753.2	1960	1753.2	High			High
FALSE	High	IsMasterProtein	B8AB01	Uncharacterized protein OS=Oryza sativa subsp. indica OX=39946 GN=OsI_01001 PE=3 SV=1	0	35.662	13	6	17	1	1	469	50.8	5.85	48.75	6	0		122.1	73.5	525.1	316.1	522.7	316.1	High			High
FALSE	High	IsMasterProtein	A2XHG1	Uncharacterized protein OS=Oryza sativa subsp. indica OX=39946 GN=OsI_11845 PE=4 SV=1	0	35.627	31	5	27	5	1	179	17	8.06	68.42	5	0		87	95.6	1865.7	2051.5	1857.2	2051.5	High			High
FALSE	High	IsMasterProtein	A2X8S4	Uncharacterized protein OS=Oryza sativa subsp. indica OX=39946 GN=OsI_08636 PE=3 SV=1	0	35.604	18	7	15	7	1	446	48.5	6.9	35.38	7	0		107.3	100.5	1610.9	1508.7	1603.5	1508.7	High			High
FALSE	High	IsMasterProtein	A2Z5P1	Uncharacterized protein OS=Oryza sativa subsp. indica OX=39946 GN=OsI_32967 PE=3 SV=1	0	35.59	27	9	15	9	1	354	38.5	6.38	31.02	9	0		93.7	101.1	1538.4	1659.6	1531.4	1659.6	High			High
FALSE	High	IsMasterProtein	P0C312	ATP-dependent Clp protease proteolytic subunit OS=Oryza sativa OX=4530 GN=clpP PE=3 SV=1	0	35.462	31	5	14	5	1	216	24.7	4.75	34.69	5	0		100.8	93.2	1689.5	1562	1681.8	1562	High			High
FALSE	High	IsMasterProtein	B8AYH0	Uncharacterized protein OS=Oryza sativa subsp. indica OX=39946 GN=OsI_18615 PE=4 SV=1	0	35.439	35	8	27	8	1	224	25.1	10.32	43.26	8	0		122.9	102.7	3156.9	2636.3	3142.5	2636.3	High			High
FALSE	High	IsMasterProtein	Q9LSU0	Proteasome subunit alpha type-3 OS=Oryza sativa subsp. japonica OX=39947 GN=PAG1 PE=2 SV=1	0	35.343	40	10	23	5	1	249	27.2	6.09	30.36	10	6		96.7	93.8	2394.1	2323.1	2383.2	2323.1	High			High
FALSE	High	IsMasterProtein	A2XKY8	Proteasome subunit beta OS=Oryza sativa subsp. indica OX=39946 GN=OsI_13132 PE=2 SV=1	0	35.327	48	9	18	9	1	212	23.5	5.64	40.34	9	0		106.1	98.8	1109.3	1033.2	1104.2	1033.2	High			High		Acetyl [N-Term]
FALSE	High	IsMasterProtein	B8BHM9	Alpha-galactosidase OS=Oryza sativa subsp. indica OX=39946 GN=OsI_34152 PE=3 SV=1	0	35.297	18	7	12	6	1	500	55.7	5.91	29	7	1		100.3	81.8	1294.2	1055.8	1288.3	1055.8	High			High
FALSE	High	IsMasterProtein	Q7X5X9	OSJNBa0027P08.4 protein OS=Oryza sativa subsp. japonica OX=39947 GN=Os04g0444600 PE=2 SV=2	0	35.23	24	9	19	9	1	425	47.6	6.18	31.4	9	0		101.8	94.3	1502	1390.1	1495.1	1390.1	High			High
FALSE	High	IsMasterProtein	Q6ETQ7	Protein THYLAKOID RHODANESE-LIKE, chloroplastic OS=Oryza sativa subsp. japonica OX=39947 GN=TROL PE=1 SV=1	0	35.159	19	7	30	1	1	478	48.4	5.15	56.34	7	6		96.7	108	2624	2928.4	2612	2928.4	High			High
FALSE	High	IsMasterProtein	Q2QND6	Os12g0569500 protein OS=Oryza sativa subsp. japonica OX=39947 GN=LOC_Os12g38170 PE=4 SV=1	0	35.132	28	5	17	5	1	233	23.8	6.71	32.54	5	0		71	98.3	1031	1427.4	1026.3	1427.4	High			High
FALSE	High	IsMasterProtein	Q69V60	Os06g0608300 protein OS=Oryza sativa subsp. japonica OX=39947 GN=Os06g0608300 PE=2 SV=1	0	35.109	13	11	13	11	1	997	110.4	5.31	21.93	11	0		104.6	90.9	1616.1	1404.2	1608.7	1404.2	High			High
FALSE	High	IsMasterProtein	Q2QWU7	Dihydrolipoamide acetyltransferase component of pyruvate dehydrogenase complex OS=Oryza sativa subsp. japonica OX=39947 GN=LOC_Os12g08170 PE=3 SV=2	0	35.092	22	7	15	6	1	467	48.3	8.78	31.03	7	2		106.4	94.8	1143.5	1019.3	1138.3	1019.3	High			High
FALSE	High	IsMasterProtein	A0A0P0VSE5	Os03g0122200 protein (Fragment) OS=Oryza sativa subsp. japonica OX=39947 GN=Os03g0122200 PE=3 SV=1	0	35.072	29	5	17	5	1	225	23.5	9.99	47.8	5	0		103.2	96.8	1271.3	1192.6	1265.5	1192.6	High			High
FALSE	High	IsMasterProtein	B8A6V4	Uncharacterized protein OS=Oryza sativa subsp. indica OX=39946 GN=OsI_03121 PE=4 SV=1	0	35.025	14	9	17	9	1	656	72.7	6.25	21.63	9	0		106.7	100.4	1559.7	1467.6	1552.6	1467.6	High			High
FALSE	High	IsMasterProtein	A0A0E0FJU3	Uncharacterized protein OS=Oryza nivara OX=4536 PE=4 SV=1	0	34.979	24	9	17	3	1	555	59.3	6.64	29.31	9	7		90.9	103.2	1488.2	1688.5	1481.4	1688.5	High			High
FALSE	High	IsMasterProtein	Q84QA8	Uncharacterized protein OJ1012B02.13 OS=Oryza sativa subsp. japonica OX=39947 GN=OJ1012B02.13 PE=3 SV=1	0	34.941	12	5	20	5	1	426	46.3	9.25	36.49	5	0		100.8	92.1	1096.1	1001.5	1091.1	1001.5	High			High
FALSE	High	IsMasterProtein	B9FCH2	Uncharacterized protein OS=Oryza sativa subsp. japonica OX=39947 GN=OsJ_16146 PE=4 SV=1	0	34.932	7	10	10	10	1	1849	209.3	4.72	21.95	10	0		108.2	105.9	1106.2	1082.4	1101.2	1082.4	High			High
FALSE	High	IsMasterProtein	Q6Z7F0	Putative ATP-dependent Clp protease ATP-binding subunit ClpX1 (CLPX) OS=Oryza sativa subsp. japonica OX=39947 GN=P0020C11.15 PE=4 SV=1	0	34.928	15	8	13	8	1	666	70.2	7.3	30.72	8	0		98.6	109.7	1493.3	1661.8	1486.5	1661.8	High			High
FALSE	High	IsMasterProtein	A0A0N9E0L8	30S ribosomal protein S7, chloroplastic OS=Oryza sativa aromatic subgroup OX=1736658 GN=rps7 PE=3 SV=1	0	34.915	35	7	26	7	1	156	17.6	11.81	46.27	7	0		105.7	94.9	2540.6	2281	2529	2281	High			High
FALSE	High	IsMasterProtein	A0A0E0IFR9	Uncharacterized protein OS=Oryza nivara OX=4536 PE=4 SV=1	0	34.884	26	6	17	5	1	341	37.2	7.24	30.54	6	0		80.9	117.6	564.1	819.9	561.5	819.9	High			High
FALSE	High	IsMasterProtein	Q8L472	Os07g0105600 protein OS=Oryza sativa subsp. japonica OX=39947 GN=P0617C02.114 PE=2 SV=1	0	34.868	45	8	24	8	1	222	24.2	8.15	42.86	8	0		89.5	106.9	1706.4	2038	1698.6	2038	High			High
FALSE	High	IsMasterProtein	A0A0E0HJ76	Uncharacterized protein OS=Oryza nivara OX=4536 PE=4 SV=1	0	34.861	27	8	15	5	1	329	35.9	6.43	26.06	8	0		87.6	101	860.7	992	856.8	992	High			High
FALSE	High	IsMasterProtein	A2Z916	Uncharacterized protein OS=Oryza sativa subsp. indica OX=39946 GN=OsI_34207 PE=4 SV=1	0	34.833	26	8	14	8	1	491	53.1	5.25	31.34	8	0		97.1	93.5	1322.7	1273.2	1316.7	1273.2	High			High
FALSE	High	IsMasterProtein	A0A0E0GMI5	Beta-adaptin-like protein OS=Oryza nivara OX=4536 PE=3 SV=1	0	34.771	16	12	17	12	1	910	100.6	5.12	28.04	12	0		107	98	1582.9	1449.6	1575.7	1449.6	High			High
FALSE	High	IsMasterProtein	B9F8W6	Uncharacterized protein OS=Oryza sativa subsp. japonica OX=39947 GN=OsJ_11170 PE=4 SV=1	0	34.767	33	8	16	8	1	339	34.7	8.46	23.99	8	0		120.3	101.6	1812.7	1531.4	1804.4	1531.4	High			High
FALSE	High	IsMasterProtein	Q08479	Adenylate kinase 3 OS=Oryza sativa subsp. japonica OX=39947 GN=ADK-A PE=2 SV=1	0	34.717	34	7	21	4	1	241	26.4	8.28	32.75	7	0		109.4	92.5	1679.3	1421.1	1671.6	1421.1	High			High
FALSE	High	IsMasterProtein	B9F5Y2	Uncharacterized protein OS=Oryza sativa subsp. japonica OX=39947 GN=OsJ_12764 PE=3 SV=1	0	34.709	13	11	17	7	1	815	93	7.39	33.68	11	5		101.6	96.5	1410.5	1339.3	1404.1	1339.3	High			High
FALSE	High	IsMasterProtein	Q0J4B8	Os08g0524600 protein (Fragment) OS=Oryza sativa subsp. japonica OX=39947 GN=Os08g0524600 PE=4 SV=1	0	34.664	36	5	16	2	1	151	17.8	10.51	16.68	5	0		110.9	97	704.7	616.3	701.5	616.3	High			High
FALSE	High	IsMasterProtein	Q9LGU6	S-adenosylmethionine synthase 3 OS=Oryza sativa subsp. japonica OX=39947 GN=METK3 PE=2 SV=1	0	34.645	18	7	19	1	1	396	43.3	5.41	45.89	7	0		102.4	94.3	307.6	283.1	306.2	283.1	High			High
FALSE	High	IsMasterProtein	A2YEB4	Serine/threonine-protein phosphatase PP2A-1 catalytic subunit OS=Oryza sativa subsp. indica OX=39946 GN=PP2A1 PE=2 SV=1	0	34.636	27	6	16	4	1	306	35.1	5.02	27.05	6	0		111.9	101.5	715.5	648.8	712.2	648.8	High			High
FALSE	High	IsMasterProtein	A0A0E0HLX2	Uncharacterized protein OS=Oryza nivara OX=4536 PE=3 SV=1	0	34.63	28	7	20	2	1	276	30.1	10.26	39.58	7	0		87.9	106.5	358.1	433.9	356.5	433.9	High			High
FALSE	High	IsMasterProtein	B8B5X1	Uncharacterized protein OS=Oryza sativa subsp. indica OX=39946 GN=OsI_25916 PE=4 SV=1	0	34.554	18	9	11	9	1	702	75.1	9.09	24.61	9	0		81.1	119.1	685.5	1006.9	682.4	1006.9	High			High
FALSE	High	IsMasterProtein	B8BMG2	Uncharacterized protein OS=Oryza sativa subsp. indica OX=39946 GN=OsI_38689 PE=4 SV=1	0	34.466	22	6	12	1	1	369	38.9	5.49	24.52	6	0		87.8	152.7	53.4	93	53.2	93	High			High
FALSE	High	IsMasterProtein	Q93WY5	Os09g0467200 protein OS=Oryza sativa subsp. japonica OX=39947 GN=Os09g0467200 PE=2 SV=1	0	34.441	35	7	15	7	1	223	25.2	5.71	27.41	7	0		89	92.8	1336.7	1393.5	1330.6	1393.5	High			High
FALSE	High	IsMasterProtein	B8AY37	Peptide-methionine (R)-S-oxide reductase OS=Oryza sativa subsp. indica OX=39946 GN=OsI_19915 PE=3 SV=1	0	34.401	37	7	12	7	1	229	24.6	8.41	29.71	7	0		93.8	88.1	806	757.1	802.3	757.1	High			High
FALSE	High	IsMasterProtein	B9F297	Os02g0129900 protein OS=Oryza sativa subsp. japonica OX=39947 GN=Os02g0129900 PE=4 SV=1	0	34.387	33	9	18	9	1	307	33.1	6.23	36.47	9	0		104.6	111.9	1716.4	1835.8	1708.6	1835.8	High			High
FALSE	High	IsMasterProtein	B8AL82	Uncharacterized protein OS=Oryza sativa subsp. indica OX=39946 GN=OsI_12405 PE=4 SV=1	0	34.362	11	11	13	11	1	1256	142.3	6.58	18.96	11	0		107.6	104.4	1487.7	1444.1	1480.9	1444.1	High			High
FALSE	High	IsMasterProtein	A2YY90	Uncharacterized protein OS=Oryza sativa subsp. indica OX=39946 GN=OsI_30316 PE=4 SV=1	0	34.352	36	4	11	4	1	164	17.8	9.83	22.68	4	0		103.7	100	951	917.8	946.7	917.8	High			High
FALSE	High	IsMasterProtein	A0A0E0I1D7	Uncharacterized protein OS=Oryza nivara OX=4536 PE=4 SV=1	0	34.315	14	5	13	5	1	533	59.5	6.33	25.55	5	0		99.7	93.6	1044.9	980.8	1040.1	980.8	High			High
FALSE	High	IsMasterProtein	A2X229	Uncharacterized protein OS=Oryza sativa subsp. indica OX=39946 GN=OsI_06254 PE=4 SV=1	0	34.271	25	7	12	7	1	415	45.7	5.2	30.05	7	0		106.5	97.3	1224.6	1118.7	1219	1118.7	High			High
FALSE	High	IsMasterProtein	A0A0E0FNT4	Uncharacterized protein OS=Oryza nivara OX=4536 PE=4 SV=1	0	34.216	49	5	18	1	1	187	19.6	9.7	40.63	5	0		82.2	70.6	88.5	76	88.1	76	High			High
FALSE	High	IsMasterProtein	A2YRH5	Uncharacterized protein OS=Oryza sativa subsp. indica OX=39946 GN=OsI_27917 PE=4 SV=1	0	34.15	8	9	15	4	1	1133	124.7	7.28	31.75	9	2		89.2	98.5	995.4	1099.9	990.9	1099.9	High			High
FALSE	High	IsMasterProtein	A2XX38	Uncharacterized protein OS=Oryza sativa subsp. indica OX=39946 GN=OsI_17237 PE=3 SV=1	0	34.149	40	6	24	6	1	179	19.3	9.33	53.05	6	0		107.7	91.4	2008.1	1704.5	1998.9	1704.5	High			High
FALSE	High	IsMasterProtein	A0A0E0FTT1	Signal recognition particle 54 kDa protein OS=Oryza nivara OX=4536 PE=3 SV=1	0	34.136	20	9	11	9	1	496	54.7	9.25	27.11	9	0		104.9	100	1322.9	1261.3	1316.9	1261.3	High			High
FALSE	High	IsMasterProtein	A2WK17	Uncharacterized protein OS=Oryza sativa subsp. indica OX=39946 GN=OsI_00166 PE=4 SV=1	0	34.106	26	7	11	7	1	303	32.9	10.13	29.79	7	0		96	106	1129.4	1246.6	1124.2	1246.6	High			High
FALSE	High	IsMasterProtein	A0A0E0I6N3	Uncharacterized protein OS=Oryza nivara OX=4536 PE=3 SV=1	0	34.043	30	6	28	6	1	334	37.8	10.8	49.76	6	0		104.5	93.7	2716.7	2435.2	2704.3	2435.2	High			High
FALSE	High	IsMasterProtein	B9FXS4	Uncharacterized protein OS=Oryza sativa subsp. japonica OX=39947 GN=OsJ_24645 PE=3 SV=1	0	34.006	21	9	17	7	1	498	55.5	5.99	25.03	9	2		113	98.3	1700.8	1478.6	1693	1478.6	High			High
FALSE	High	IsMasterProtein	A0A0E0GME8	Uncharacterized protein OS=Oryza nivara OX=4536 PE=4 SV=1	0	33.987	25	8	16	8	1	405	43.1	7.06	30.84	8	0		115.1	104.9	1367.2	1246.1	1361	1246.1	High			High
FALSE	High	IsMasterProtein	A2WKT1	Histone H2B.6 OS=Oryza sativa subsp. indica OX=39946 GN=H2B.6 PE=3 SV=1	0	33.841	34	5	33	1	1	153	16.5	10.02	44.16	5	0		98	106.4	141.9	154.2	141.3	154.2	High			High
FALSE	High	IsMasterProtein	A0A0E0HRX9	Uncharacterized protein OS=Oryza nivara OX=4536 PE=4 SV=1	0	33.816	27	7	16	7	1	400	42.5	5.52	27.29	7	0		122.8	100.6	1554.8	1274.8	1547.7	1274.8	High			High
FALSE	High	IsMasterProtein	B9FMK1	Dihydrolipoyl dehydrogenase OS=Oryza sativa subsp. japonica OX=39947 GN=OsJ_17184 PE=3 SV=1	0	33.78	10	8	14	1	1	978	105.6	6.48	32.74	8	2		121.7	93.2	342	261.8	340.4	261.8	High			High
FALSE	High	IsMasterProtein	B8BLI9	Proteasome subunit alpha type OS=Oryza sativa subsp. indica OX=39946 GN=OsI_36813 PE=3 SV=1	0	33.778	39	7	14	7	1	237	26	4.75	34.75	7	0		95.5	92	1390.8	1339.1	1384.5	1339.1	High			High
FALSE	High	IsMasterProtein	B9F2U5	Translation factor GUF1 homolog, chloroplastic OS=Oryza sativa subsp. japonica OX=39947 GN=Os02g0157700 PE=3 SV=1	0	33.707	14	9	15	9	1	680	74.9	6.51	33.23	9	0		111.5	106.2	2138.7	2036.8	2128.9	2036.8	High			High
FALSE	High	IsMasterProtein	Q5NAR8	Purine rich element binding protein B-like OS=Oryza sativa subsp. japonica OX=39947 GN=P0699D11.18 PE=4 SV=1	0	33.671	29	9	17	9	1	336	36.6	6.02	29.65	9	0		104.7	99.9	1654.3	1577.7	1646.7	1577.7	High			High
FALSE	High	IsMasterProtein	Q5NAI9	Os01g0710000 protein OS=Oryza sativa subsp. japonica OX=39947 GN=Os01g0710000 PE=2 SV=1	0	33.664	25	8	18	1	1	453	50.1	6.3	42.25	8	0		92.3	110.8	47.9	57.5	47.7	57.5	High			High
FALSE	High	IsMasterProtein	B8AKA4	Uncharacterized protein OS=Oryza sativa subsp. indica OX=39946 GN=OsI_10796 PE=4 SV=1	0	33.652	6	6	13	3	1	1151	127.2	7.23	28.85	6	0		91.4	85.6	723.7	678.4	720.4	678.4	High			High
FALSE	High	IsMasterProtein	A0A0E0FRZ9	Uncharacterized protein OS=Oryza nivara OX=4536 PE=4 SV=1	0	33.646	24	8	18	1	1	506	55.6	7.02	43.06	8	7		120.5	106.7	2030.7	1797.2	2021.4	1797.2	High			High
FALSE	High	IsMasterProtein	A0A0E0HCN8	Uncharacterized protein OS=Oryza nivara OX=4536 PE=4 SV=1	0	33.622	12	8	12	8	1	738	81.1	6.9	20.43	8	0		107.4	100.8	1289.2	1210.6	1283.3	1210.6	High			High
FALSE	High	IsMasterProtein	A0A0E0HNG3	Uncharacterized protein OS=Oryza nivara OX=4536 PE=3 SV=1	0	33.617	12	10	15	4	1	944	103.1	9.55	30	10	6		103.4	94.6	1318.4	1207.2	1312.4	1207.2	High			High
FALSE	High	IsMasterProtein	A0A0E0HK23	60S ribosomal protein L13 OS=Oryza nivara OX=4536 PE=3 SV=1	0	33.574	25	4	22	1	1	208	24	10.99	41.56	4	3		106.2	94.1	2096.3	1857.6	2086.7	1857.6	High			High
FALSE	High	IsMasterProtein	B8AB68	Uncharacterized protein OS=Oryza sativa subsp. indica OX=39946 GN=OsI_02711 PE=4 SV=1	0	33.566	41	6	29	6	1	122	14	9.19	38.89	6	0		96.5	99.4	2809.4	2892.2	2796.6	2892.2	High			High
FALSE	High	IsMasterProtein	A0A0E0H9V9	Uncharacterized protein OS=Oryza nivara OX=4536 PE=4 SV=1	0	33.556	44	6	22	6	1	170	18.2	5.38	22.81	6	0		94.5	94.5	1341.5	1341.9	1335.4	1341.9	High			High
FALSE	High	IsMasterProtein	A0A0E0IV82	Uncharacterized protein OS=Oryza nivara OX=4536 PE=4 SV=1	0	33.523	11	10	11	10	1	1089	118.2	8.18	18.25	10	0		116.5	98.1	1029.7	867.3	1025	867.3	High			High
FALSE	High	IsMasterProtein	A2ZAH7	Uncharacterized protein OS=Oryza sativa subsp. indica OX=39946 GN=OsI_34752 PE=3 SV=1	0	33.515	32	8	12	2	1	296	30.4	9.45	23.53	8	0		105.6	91.3	240	207.5	238.9	207.5	High			High
FALSE	High	IsMasterProtein	A0A0E0GI04	Uncharacterized protein OS=Oryza nivara OX=4536 PE=3 SV=1	0	33.475	14	8	26	8	1	488	54.1	8.1	45.32	8	0		110	102.4	2455.8	2285.6	2444.6	2285.6	High			High
FALSE	High	IsMasterProtein	A0A0E0J3X5	Uncharacterized protein OS=Oryza nivara OX=4536 PE=4 SV=1	0	33.47	17	9	15	4	1	623	65.9	8.09	19.05	9	0		105.6	101.1	291.9	279.3	290.6	279.3	High			High
FALSE	High	IsMasterProtein	B8AWD9	Uncharacterized protein OS=Oryza sativa subsp. indica OX=39946 GN=OsI_19411 PE=3 SV=1	0	33.454	18	8	13	3	1	607	66.4	6.21	21.15	8	5		100.9	101.5	1229.1	1236.5	1223.5	1236.5	High			High
FALSE	High	IsMasterProtein	Q5ZDX8	Heterogeneous nuclear ribonucleoprotein A2/B1-like OS=Oryza sativa subsp. japonica OX=39947 GN=Os01g0614500 PE=4 SV=1	0	33.44	19	6	8	6	1	447	44.2	8.43	19.67	6	0		107.8	96.6	940.3	843.2	936	843.2	High			High
FALSE	High	IsMasterProtein	A2Y116	Uncharacterized protein OS=Oryza sativa subsp. indica OX=39946 GN=OsI_18700 PE=3 SV=1	0	33.419	8	7	14	2	1	853	94	4.94	27.55	7	0		97.8	87.5	201.6	180.5	200.7	180.5	High			High
FALSE	High	IsMasterProtein	A0A0E0FXP3	Uncharacterized protein OS=Oryza nivara OX=4536 PE=4 SV=1	0	33.395	27	9	17	8	1	400	45.3	7.06	35.7	9	1		121.9	92.5	1643	1246.7	1635.5	1246.7	High			High
FALSE	High	IsMasterProtein	Q0E2I8	Os02g0235600 protein OS=Oryza sativa subsp. japonica OX=39947 GN=Os02g0235600 PE=2 SV=1	0	33.372	36	6	33	1	1	182	20.8	9.92	49.72	6	0		89.5	93.3	48.2	50.3	48	50.3	High			High
FALSE	High	IsMasterProtein	B8AZI1	Proteasome subunit alpha type OS=Oryza sativa subsp. indica OX=39946 GN=OsI_20428 PE=3 SV=1	0	33.342	43	10	14	5	1	249	27.2	6.09	18.54	10	0		111.5	103.1	510	471.7	507.7	471.7	High			High
FALSE	High	IsMasterProtein	A0A0E0FWZ9	Uncharacterized protein OS=Oryza nivara OX=4536 PE=3 SV=1	0	33.319	21	8	14	5	1	445	51.9	6.93	25.89	8	4		97.6	102.6	1563.8	1643.1	1556.7	1643.1	High			High
FALSE	High	IsMasterProtein	A0A0E0FNV1	Uncharacterized protein OS=Oryza nivara OX=4536 PE=3 SV=1	0	33.29	29	10	15	10	1	408	46.2	5.9	23.92	10	0		112.4	102.3	1608.3	1463.5	1601	1463.5	High			High
FALSE	High	IsMasterProtein	Q53K35	HEAT repeat, putative OS=Oryza sativa subsp. japonica OX=39947 PE=4 SV=1	0	33.283	4	11	13	11	1	2591	282.6	7.2	25.22	11	0		108.5	101.2	1847	1723	1838.6	1723	High			High
FALSE	High	IsMasterProtein	A0A0E0HKE7	Uncharacterized protein OS=Oryza nivara OX=4536 PE=4 SV=1	0	33.244	28	10	19	10	1	326	34.9	9.26	25.77	10	0		114.2	103.3	2717.8	2457	2705.4	2457	High			High
FALSE	High	IsMasterProtein	A0A0P0XHD8	Histone H2B OS=Oryza sativa subsp. japonica OX=39947 GN=Os08g0490900 PE=3 SV=1	0	33.241	25	5	33	1	1	212	23.1	10.35	43.5	5	6		81.5	100.8	2807.2	3468.8	2794.4	3468.8	High			High
FALSE	High	IsMasterProtein	B8B0N3	Uncharacterized protein OS=Oryza sativa subsp. indica OX=39946 GN=OsI_22577 PE=4 SV=1	0	33.218	7	10	16	1	1	1530	170.8	6.55	30.97	10	0		113.6	118	157.8	163.9	157.1	163.9	High			High
FALSE	High	IsMasterProtein	A0A0E0GSK4	Peptidylprolyl isomerase OS=Oryza nivara OX=4536 PE=4 SV=1	0	33.208	31	6	12	6	1	252	26.6	7.96	27.51	6	0		104.7	113.8	965.3	1050	960.9	1050	High			High
FALSE	High	IsMasterProtein	A0A0E0GC17	Uncharacterized protein OS=Oryza nivara OX=4536 PE=3 SV=1	0	33.178	13	11	16	11	1	902	99.3	5.4	22.46	11	0		111.3	104	1517	1416.9	1510.1	1416.9	High			High
FALSE	High	IsMasterProtein	A0A0E0I0E4	Uncharacterized protein OS=Oryza nivara OX=4536 PE=4 SV=1	0	33.148	22	8	11	8	1	418	44.9	9.16	23.76	8	0		105.5	112.1	1131.8	1203.2	1126.6	1203.2	High			High
FALSE	High	IsMasterProtein	B8BCC6	Uncharacterized protein OS=Oryza sativa subsp. indica OX=39946 GN=OsI_29855 PE=4 SV=1	0	33.119	36	4	15	4	1	242	25.9	7.24	25.5	4	0		92	102.7	733.5	819	730.2	819	High			High
FALSE	High	IsMasterProtein	O22510	Peroxidase OS=Oryza sativa OX=4530 GN=OsCPX1 PE=2 SV=1	0	33.119	27	8	16	7	1	353	38.3	8.59	19.86	8	0		102.9	77.7	1061.2	801	1056.4	801	High			High
FALSE	High	IsMasterProtein	B8BBZ7	Probable gamma-aminobutyrate transaminase 3, mitochondrial OS=Oryza sativa subsp. indica OX=39946 GN=OsI_28220 PE=3 SV=1	0	33.075	25	8	11	6	1	510	55.9	6.54	24.2	8	2		121	89.3	982.4	724.7	977.9	724.7	High			High
FALSE	High	IsMasterProtein	Q75W16	Phospho-2-dehydro-3-deoxyheptonate aldolase 2, chloroplastic OS=Oryza sativa subsp. japonica OX=39947 GN=DAHPS2 PE=2 SV=1	0	33.061	19	8	12	7	1	539	59.3	8.41	28.31	8	0		152.7	80.8	1825	965.9	1816.7	965.9	High			High
FALSE	High	IsMasterProtein	A2XIZ4	Lysine--tRNA ligase OS=Oryza sativa subsp. indica OX=39946 GN=OsI_12406 PE=3 SV=1	0	33.055	18	10	13	1	1	630	71.4	6.84	30.2	10	9		109.5	94.7	1348.1	1166.2	1341.9	1166.2	High			High
FALSE	High	IsMasterProtein	A0A0E0IBJ4	Elongation factor Ts, mitochondrial OS=Oryza nivara OX=4536 GN=EFTS PE=3 SV=1	0	33.031	18	8	13	1	1	486	53.6	10.04	24.7	8	7		116.2	96.7	1444.9	1201.6	1438.3	1201.6	High			High
FALSE	High	IsMasterProtein	A3BM61	Uncharacterized protein OS=Oryza sativa subsp. japonica OX=39947 GN=OsJ_25120 PE=3 SV=1	0	33.028	32	7	16	5	1	251	27.5	4.65	26.56	7	1		96.1	89.6	1174.7	1095.1	1169.3	1095.1	High			High
FALSE	High	IsMasterProtein	A0A0E0FHX1	Uncharacterized protein OS=Oryza nivara OX=4536 PE=3 SV=1	0	33.025	11	7	11	7	1	829	89	7.52	27.48	7	0		93.1	100.9	849.5	921.1	845.6	921.1	High			High
FALSE	High	IsMasterProtein	P0C466	30S ribosomal protein S14, chloroplastic OS=Oryza sativa subsp. indica OX=39946 GN=rps14 PE=3 SV=1	0	33.014	33	4	18	4	1	103	12.2	11.46	30.3	4	0		113.3	104.6	1630.3	1505.2	1622.9	1505.2	High			High
FALSE	High	IsMasterProtein	A0A0E0GT12	Adenylyl cyclase-associated protein OS=Oryza nivara OX=4536 PE=3 SV=1	0	32.941	14	8	11	8	1	663	68.3	9.36	19.47	8	0		101.8	90.8	1198.2	1068.4	1192.7	1068.4	High			High
FALSE	High	IsMasterProtein	Q6ZJ11	Os08g0557400 protein OS=Oryza sativa subsp. japonica OX=39947 GN=Os08g0557400 PE=2 SV=1	0	32.918	35	7	16	7	1	268	28.8	8.54	26	7	0		98.1	109.4	1620.4	1805.6	1613	1805.6	High			High
FALSE	High	IsMasterProtein	A0A411DB77	AF-4 domain containing protein-like protein OS=Oryza sativa subsp. japonica OX=39947 GN=Pizh_6 PE=4 SV=1	0	32.856	7	10	15	1	1	1561	174.7	6.58	31.05	10	9		110.2	88.3	1621.7	1299	1614.3	1299	High			High
FALSE	High	IsMasterProtein	A0A0E0G055	Peptidylprolyl isomerase OS=Oryza nivara OX=4536 PE=3 SV=1	0	32.851	7	6	20	6	1	1155	127.6	6.57	32.22	6	0		101.5	102.8	1469.3	1489	1462.6	1489	High			High
FALSE	High	IsMasterProtein	B9G4B9	Uncharacterized protein OS=Oryza sativa subsp. japonica OX=39947 GN=OsJ_29857 PE=4 SV=1	0	32.818	23	8	16	8	1	372	41.4	5.12	29.14	8	0		103.5	130	1431.7	1798.5	1425.2	1798.5	High			High
FALSE	High	IsMasterProtein	Q0D8L0	40S ribosomal protein S12 (Fragment) OS=Oryza sativa subsp. japonica OX=39947 GN=Os07g0150200 PE=3 SV=1	0	32.776	43	5	15	2	1	171	18.4	6.67	33.12	5	4		114.8	99.7	1146.7	995.5	1141.5	995.5	High			High
FALSE	High	IsMasterProtein	Q0D840	Thioredoxin H1 OS=Oryza sativa subsp. japonica OX=39947 GN=TRXH PE=1 SV=1	0	32.758	30	3	36	3	1	122	13.1	5.3	53.92	3	0		99.8	85.9	2308.5	1986.9	2298	1986.9	High			High
FALSE	High	IsMasterProtein	A0A0K0LRP3	30S ribosomal protein S3, chloroplastic OS=Oryza nivara OX=4536 GN=rps3 PE=3 SV=1	0	32.754	25	8	19	8	1	239	27.5	9.74	23.17	8	0		96.5	98.2	2295.4	2336.5	2284.9	2336.5	High			High
FALSE	High	IsMasterProtein	A0A0E0GTC9	Uncharacterized protein OS=Oryza nivara OX=4536 PE=3 SV=1	0	32.727	30	8	12	8	1	355	38.7	9.36	24.28	8	0		110.4	103.9	968.7	911.9	964.3	911.9	High			High
FALSE	High	IsMasterProtein	A0A0E0GJP5	Uncharacterized protein OS=Oryza nivara OX=4536 PE=4 SV=1	0	32.723	32	7	22	7	1	260	27.7	9.26	37.79	7	0		102.1	98.9	1921.1	1861.5	1912.3	1861.5	High			High
FALSE	High	IsMasterProtein	Q0J366	Os09g0252100 protein (Fragment) OS=Oryza sativa subsp. japonica OX=39947 GN=Os09g0252100 PE=3 SV=1	0	32.695	27	8	12	8	1	433	44.1	7.66	23.31	8	0		121.6	104.3	1522.9	1306.1	1515.9	1306.1	High			High
FALSE	High	IsMasterProtein	A0A0E0HVS7	Catalase OS=Oryza nivara OX=4536 GN=rpl2 PE=3 SV=1	0	32.614	14	6	18	3	1	492	56.6	7.05	35.22	6	0		118.1	92.2	600.9	469.5	598.2	469.5	High			High
FALSE	High	IsMasterProtein	Q10G20	DNA-directed RNA polymerase subunit beta OS=Oryza sativa subsp. japonica OX=39947 GN=LOC_Os03g44484 PE=3 SV=1	0	32.564	12	13	13	13	1	1222	138.3	7.09	20.46	13	0		94.2	97.2	1676.9	1730.4	1669.2	1730.4	High			High
FALSE	High	IsMasterProtein	B9FBP6	Uncharacterized protein OS=Oryza sativa subsp. japonica OX=39947 GN=OsJ_12490 PE=4 SV=1	0	32.496	6	3	23	3	1	867	96.1	7.55	48.65	3	0		100.2	96	1605.9	1537.8	1598.6	1537.8	High			High
FALSE	High	IsMasterProtein	A2YNT9	40S ribosomal protein S6 OS=Oryza sativa subsp. indica OX=39946 GN=OsI_26912 PE=3 SV=1	0	32.496	36	8	14	3	1	250	28.5	10.65	21.69	8	5		114.7	103.8	1706.4	1544.5	1698.6	1544.5	High			High
FALSE	High	IsMasterProtein	A3CD22	Uncharacterized protein OS=Oryza sativa subsp. japonica OX=39947 GN=OsJ_34518 PE=4 SV=1	0	32.476	21	6	13	6	1	338	35.9	7.83	26.8	6	0		84.6	85.4	1195.3	1206.4	1189.8	1206.4	High			High
FALSE	High	IsMasterProtein	A2XGK2	Uncharacterized protein OS=Oryza sativa subsp. indica OX=39946 GN=OsI_11522 PE=4 SV=1	0	32.419	50	7	17	5	1	131	14.5	9.55	28.31	7	3		104.4	99.5	2256.3	2151.4	2246	2151.4	High			High
FALSE	High	IsMasterProtein	P0C493	30S ribosomal protein S8, chloroplastic OS=Oryza sativa subsp. indica OX=39946 GN=rps8 PE=3 SV=1	0	32.401	48	6	14	6	1	136	15.6	10.98	31.37	6	0		113.3	98.8	1165.8	1016.5	1160.5	1016.5	High			High
FALSE	High	IsMasterProtein	A0A0E0FR75	Uncharacterized protein OS=Oryza nivara OX=4536 PE=3 SV=1	0	32.38	34	3	25	3	1	95	10.6	10.29	24.9	3	0		122.3	94.1	2210.1	1700.3	2200	1700.3	High			High
FALSE	High	IsMasterProtein	A0A0E0IED0	Uncharacterized protein OS=Oryza nivara OX=4536 PE=4 SV=1	0	32.306	24	9	13	9	1	458	50	6.23	22.88	9	0		105.8	89.9	1376.1	1169.6	1369.8	1169.6	High			High
FALSE	High	IsMasterProtein	A0A0E0G4K8	Uncharacterized protein OS=Oryza nivara OX=4536 PE=3 SV=1	0	32.306	26	5	12	5	1	214	23.4	6.6	31.24	5	0		110.7	101.6	1646.7	1512.1	1639.2	1512.1	High			High
FALSE	High	IsMasterProtein	A3AYA8	Uncharacterized protein OS=Oryza sativa subsp. japonica OX=39947 GN=OsJ_16505 PE=4 SV=1	0	32.268	25	6	17	6	1	310	34.9	6.73	29.71	6	0		104.5	92.9	1410.6	1255	1404.2	1255	High			High
FALSE	High	IsMasterProtein	A0A0E0IT74	Uncharacterized protein OS=Oryza nivara OX=4536 PE=4 SV=1	0	32.258	17	8	15	8	1	527	57.7	6.34	22.58	8	0		102.2	99	2130.7	2064	2121	2064	High			High
FALSE	High	IsMasterProtein	Q0IWQ1	Os10g0495300 protein (Fragment) OS=Oryza sativa subsp. japonica OX=39947 GN=Os10g0495300 PE=4 SV=1	0	32.253	14	9	11	9	1	923	101.8	7.12	20.79	9	0		101.1	92.2	1276.8	1163.9	1271	1163.9	High			High
FALSE	High	IsMasterProtein	Q7XMK5	OSJNBb0039L24.13 protein OS=Oryza sativa subsp. japonica OX=39947 GN=Os04g0533300 PE=2 SV=1	0	32.252	38	6	22	6	1	206	22.4	5.5	34.73	6	0		90.5	85	1508.6	1417.4	1501.7	1417.4	High			High
FALSE	High	IsMasterProtein	Q6H8G2	Os02g0653800 protein OS=Oryza sativa subsp. japonica OX=39947 GN=Os02g0653800 PE=2 SV=1	0	32.21	45	7	35	3	1	203	22.5	5.71	56.89	7	0		102.7	99.9	620.5	603.6	617.7	603.6	High			High		Acetyl [N-Term]
FALSE	High	IsMasterProtein	A0A0E0H0G6	Ferredoxin OS=Oryza nivara OX=4536 PE=3 SV=1	0	32.141	25	4	12	3	1	219	22.8	5.58	29.49	4	1		118.3	107.6	1531.8	1394.2	1524.8	1394.2	High			High
FALSE	High	IsMasterProtein	A2ZFX4	Glycosyltransferase OS=Oryza sativa subsp. indica OX=39946 GN=OsI_36677 PE=3 SV=1	0	32.081	21	9	18	9	1	490	52.5	6.15	19.54	9	0		116	102.8	1730.6	1534.7	1722.7	1534.7	High			High
FALSE	High	IsMasterProtein	A0A0E0FI12	Proteasome subunit alpha type OS=Oryza nivara OX=4536 PE=3 SV=1	0	32.079	27	5	12	5	1	250	27	6.92	29.55	5	0		94.2	100.3	1455.8	1550.1	1449.2	1550.1	High			High
FALSE	High	IsMasterProtein	A0A0E0HKA3	Uncharacterized protein OS=Oryza nivara OX=4536 PE=4 SV=1	0	32.066	15	8	11	8	1	736	80.8	8.87	24.38	8	0		106.4	113.4	1642.6	1750.2	1635.1	1750.2	High			High
FALSE	High	IsMasterProtein	A0A0E0GVQ4	Uncharacterized protein OS=Oryza nivara OX=4536 PE=4 SV=1	0	32.057	40	7	15	6	1	257	27.9	6.81	26.16	7	0		93.9	105.2	1188.8	1332.3	1183.4	1332.3	High			High
FALSE	High	IsMasterProtein	Q5JJM6	Os01g0367100 protein OS=Oryza sativa subsp. japonica OX=39947 GN=P0784G04.3 PE=2 SV=1	0	32.03	23	7	14	6	1	340	36.7	8.35	19.59	7	1		116.8	92.4	1353.7	1071.4	1347.5	1071.4	High			High
FALSE	High	IsMasterProtein	B9G4J9	Proteasome subunit beta OS=Oryza sativa subsp. japonica OX=39947 GN=OsJ_30005 PE=3 SV=1	0	31.995	25	6	12	6	1	265	29.5	6.89	28.29	6	0		99.5	97.2	1164.9	1138	1159.6	1138	High			High
FALSE	High	IsMasterProtein	A0A0P0XFQ5	Elongation factor Ts (Fragment) OS=Oryza sativa subsp. japonica OX=39947 GN=Os08g0399600 PE=3 SV=1	0	31.886	18	8	13	1	1	441	48.9	10.27	24.04	8	0		103.9	124.9	164.7	197.9	163.9	197.9	High			High
FALSE	High	IsMasterProtein	A2WMG6	Salt stress root protein RS1 OS=Oryza sativa subsp. indica OX=39946 GN=OsI_001009 PE=1 SV=1	0	31.885	33	6	24	6	1	204	21.8	4.92	46.62	6	0		79.7	84.3	1473.5	1559.2	1466.8	1559.2	High			High
FALSE	High	IsMasterProtein	A0A0E0HNW3	Uncharacterized protein OS=Oryza nivara OX=4536 PE=3 SV=1	0	31.848	18	5	16	5	1	281	32.2	6.38	31.37	5	0		101.6	106.2	1207.5	1261.2	1202	1261.2	High			High
FALSE	High	IsMasterProtein	Q0JDG5	Os04g0405100 protein OS=Oryza sativa subsp. japonica OX=39947 GN=Os04g0405100 PE=4 SV=1	0	31.794	24	6	14	5	1	307	32.7	9.67	30.34	6	1		107.9	90.6	1146.9	963.6	1141.7	963.6	High			High
FALSE	High	IsMasterProtein	A2X5P5	Uncharacterized protein OS=Oryza sativa subsp. indica OX=39946 GN=OsI_07530 PE=4 SV=1	0	31.766	29	7	12	7	1	301	33.5	5.57	26.66	7	0		103.8	87.9	1088.5	921.7	1083.5	921.7	High			High
FALSE	High	IsMasterProtein	A0A0E0FSW3	Uncharacterized protein OS=Oryza nivara OX=4536 PE=3 SV=1	0	31.739	17	9	19	9	1	649	70.6	5.26	28.71	9	0		96.9	103.6	1343	1435.6	1336.9	1435.6	High			High
FALSE	High	IsMasterProtein	Q2QYK8	Non-specific lipid-transfer protein OS=Oryza sativa subsp. japonica OX=39947 GN=LOC_Os12g02340 PE=3 SV=1	0	31.695	43	5	19	5	1	118	11.5	9.07	45.55	5	0		85.4	92	1547.3	1667.1	1540.2	1667.1	High			High
FALSE	High	IsMasterProtein	Q01MN2	H1005F08.12 protein OS=Oryza sativa OX=4530 GN=H1005F08.12 PE=4 SV=1	0	31.69	25	6	13	6	1	301	32.7	6.14	31.19	6	0		96.3	100.1	1778.1	1847.4	1770	1847.4	High			High
FALSE	High	IsMasterProtein	Q75GN6	40S ribosomal protein S26 OS=Oryza sativa subsp. japonica OX=39947 GN=OSJNBa0018K15.3 PE=3 SV=1	0	31.656	29	4	12	2	1	194	20.6	10.87	44.98	4	2		117.6	103	868.9	760.8	864.9	760.8	High			High
FALSE	High	IsMasterProtein	A0A0E0G3A6	Fumarylacetoacetase OS=Oryza nivara OX=4536 PE=3 SV=1	0	31.624	19	6	18	6	1	429	47.1	5.94	39.57	6	0		101.3	100.1	1885.3	1863.3	1876.7	1863.3	High			High
FALSE	High	IsMasterProtein	B8BMJ6	Uncharacterized protein OS=Oryza sativa subsp. indica OX=39946 GN=OsI_38756 PE=4 SV=1	0	31.593	21	7	13	7	1	457	50.5	5.59	27.02	7	0		106.4	91	1171.5	1002.4	1166.2	1002.4	High			High
FALSE	High	IsMasterProtein	A0A0E0J8T0	Uncharacterized protein OS=Oryza nivara OX=4536 PE=3 SV=1	0	31.567	23	7	8	3	1	414	44.3	5.6	19.6	7	4		116.2	104.6	843.5	759.3	839.6	759.3	High			High
FALSE	High	IsMasterProtein	B8AA22	Uncharacterized protein OS=Oryza sativa subsp. indica OX=39946 GN=OsI_02395 PE=3 SV=1	0	31.562	18	6	13	6	1	390	41.7	5.8	32.33	6	0		84.5	96.4	902.2	1029.6	898.1	1029.6	High			High
FALSE	High	IsMasterProtein	B8B151	Uncharacterized protein OS=Oryza sativa subsp. indica OX=39946 GN=OsI_22677 PE=4 SV=1	0	31.499	8	13	17	10	1	1657	181	6.96	20.81	13	3		96	90.9	1408.3	1333.5	1401.9	1333.5	High			High
FALSE	High	IsMasterProtein	Q9SDK4	GTP-binding protein OS=Oryza sativa subsp. japonica OX=39947 GN=GBP PE=2 SV=1	0	31.498	36	5	16	2	1	193	21.9	6.8	40.26	5	4		100.8	89.4	1130.2	1002.5	1125	1002.5	High			High
FALSE	High	IsMasterProtein	Q7M1U9	Photosystem I 9K protein (Fragment) OS=Oryza sativa OX=4530 PE=1 SV=1	0	31.454	44	4	49	2	1	50	5.6	8.5	86.97	4	0		108.3	90.6	2771.4	2318.2	2758.7	2318.2	High			High
FALSE	High	IsMasterProtein	A0A0E0HFH4	Uncharacterized protein OS=Oryza nivara OX=4536 PE=4 SV=1	0	31.451	21	7	15	4	1	352	38.8	6.24	25.03	7	0		127.5	82.9	957	621.8	952.6	621.8	High			High
FALSE	High	IsMasterProtein	A0A0E0JBU1	Calcium-transporting ATPase OS=Oryza nivara OX=4536 PE=3 SV=1	0	31.433	11	10	13	9	1	1020	111.1	6.11	22.04	10	1		104.8	93.3	1544	1375.1	1537	1375.1	High			High
FALSE	High	IsMasterProtein	B9FTG2	Dihydrolipoamide acetyltransferase component of pyruvate dehydrogenase complex OS=Oryza sativa subsp. japonica OX=39947 GN=OsJ_21455 PE=3 SV=1	0	31.419	19	9	10	9	1	565	61.3	8.57	21.17	9	0		93.4	97.6	1271.9	1328.9	1266.1	1328.9	High			High
FALSE	High	IsMasterProtein	B8AC53	Uncharacterized protein OS=Oryza sativa subsp. indica OX=39946 GN=OsI_01253 PE=4 SV=1	0	31.37	23	10	12	10	1	502	55.4	5.41	23.17	10	0		95.3	99.7	1080.7	1130.3	1075.8	1130.3	High			High
FALSE	High	IsMasterProtein	Q948G0	Putative quinone oxidoreductase OS=Oryza sativa OX=4530 GN=OSJNBa0049O12.14 PE=4 SV=1	0	31.355	34	9	15	9	1	338	35.5	5.69	28.86	9	0		93.7	104.5	1607.5	1792.4	1600.2	1792.4	High			High
FALSE	High	IsMasterProtein	A0A0E0G0D5	Eukaryotic translation initiation factor 3 subunit C OS=Oryza nivara OX=4536 PE=3 SV=1	0	31.307	7	9	14	9	1	1247	140.6	5.76	28.36	9	0		114.5	102	1687.6	1502.8	1679.9	1502.8	High			High
FALSE	High	IsMasterProtein	A0A0E0FLC6	Uncharacterized protein OS=Oryza nivara OX=4536 PE=3 SV=1	0	31.291	17	10	13	10	1	727	79.3	8.69	25.3	10	0		112.1	97.4	1621	1408.5	1613.6	1408.5	High			High
FALSE	High	IsMasterProtein	A0A0E0I0C0	Uncharacterized protein OS=Oryza nivara OX=4536 PE=4 SV=1	0	31.285	52	4	13	4	1	109	11.4	9.61	36.34	4	0		101.4	85.6	1542.9	1302.6	1535.9	1302.6	High			High
FALSE	High	IsMasterProtein	B9F0A5	Uncharacterized protein OS=Oryza sativa subsp. japonica OX=39947 GN=OsJ_06940 PE=4 SV=1	0	31.258	18	7	12	7	1	416	45.4	9.66	22.33	7	0		102.5	104.8	1236.8	1264.3	1231.2	1264.3	High			High
FALSE	High	IsMasterProtein	A0A0E0GNZ2	Uncharacterized protein OS=Oryza nivara OX=4536 PE=4 SV=1	0	31.222	16	7	13	6	1	581	64.4	4.93	34.61	7	1		100.7	100.8	1393.9	1394.9	1387.5	1394.9	High			High
FALSE	High	IsMasterProtein	A0A0E0H9Q0	Uncharacterized protein OS=Oryza nivara OX=4536 PE=4 SV=1	0	31.191	18	6	14	6	1	423	46	9.96	19.56	6	0		90.4	114.4	899	1138	894.9	1138	High			High
FALSE	High	IsMasterProtein	A0A0E0H5I7	Uncharacterized protein OS=Oryza nivara OX=4536 PE=4 SV=1	0	31.164	10	6	15	1	1	1021	112.6	10.42	24.18	6	9		101.7	99.9	1203.7	1181.9	1198.2	1181.9	High			High
FALSE	High	IsMasterProtein	B8AAT9	V-type proton ATPase subunit OS=Oryza sativa subsp. indica OX=39946 GN=OsI_02618 PE=3 SV=1	0	31.156	19	6	20	6	1	351	40.8	4.92	34.09	6	0		97.8	90.9	1751.2	1627.5	1743.2	1627.5	High			High
FALSE	High	IsMasterProtein	A0A0E0IWR6	Uncharacterized protein OS=Oryza nivara OX=4536 PE=4 SV=1	0	31.147	28	7	12	6	1	289	31.3	5.67	28.17	7	1		89.8	100	1354.4	1508.6	1348.2	1508.6	High			High
FALSE	High	IsMasterProtein	B8B801	Uncharacterized protein OS=Oryza sativa subsp. indica OX=39946 GN=OsI_26672 PE=4 SV=1	0	31.141	17	8	25	8	1	518	58.1	7.01	31.28	8	0		104.4	106.6	2228.6	2274.7	2218.4	2274.7	High			High
FALSE	High	IsMasterProtein	B9F3Z5	Uncharacterized protein OS=Oryza sativa subsp. japonica OX=39947 GN=OsJ_08695 PE=3 SV=1	0	31.108	61	5	20	5	1	111	11.5	5.15	29.03	5	0		84.7	73.4	1908.3	1652.8	1899.6	1652.8	High			High
FALSE	High	IsMasterProtein	A0A0E0G846	Uncharacterized protein OS=Oryza nivara OX=4536 PE=4 SV=1	0	31.069	23	8	15	4	1	453	48.2	5.71	26.73	8	0		103.1	91.6	651.9	579.2	648.9	579.2	High			High
FALSE	High	IsMasterProtein	A0A0E0I6Q4	Succinate dehydrogenase [ubiquinone] iron-sulfur subunit, mitochondrial OS=Oryza nivara OX=4536 PE=3 SV=1	0	31.061	20	7	15	7	1	406	45.7	9.66	25.96	7	0		99.1	108.1	1458.6	1591.6	1451.9	1591.6	High			High
FALSE	High	IsMasterProtein	A0A0E0GWB2	Uncharacterized protein OS=Oryza nivara OX=4536 PE=3 SV=1	0	31.05	17	3	33	3	1	219	23.3	6.83	45.06	3	0		109.3	101.3	3902	3615.7	3884.2	3615.7	High			High
FALSE	High	IsMasterProtein	A0A0E0I0T8	Uncharacterized protein OS=Oryza nivara OX=4536 PE=4 SV=1	0	31.03	13	11	13	10	1	1011	116.3	8.68	24.07	11	1		110.1	99.4	1366.4	1234.2	1360.2	1234.2	High			High
FALSE	High	IsMasterProtein	A2ZXM7	ATP-dependent 6-phosphofructokinase OS=Oryza sativa subsp. japonica OX=39947 GN=PFK PE=3 SV=1	0	30.995	10	6	10	2	1	769	83.2	6.51	23.92	6	1		101.8	142.2	945.1	1319.7	940.8	1319.7	High			High
FALSE	High	IsMasterProtein	B8AHL2	Thioredoxin reductase OS=Oryza sativa subsp. indica OX=39946 GN=OsI_08672 PE=3 SV=1	0	30.987	27	6	9	3	1	331	34.7	6.64	20.64	6	0		94.7	97.8	496.2	512.4	493.9	512.4	High			High		Acetyl [N-Term]
FALSE	High	IsMasterProtein	A2WWV4	Uncharacterized protein OS=Oryza sativa subsp. indica OX=39946 GN=OsI_04384 PE=3 SV=1	0	30.984	48	8	24	7	1	255	27.2	5.49	31.18	8	0		120.1	80.7	1527	1025.9	1520	1025.9	High			High
FALSE	High	IsMasterProtein	Q9SNJ7	ESTs AU078175(C51476) OS=Oryza sativa subsp. japonica OX=39947 PE=4 SV=1	0	30.961	29	6	14	6	1	181	20	9.83	24.03	6	0		98.1	95.1	1812.8	1757.6	1804.5	1757.6	High			High
FALSE	High	IsMasterProtein	Q0E4D9	Os02g0123500 protein OS=Oryza sativa subsp. japonica OX=39947 GN=Os02g0123500 PE=4 SV=1	0	30.937	19	5	13	1	1	375	41.8	8.05	25.85	5	0		116.1	101.6	114.5	100.3	114	100.3	High			High
FALSE	High	IsMasterProtein	A0A0E0GLM4	Glucose-6-phosphate 1-dehydrogenase OS=Oryza nivara OX=4536 PE=3 SV=1	0	30.913	13	10	14	10	1	751	83.6	6.33	29.96	10	0		112.4	104.6	1430.3	1331	1423.8	1331	High			High
FALSE	High	IsMasterProtein	Q94E63	Os01g0173100 protein OS=Oryza sativa subsp. japonica OX=39947 GN=Os01g0173100 PE=2 SV=1	0	30.911	36	6	14	4	1	152	16.3	5.1	40.75	6	0		106.1	91.4	1077.2	928.7	1072.3	928.7	High			High
FALSE	High	IsMasterProtein	E9KIQ4	Cytochrome b559 subunit alpha OS=Oryza sativa subsp. japonica OX=39947 GN=psbE PE=3 SV=1	0	30.899	30	4	34	4	1	104	11.8	4.72	92.66	4	0		85.2	87.5	1318.6	1353.4	1312.6	1353.4	High			High
FALSE	High	IsMasterProtein	A0A0E0GBR8	Uncharacterized protein OS=Oryza nivara OX=4536 PE=3 SV=1	0	30.892	28	8	11	2	1	362	39.6	7.9	21.89	8	6		91.5	91.4	763.3	762.6	759.8	762.6	High			High
FALSE	High	IsMasterProtein	A0A0E0GK94	Uncharacterized protein OS=Oryza nivara OX=4536 PE=4 SV=1	0	30.857	13	10	14	10	1	848	92.5	6.55	27.87	10	0		104.3	100.8	2100.4	2030.5	2090.8	2030.5	High			High
FALSE	High	IsMasterProtein	Q0JBF1	Os04g0535600 protein OS=Oryza sativa subsp. japonica OX=39947 GN=Os04g0535600 PE=2 SV=1	0	30.848	16	6	12	5	1	656	71.7	5.21	30.55	6	2		94.5	75.6	875.9	701.2	871.9	701.2	High			High
FALSE	High	IsMasterProtein	A0A0E0GB16	Uroporphyrinogen decarboxylase OS=Oryza nivara OX=4536 PE=3 SV=1	0	30.838	18	7	16	7	1	457	50.1	7.61	27.35	7	0		122.7	86.5	1272	896.6	1266.2	896.6	High			High
FALSE	High	IsMasterProtein	A2ZVC0	Uncharacterized protein OS=Oryza sativa subsp. japonica OX=39947 GN=OsJ_02582 PE=4 SV=1	0	30.837	18	4	16	4	1	209	22.4	5.11	26.59	4	0		111.3	98.5	1369.9	1213	1363.6	1213	High			High
FALSE	High	IsMasterProtein	Q25A09	H0811D08.16 protein OS=Oryza sativa OX=4530 GN=H0821G03.7 PE=4 SV=1	0	30.836	16	8	12	8	1	529	57.1	6.21	17.1	8	0		94.8	86.5	1355.4	1236.9	1349.2	1236.9	High			High
FALSE	High	IsMasterProtein	A0A0E0H808	Uncharacterized protein OS=Oryza nivara OX=4536 PE=3 SV=1	0	30.804	23	6	14	1	1	213	24.2	5.9	19.88	6	0		107.6	98.8	166.8	153	166	153	High			High
FALSE	High	IsMasterProtein	A0A0E0H8B9	Methionine S-methyltransferase OS=Oryza nivara OX=4536 PE=3 SV=1	0	30.796	9	10	14	1	1	1084	120.3	6.19	20.22	10	9		110	93.6	2214.6	1884.1	2204.5	1884.1	High			High
FALSE	High	IsMasterProtein	A0A0B4U2B8	2-dehydro-3-deoxyphosphooctonate aldolase (Fragment) OS=Oryza sativa OX=4530 GN=LOC_Os12g10784.1 PE=2 SV=1	0	30.787	31	7	11	7	1	291	31.6	7.68	24.34	7	0		113.3	102.9	1708	1550.8	1700.2	1550.8	High			High		Acetyl [N-Term]
FALSE	High	IsMasterProtein	B8APD5	Sucrose synthase OS=Oryza sativa subsp. indica OX=39946 GN=OsI_11498 PE=3 SV=1	0	30.768	10	7	14	6	1	809	92.2	6.54	24.2	7	0		91.2	96.2	1026.1	1082.4	1021.4	1082.4	High			High
FALSE	High	IsMasterProtein	A2XB46	Uncharacterized protein OS=Oryza sativa subsp. indica OX=39946 GN=OsI_09485 PE=4 SV=1	0	30.749	35	5	23	2	1	147	16.5	10.36	26.92	5	6		106	99.3	2023.2	1895.3	2014	1895.3	High			High
FALSE	High	IsMasterProtein	A2XBV9	Uncharacterized protein OS=Oryza sativa subsp. indica OX=39946 GN=OsI_09778 PE=4 SV=1	0	30.723	31	5	21	5	1	221	23.7	4.44	32.31	5	0		107.8	95	2197.5	1936.9	2187.5	1936.9	High			High
FALSE	High	IsMasterProtein	B8B9N6	Uncharacterized protein OS=Oryza sativa subsp. indica OX=39946 GN=OsI_30253 PE=4 SV=1	0	30.708	13	7	13	4	1	508	57.7	9.67	17.34	7	3		94.4	101.2	1505.1	1613.4	1498.2	1613.4	High			High
FALSE	High	IsMasterProtein	A0A0E0H479	Uncharacterized protein OS=Oryza nivara OX=4536 PE=3 SV=1	0	30.674	20	4	15	3	1	288	30.7	8.63	31.05	4	0		101.5	91	1450.6	1300.8	1444	1300.8	High			High
FALSE	High	IsMasterProtein	Q6EUN4	Uncharacterized protein OJ1115_A05.15 OS=Oryza sativa subsp. japonica OX=39947 GN=OJ1115_A05.15 PE=4 SV=1	0	30.667	7	2	102	2	1	178	17.5	9.48	85.39	2	0		106.8	92.9	5421.6	4716.1	5396.9	4716.1	High			High
FALSE	High	IsMasterProtein	A0A0E0GWX5	Uncharacterized protein OS=Oryza nivara OX=4536 PE=4 SV=1	0	30.658	10	8	10	8	1	905	100.1	6.83	19.23	8	0		104.4	105.3	921.4	928.9	917.2	928.9	High			High
FALSE	High	IsMasterProtein	B8BIF3	NADH dehydrogenase [ubiquinone] 1 alpha subcomplex subunit 12 OS=Oryza sativa subsp. indica OX=39946 GN=OsI_34794 PE=3 SV=1	0	30.616	44	7	12	7	1	160	18.5	7.06	13.89	7	0		112.3	102.2	1311	1192.4	1305	1192.4	High			High
FALSE	High	IsMasterProtein	Q10A76	Os10g0101200 protein OS=Oryza sativa subsp. japonica OX=39947 GN=LOC_Os10g01134 PE=2 SV=1	0	30.58	13	5	19	5	1	472	52.1	5.66	17.51	5	0		99.7	100.7	1372	1385.4	1365.7	1385.4	High			High
FALSE	High	IsMasterProtein	A0A0E0H841	Uncharacterized protein OS=Oryza nivara OX=4536 PE=3 SV=1	0	30.52	6	9	29	9	1	1104	122.4	5.88	44.83	9	0		112.5	98.3	2200	1922.4	2190	1922.4	High			High
FALSE	High	IsMasterProtein	Q8H7V0	40S ribosomal protein S17, putative, expressed OS=Oryza sativa subsp. japonica OX=39947 GN=OSJNBb0043C10.11 PE=3 SV=1	0	30.478	26	4	15	1	1	144	16.6	10.33	30.47	4	0		107.1	118.3	275.9	304.7	274.6	304.7	High			High
FALSE	High	IsMasterProtein	A0A0E0J9N6	Beta-galactosidase OS=Oryza nivara OX=4536 PE=3 SV=1	0	30.462	8	6	9	1	1	845	92.5	5.92	21.17	6	0		85.8	75.8	88.6	78.3	88.2	78.3	High			High
FALSE	High	IsMasterProtein	B9GCD1	Uncharacterized protein OS=Oryza sativa subsp. japonica OX=39947 GN=OsJ_35570 PE=4 SV=1	0	30.452	10	8	10	8	1	967	104	7.12	24.53	8	0		84.3	89.7	796.3	848	792.7	848	High			High
FALSE	High	IsMasterProtein	A0A0P0W5A9	Os03g0841900 protein OS=Oryza sativa subsp. japonica OX=39947 GN=Os03g0841900 PE=4 SV=1	0	30.436	11	5	11	5	1	645	69.7	9.52	25.32	5	0		89.5	105.8	756.3	893.1	752.8	893.1	High			High
FALSE	High	IsMasterProtein	A0A0E0GAG1	Uncharacterized protein OS=Oryza nivara OX=4536 PE=3 SV=1	0	30.434	13	10	12	10	1	822	87.9	7.52	22.99	10	0		98.2	121.4	1144.8	1415.9	1139.6	1415.9	High			High
FALSE	High	IsMasterProtein	B8AUD6	Gamma-glutamylcyclotransferase OS=Oryza sativa subsp. indica OX=39946 GN=OsI_16082 PE=3 SV=1	0	30.428	44	6	14	6	1	187	21.1	6.39	24.01	6	0		111.9	105.7	1801.6	1701.8	1793.4	1701.8	High			High
FALSE	High	IsMasterProtein	A0A411LC58	NADH dehydrogenase subunit 7 OS=Oryza sativa OX=4530 GN=nad7 PE=3 SV=1	0	30.419	13	5	15	5	1	394	44.2	7.05	28.06	5	0		96.3	94.8	1414.7	1393.3	1408.2	1393.3	High			High
FALSE	High	IsMasterProtein	A0A0E0FRF4	Uncharacterized protein OS=Oryza nivara OX=4536 PE=3 SV=1	0	30.377	22	6	10	6	1	383	40.8	7.66	25.97	6	0		110.5	108.4	1233.7	1209.6	1228.1	1209.6	High			High
FALSE	High	IsMasterProtein	Q338J4	Methionyl-tRNA synthetase, putative, expressed OS=Oryza sativa subsp. japonica OX=39947 GN=LOC_Os10g26050 PE=2 SV=1	0	30.373	16	8	12	7	1	605	68.2	6.01	27.65	8	0		98.1	108.2	1086.4	1198.4	1081.4	1198.4	High			High
FALSE	High	IsMasterProtein	A2ZDV4	Protein transport protein SEC23 OS=Oryza sativa subsp. indica OX=39946 GN=OsI_35968 PE=3 SV=1	0	30.367	15	8	13	7	1	793	86.6	6.01	24.24	8	1		103.4	84.8	985.7	808.7	981.2	808.7	High			High
FALSE	High	IsMasterProtein	Q5N8G1	2-C-methyl-D-erythritol 4-phosphate cytidylyltransferase, chloroplastic OS=Oryza sativa subsp. japonica OX=39947 GN=ISPD PE=2 SV=1	0	30.366	29	7	13	7	1	297	32.4	7.43	29.29	7	0		92.6	96.6	1011.6	1055.6	1007	1055.6	High			High
FALSE	High	IsMasterProtein	Q5JK67	Os01g0958100 protein OS=Oryza sativa subsp. japonica OX=39947 GN=OJ1294_F06.26-1 PE=2 SV=1	0	30.353	28	8	10	8	1	363	39.2	7.97	20.64	8	0		100.5	91.8	1243.8	1136.1	1238.1	1136.1	High			High
FALSE	High	IsMasterProtein	A0A0E0ISF0	Uncharacterized protein OS=Oryza nivara OX=4536 PE=4 SV=1	0	30.352	17	6	16	6	1	327	35.9	7.52	42.91	6	0		105.5	113.2	1620.4	1738.8	1613	1738.8	High			High
FALSE	High	IsMasterProtein	A0A0E0FYK9	S-formylglutathione hydrolase OS=Oryza nivara OX=4536 PE=3 SV=1	0	30.296	34	7	12	7	1	292	32.2	7.25	26.89	7	0		100.4	98.2	1154.4	1128.7	1149.1	1128.7	High			High
FALSE	High	IsMasterProtein	Q7XZF7	Probable DNA gyrase subunit A, chloroplastic/mitochondrial OS=Oryza sativa subsp. japonica OX=39947 GN=GYRA PE=2 SV=2	0	30.294	9	8	12	8	1	939	103.1	7.17	27	8	0		104.2	104.2	1378.9	1378.2	1372.6	1378.2	High			High
FALSE	High	IsMasterProtein	B8A7W8	Uncharacterized protein OS=Oryza sativa subsp. indica OX=39946 GN=OsI_01871 PE=4 SV=1	0	30.289	18	9	13	9	1	596	66.1	7.23	24.33	9	0		102.3	119.5	1438.3	1680.1	1431.7	1680.1	High			High
FALSE	High	IsMasterProtein	B9V0N7	Alcohol dehydrogenase family-1 OS=Oryza nivara OX=4536 GN=petD PE=3 SV=1	0	30.288	25	8	20	1	1	379	41	6.65	28.55	8	7		115.3	79.9	2166.4	1501.7	2156.5	1501.7	High			High
FALSE	High	IsMasterProtein	B8ARK2	Amine oxidase OS=Oryza sativa subsp. indica OX=39946 GN=OsI_15134 PE=3 SV=1	0	30.266	13	7	13	7	1	750	83.2	6.71	20.77	7	0		107.7	118.1	1424.1	1561.9	1417.6	1561.9	High			High
FALSE	High	IsMasterProtein	Q8LQP4	Os01g0676200 protein OS=Oryza sativa subsp. japonica OX=39947 GN=Os01g0676200 PE=2 SV=1	0	30.26	29	6	15	6	1	241	26	8.78	23.3	6	0		103	89	1598.6	1381.7	1591.3	1381.7	High			High
FALSE	High	IsMasterProtein	Q0PMC4	Q-B protein (Fragment) OS=Oryza sativa subsp. indica OX=39946 GN=psbA PE=2 SV=1	0	30.207	57	3	105	1	1	58	6.6	7.36	171.15	3	0		75.1	106.5	114.1	161.9	113.6	161.9	High			High
FALSE	High	IsMasterProtein	A0A0E0J1W9	Uncharacterized protein OS=Oryza nivara OX=4536 PE=4 SV=1	0	30.181	32	8	13	8	1	291	31.1	9.28	24.81	8	0		90.3	106.8	1387.2	1641	1380.9	1641	High			High
FALSE	High	IsMasterProtein	A2Z9P1	Uncharacterized protein OS=Oryza sativa subsp. indica OX=39946 GN=OsI_34455 PE=3 SV=1	0	30.18	24	7	10	6	1	386	43.8	6.16	27.83	7	1		90.5	88.1	983.1	957.3	978.6	957.3	High			High		Acetyl [N-Term]
FALSE	High	IsMasterProtein	Q6K4T1	60S ribosomal protein L27 OS=Oryza sativa subsp. japonica OX=39947 GN=Os02g0284600 PE=2 SV=1	0	30.145	45	6	21	2	1	137	15.6	10.49	31.99	6	0		101.4	98	530.3	512.4	527.9	512.4	High			High
FALSE	High	IsMasterProtein	A0A0E0I2N2	Uncharacterized protein OS=Oryza nivara OX=4536 PE=4 SV=1	0	30.099	24	8	10	8	1	348	37.5	8.87	25.77	8	0		87	114.9	885.2	1169.3	881.2	1169.3	High			High
FALSE	High	IsMasterProtein	B9FB43	Uncharacterized protein OS=Oryza sativa subsp. japonica OX=39947 GN=OsJ_12287 PE=4 SV=1	0	30.063	15	7	13	7	1	586	63.3	8.41	22.54	7	0		111.8	100	1097.9	981.5	1092.9	981.5	High			High
FALSE	High	IsMasterProtein	A0A0E0IFW1	Uncharacterized protein OS=Oryza nivara OX=4536 PE=4 SV=1	0	30.044	29	5	26	5	1	291	30.3	4.98	47.78	5	0		94.6	100.4	2026.9	2149.7	2017.6	2149.7	High			High
FALSE	High	IsMasterProtein	Q6Z8I7	Os02g0752200 protein OS=Oryza sativa subsp. japonica OX=39947 GN=Os02g0752200 PE=4 SV=1	0	30.033	10	7	13	7	1	780	84.3	6.79	25.41	7	0		102.6	98.6	1232.4	1185.4	1226.8	1185.4	High			High
FALSE	High	IsMasterProtein	A0A0E0FSV9	Uncharacterized protein OS=Oryza nivara OX=4536 PE=3 SV=1	0	30.029	11	8	11	8	1	889	94.4	9.39	21.87	8	0		88.5	97.8	840.3	928.8	836.5	928.8	High			High
FALSE	High	IsMasterProtein	A2WKG1	Dipeptide epimerase OS=Oryza sativa subsp. indica OX=39946 GN=OsI_00311 PE=3 SV=1	0	30.001	31	8	10	8	1	446	46.6	6.02	30.35	8	0		113	87.2	1028.1	793.8	1023.4	793.8	High			High
FALSE	High	IsMasterProtein	A0A0E0H2P2	Uncharacterized protein OS=Oryza nivara OX=4536 PE=4 SV=1	0	29.973	25	8	11	7	1	345	37.5	6.73	17.12	8	2		94	94.6	1919.1	1931.4	1910.3	1931.4	High			High
FALSE	High	IsMasterProtein	A0A0E0GVC0	Uncharacterized protein OS=Oryza nivara OX=4536 PE=4 SV=1	0	29.964	28	6	22	5	1	207	24.4	9.61	38.21	6	1		101.9	100.2	1851.6	1820.5	1843.1	1820.5	High			High
FALSE	High	IsMasterProtein	A0A0E0IXB6	Non-specific lipid-transfer protein OS=Oryza nivara OX=4536 PE=3 SV=1	0	29.925	42	4	15	4	1	118	11.4	9.07	33.6	4	0		80.3	119.1	1023.8	1518.4	1019.1	1518.4	High			High
FALSE	High	IsMasterProtein	A2YZX0	Uncharacterized protein OS=Oryza sativa subsp. indica OX=39946 GN=OsI_30905 PE=4 SV=1	0	29.924	37	7	19	1	1	216	24	6.01	37.22	7	1		94.6	97.3	130.9	134.6	130.3	134.6	High			High
FALSE	High	IsMasterProtein	A0A0E0INH9	Uncharacterized protein OS=Oryza nivara OX=4536 PE=3 SV=1	0	29.917	12	7	10	6	1	569	63.8	7.34	15.34	7	0		105.4	104.1	1438	1420	1431.4	1420	High			High
FALSE	High	IsMasterProtein	Q10LN7	60S ribosomal protein L18, putative, expressed OS=Oryza sativa subsp. japonica OX=39947 GN=LOC_Os03g22180 PE=4 SV=1	0	29.911	33	6	18	4	1	187	21.1	11.43	46.8	6	1		124.4	90.1	1869.4	1354.2	1860.9	1354.2	High			High
FALSE	High	IsMasterProtein	B8B1A6	Pyrophosphate--fructose 6-phosphate 1-phosphotransferase subunit alpha OS=Oryza sativa subsp. indica OX=39946 GN=PFP-ALPHA PE=3 SV=1	0	29.911	17	8	11	3	1	622	67.5	7.25	27.75	8	5		117.4	98.8	1449.6	1220.1	1443	1220.1	High			High
FALSE	High	IsMasterProtein	A0A0E0I9A6	Uncharacterized protein OS=Oryza nivara OX=4536 PE=4 SV=1	0	29.866	57	4	11	4	1	69	7.7	8.94	14.91	4	0		101.7	99.4	1213.8	1187.2	1208.3	1187.2	High			High
FALSE	High	IsMasterProtein	Q2QYB7	Homoserine dehydrogenase OS=Oryza sativa subsp. japonica OX=39947 GN=LOC_Os12g03190 PE=3 SV=1	0	29.852	22	6	14	1	1	384	40.8	6.43	30.23	6	0		124.8	119.2	299	285.6	297.6	285.6	High			High
FALSE	High	IsMasterProtein	B9G8Q8	Uncharacterized protein OS=Oryza sativa subsp. japonica OX=39947 GN=OsJ_34736 PE=4 SV=1	0	29.8	8	7	11	6	1	1206	131.4	7.14	18.13	7	1		104.6	92.6	881	780	877	780	High			High
FALSE	High	IsMasterProtein	A0A0E0HF28	Uncharacterized protein OS=Oryza nivara OX=4536 PE=3 SV=1	0	29.797	11	5	20	1	1	414	45.2	6.28	26.41	5	0		122	123.1	142.1	143.5	141.5	143.5	High			High
FALSE	High	IsMasterProtein	A0A0E0G9S6	Uncharacterized protein OS=Oryza nivara OX=4536 PE=4 SV=1	0	29.691	13	9	11	9	1	788	84.9	5.76	20.16	9	0		90	91.4	1087	1103.3	1082	1103.3	High			High
FALSE	High	IsMasterProtein	A0A0P0WMB8	Os05g0401200 protein OS=Oryza sativa subsp. japonica OX=39947 GN=Os05g0401200 PE=4 SV=1	0	29.671	28	4	11	4	1	201	22.3	8.81	19.8	4	0		99.4	107.1	967.7	1042.8	963.3	1042.8	High			High
FALSE	High	IsMasterProtein	Q7XLC9	OSJNBa0070C17.20 protein OS=Oryza sativa subsp. japonica OX=39947 GN=OSJNBa0070C17.20 PE=4 SV=2	0	29.648	39	7	14	7	1	185	20.7	10.32	26.99	7	0		107.9	100	1844.9	1710.6	1836.5	1710.6	High			High
FALSE	High	IsMasterProtein	B8BLU8	Uncharacterized protein OS=Oryza sativa subsp. indica OX=39946 GN=OsI_37345 PE=4 SV=1	0	29.641	16	9	18	2	1	657	72.5	5.41	28.07	9	0		90.3	82.7	243.2	222.8	242.1	222.8	High			High
FALSE	High	IsMasterProtein	A0A0E0FVT1	Uncharacterized protein OS=Oryza nivara OX=4536 PE=4 SV=1	0	29.624	47	6	10	6	1	226	24.6	5.5	20.23	6	0		94.5	101.9	797.8	859.8	794.2	859.8	High			High
FALSE	High	IsMasterProtein	Q35322	NADH dehydrogenase [ubiquinone] iron-sulfur protein 3 OS=Oryza sativa subsp. japonica OX=39947 GN=NAD9 PE=2 SV=2	0	29.558	26	5	19	5	1	190	23	7.5	22.1	5	0		103	94	1323.2	1208.2	1317.2	1208.2	High			High
FALSE	High	IsMasterProtein	A2X7G8	Uncharacterized protein OS=Oryza sativa subsp. indica OX=39946 GN=OsI_08158 PE=3 SV=1	0	29.535	18	4	32	4	1	288	30.4	7.4	30.1	4	0		96.3	100.6	2061.1	2153.2	2051.7	2153.2	High			High
FALSE	High	IsMasterProtein	A0A0E0I5X2	Uncharacterized protein OS=Oryza nivara OX=4536 PE=4 SV=1	0	29.526	16	5	18	5	1	367	40.1	6.65	25.73	5	0		114.2	107.8	1345.9	1270.7	1339.8	1270.7	High			High
FALSE	High	IsMasterProtein	A0A0E0I7F4	Uncharacterized protein OS=Oryza nivara OX=4536 PE=4 SV=1	0	29.521	17	6	15	6	1	377	41.9	7.52	29.08	6	0		94.2	96.6	1228	1259.5	1222.4	1259.5	High			High
FALSE	High	IsMasterProtein	A0A0N7KN57	Os07g0227800 protein (Fragment) OS=Oryza sativa subsp. japonica OX=39947 GN=Os07g0227800 PE=4 SV=1	0	29.471	15	8	14	8	1	586	65.2	7.23	18.17	8	0		90.5	105.4	1122.8	1308.8	1117.7	1308.8	High			High
FALSE	High	IsMasterProtein	A0A0E0IWL0	60S ribosomal protein L27 OS=Oryza nivara OX=4536 PE=3 SV=1	0	29.468	44	6	25	2	1	136	15.5	10.55	30.59	6	5		118.5	99.6	2224.1	1870.8	2213.9	1870.8	High			High
FALSE	High	IsMasterProtein	A0A0E0FYK0	Uncharacterized protein OS=Oryza nivara OX=4536 PE=4 SV=1	0	29.467	17	4	21	1	1	341	37.7	5.8	39.41	4	4		101.8	100.3	1648	1623.7	1640.5	1623.7	High			High
FALSE	High	IsMasterProtein	Q8H656	Putative plastid protein OS=Oryza sativa subsp. japonica OX=39947 GN=OSJNBa0019F11.29-2 PE=4 SV=1	0	29.424	41	6	14	1	1	227	24.9	9.07	23.49	6	0		112.2	103.5	62.3	57.5	62	57.5	High			High
FALSE	High	IsMasterProtein	A2WTF3	Uncharacterized protein OS=Oryza sativa subsp. indica OX=39946 GN=OsI_03137 PE=3 SV=1	0	29.411	24	6	24	6	1	230	26.6	7.37	52.88	6	0		93.2	87.3	1814.1	1699.7	1805.8	1699.7	High			High
FALSE	High	IsMasterProtein	Q5N7Z9	Os01g0227300 protein OS=Oryza sativa subsp. japonica OX=39947 GN=Os01g0227300 PE=2 SV=1	0	29.403	34	6	13	2	1	207	23.1	5.52	26.14	6	5		96.9	95.1	1301.1	1277	1295.2	1277	High			High
FALSE	High	IsMasterProtein	B8APG3	Peroxidase OS=Oryza sativa subsp. indica OX=39946 GN=OsI_11487 PE=3 SV=1	0	29.37	23	7	15	6	1	384	40.3	5.67	31.34	7	0		111.3	79.2	944.9	672.1	940.6	672.1	High			High
FALSE	High	IsMasterProtein	Q0INM3	Beta-galactosidase 15 OS=Oryza sativa subsp. japonica OX=39947 GN=Os12g0429200 PE=2 SV=1	0	29.351	7	6	10	1	1	919	100.9	5.99	19.05	6	4		107.4	96.1	1263.7	1130.6	1257.9	1130.6	High			High
FALSE	High	IsMasterProtein	A0A0E0H2J6	Uncharacterized protein OS=Oryza nivara OX=4536 PE=4 SV=1	0	29.341	14	6	12	6	1	416	43.6	6.81	23.42	6	0		84.2	92.1	1113	1216.3	1107.9	1216.3	High			High
FALSE	High	IsMasterProtein	A0A0E0GBN1	Uncharacterized protein OS=Oryza nivara OX=4536 PE=4 SV=1	0	29.328	9	7	15	4	1	878	96.8	4.89	25.21	7	3		107.9	94.2	1262.3	1101.5	1256.5	1101.5	High			High
FALSE	High	IsMasterProtein	Q6H703	Glyceraldehyde-3-phosphate dehydrogenase OS=Oryza sativa subsp. japonica OX=39947 GN=Os02g0171100 PE=2 SV=1	0	29.316	27	8	12	6	1	411	43.3	8.91	23.99	8	0		118.1	90.4	821.3	629	817.6	629	High			High
FALSE	High	IsMasterProtein	A0A0E0HI31	Uncharacterized protein OS=Oryza nivara OX=4536 PE=4 SV=1	0	29.282	18	11	15	11	1	596	67.4	6.01	22.36	11	0		108.5	99.9	1363.1	1254.2	1356.9	1254.2	High			High
FALSE	High	IsMasterProtein	A2Y845	Uncharacterized protein OS=Oryza sativa subsp. indica OX=39946 GN=OsI_21217 PE=4 SV=1	0	29.246	8	7	9	7	1	1290	142.9	5.26	20.91	7	0		107.6	105.3	1091.2	1067.8	1086.2	1067.8	High			High
FALSE	High	IsMasterProtein	A0A0E0FH34	Uncharacterized protein OS=Oryza nivara OX=4536 PE=4 SV=1	0	29.239	23	8	12	8	1	402	44.4	5.78	20.52	8	0		103.3	101.4	1450.6	1423.9	1444	1423.9	High			High
FALSE	High	IsMasterProtein	A0A0E0H8C0	Methionine S-methyltransferase OS=Oryza nivara OX=4536 PE=3 SV=1	0	29.236	9	10	14	1	1	1090	120.8	6.21	20.22	10	0		85	102.3	49.9	60.1	49.7	60.1	High			High
FALSE	High	IsMasterProtein	A0A0E0IUQ1	Uncharacterized protein OS=Oryza nivara OX=4536 PE=4 SV=1	0	29.206	12	7	13	7	1	1002	112.2	5.63	19.24	7	0		99.8	102	1408.7	1439.8	1402.3	1439.8	High			High
FALSE	High	IsMasterProtein	B8B5P9	Uncharacterized protein OS=Oryza sativa subsp. indica OX=39946 GN=OsI_25842 PE=4 SV=1	0	29.183	16	8	13	8	1	651	71	6.44	21.85	8	0		107.3	111.4	1553.5	1613.2	1546.4	1613.2	High			High
FALSE	High	IsMasterProtein	Q0J0F4	Os09g0513000 protein (Fragment) OS=Oryza sativa subsp. japonica OX=39947 GN=Os09g0513000 PE=4 SV=1	0	29.175	24	6	12	6	1	352	37.8	4.63	15.65	6	0		108.2	100.2	1218.6	1128.1	1213	1128.1	High			High
FALSE	High	IsMasterProtein	A0A0P0XBM6	Os08g0109200 protein (Fragment) OS=Oryza sativa subsp. japonica OX=39947 GN=Os08g0109200 PE=4 SV=1	0	29.165	20	7	11	7	1	428	45.6	8.53	19.75	7	0		109.7	101.7	1529.9	1417.6	1522.9	1417.6	High			High
FALSE	High	IsMasterProtein	B9FYJ7	60S ribosomal export protein NMD3 OS=Oryza sativa subsp. japonica OX=39947 GN=OsJ_28274 PE=3 SV=1	0	29.156	19	6	17	4	1	311	33.6	10.67	36.5	6	0		111.3	89	1301.4	1039.8	1295.5	1039.8	High			High
FALSE	High	IsMasterProtein	A0A0E0IDG8	Uncharacterized protein OS=Oryza nivara OX=4536 PE=3 SV=1	0	29.154	7	8	11	7	1	1392	155	6.21	7	8	2		109.3	97.8	941	842.4	936.7	842.4	High			High
FALSE	High	IsMasterProtein	A0A0E0IV04	Uncharacterized protein OS=Oryza nivara OX=4536 PE=4 SV=1	0	29.152	13	7	12	5	1	597	62.1	7.11	28.44	7	2		88.4	92.7	1161	1218	1155.7	1218	High			High
FALSE	High	IsMasterProtein	Q6YS11	Os08g0282400 protein OS=Oryza sativa subsp. japonica OX=39947 GN=Os08g0282400 PE=2 SV=1	0	29.142	33	8	11	8	1	289	32.5	5.17	19.21	8	0		96.7	97.1	949.1	952.8	944.8	952.8	High			High
FALSE	High	IsMasterProtein	B8AYG2	Dihydrolipoyl dehydrogenase OS=Oryza sativa subsp. indica OX=39946 GN=OsI_18533 PE=3 SV=1	0	29.098	15	7	11	1	1	567	59	6.74	21.85	7	0		110.1	98.8	66	59.2	65.7	59.2	High			High
FALSE	High	IsMasterProtein	A0A0E0G611	Uncharacterized protein OS=Oryza nivara OX=4536 PE=4 SV=1	0	29.084	29	8	11	6	1	343	37.4	7.03	27.31	8	2		98.5	89.3	1393.1	1262.3	1386.7	1262.3	High			High
FALSE	High	IsMasterProtein	A2X345	Protein THYLAKOID RHODANESE-LIKE, chloroplastic OS=Oryza sativa subsp. indica OX=39946 GN=TROL PE=3 SV=1	0	29.072	19	7	24	1	1	476	48.3	5.15	36.34	7	0		238.2	79.1	329.2	109.3	327.7	109.3	High			High
FALSE	High	IsMasterProtein	A0A0E0I1R1	Uncharacterized protein OS=Oryza nivara OX=4536 PE=4 SV=1	0	29.061	7	6	11	1	1	1078	116	6.93	24.57	6	5		126.5	93.3	1149.4	848.2	1144.2	848.2	High			High
FALSE	High	IsMasterProtein	B8B3X6	Transcription elongation factor SPT5 OS=Oryza sativa subsp. indica OX=39946 GN=OsI_22102 PE=3 SV=1	0	29.053	8	9	12	9	1	1120	122.7	5.52	19.94	9	0		99.6	96.9	1230.2	1196.8	1224.6	1196.8	High			High
FALSE	High	IsMasterProtein	A0A0E0FKM9	Uncharacterized protein OS=Oryza nivara OX=4536 PE=4 SV=1	0	29.04	7	7	13	7	1	1193	130.5	5.81	26.75	7	0		105.6	94.1	1238.2	1102.9	1232.5	1102.9	High			High
FALSE	High	IsMasterProtein	A0A0E0G350	Uncharacterized protein OS=Oryza nivara OX=4536 PE=4 SV=1	0	29.035	26	8	15	8	1	489	53.5	7.71	34.39	8	0		113.4	97.7	1273.1	1096.9	1267.3	1096.9	High			High
FALSE	High	IsMasterProtein	A0A0E0GQK0	Uncharacterized protein OS=Oryza nivara OX=4536 PE=3 SV=1	0	29	25	9	10	4	1	525	57.2	5.92	20	9	5		101.1	93.7	1070.5	991.8	1065.6	991.8	High			High
FALSE	High	IsMasterProtein	A0A0E0H3U0	Uncharacterized protein OS=Oryza nivara OX=4536 PE=4 SV=1	0	28.981	20	8	14	8	1	519	57.9	5.82	18.49	8	0		110.9	117.3	1584.7	1676.3	1577.5	1676.3	High			High
FALSE	High	IsMasterProtein	Q5U1T0	Peroxidase OS=Oryza sativa subsp. japonica OX=39947 GN=prx13 PE=3 SV=1	0	28.954	23	7	12	3	1	347	36.2	5.34	27.83	7	0		78.3	69.2	416.9	368.3	415	368.3	High			High
FALSE	High	IsMasterProtein	B9FNT1	Uncharacterized protein OS=Oryza sativa subsp. japonica OX=39947 GN=OsJ_18003 PE=3 SV=1	0	28.913	12	7	12	1	1	778	86	6.33	19.13	7	1		120.1	108.2	155	139.6	154.3	139.6	High			High
FALSE	High	IsMasterProtein	A2X7K2	ATP-dependent Clp protease proteolytic subunit OS=Oryza sativa subsp. indica OX=39946 GN=OsI_08189 PE=3 SV=1	0	28.904	14	3	15	3	1	318	34.1	7.01	28.37	3	0		100.8	102.1	1760.6	1782.3	1752.6	1782.3	High			High
FALSE	High	IsMasterProtein	A2YVL4	Uncharacterized protein OS=Oryza sativa subsp. indica OX=39946 GN=OsI_29372 PE=3 SV=1	0	28.901	12	4	16	4	1	395	43.8	5.91	17.79	4	0		116.5	104.3	1835.8	1644.3	1827.4	1644.3	High			High
FALSE	High	IsMasterProtein	A0A0E0GJV5	Chorismate synthase OS=Oryza nivara OX=4536 PE=3 SV=1	0	28.89	17	7	11	7	1	438	46.9	8.16	24.84	7	0		107.7	91.6	1636.5	1392.9	1629	1392.9	High			High
FALSE	High	IsMasterProtein	A0A0E0GFT1	Uncharacterized protein OS=Oryza nivara OX=4536 PE=4 SV=1	0	28.878	5	8	9	8	1	1941	211.6	6.19	15.48	8	0		105.7	105.7	1339.9	1339.6	1333.8	1339.6	High			High
FALSE	High	IsMasterProtein	A0A0E0I0W3	Uncharacterized protein OS=Oryza nivara OX=4536 PE=3 SV=1	0	28.818	16	8	16	8	1	529	58.5	7.66	25.63	8	0		102.3	99.7	1112.5	1083.7	1107.4	1083.7	High			High
FALSE	High	IsMasterProtein	A0A0E0J4Y3	Dirigent protein OS=Oryza nivara OX=4536 PE=3 SV=1	0	28.808	24	2	15	2	1	160	16.6	6.28	56.63	2	0		115.3	79.8	1183.4	819.7	1178	819.7	High			High
FALSE	High	IsMasterProtein	A2X9U8	Peptidylprolyl isomerase OS=Oryza sativa subsp. indica OX=39946 GN=OsI_09019 PE=4 SV=1	0	28.794	39	3	17	3	1	112	12.1	7.96	44.11	3	0		108.3	87.4	1493	1204.7	1486.2	1204.7	High			High
FALSE	High	IsMasterProtein	Q8S7W8	Os03g0170500 protein OS=Oryza sativa subsp. japonica OX=39947 GN=OSJNBa0091P11.4 PE=4 SV=1	0	28.776	28	5	13	5	1	185	19.2	10.23	31.42	5	0		104.5	107	1056.2	1081.6	1051.4	1081.6	High			High
FALSE	High	IsMasterProtein	B8APG0	Nuclear pore protein OS=Oryza sativa subsp. indica OX=39946 GN=OsI_11561 PE=3 SV=1	0	28.771	11	8	11	8	1	870	96.5	7.17	22.81	8	0		102.5	97.2	1681.5	1593.8	1673.8	1593.8	High			High
FALSE	High	IsMasterProtein	A0A0E0JB50	Uncharacterized protein OS=Oryza nivara OX=4536 PE=4 SV=1	0	28.745	16	8	11	8	1	508	55.2	6.07	17.15	8	0		104.8	104.3	1494.5	1487.1	1487.7	1487.1	High			High
FALSE	High	IsMasterProtein	Q7XLG4	Cytochrome b-c1 complex subunit Rieske, mitochondrial OS=Oryza sativa subsp. japonica OX=39947 GN=Os04g0398500 PE=2 SV=2	0	28.74	18	5	10	5	1	278	30.1	8.69	30.01	5	0		108.2	105.1	1171.5	1138	1166.2	1138	High			High
FALSE	High	IsMasterProtein	A3BGL5	Uncharacterized protein OS=Oryza sativa subsp. japonica OX=39947 GN=OsJ_23104 PE=4 SV=1	0	28.728	7	9	13	9	1	1280	143.5	8.7	21.06	9	0		98.9	95.4	1772.5	1710	1764.4	1710	High			High
FALSE	High	IsMasterProtein	A0A0E0HAJ7	Proteasome subunit beta OS=Oryza nivara OX=4536 PE=3 SV=1	0	28.68	19	6	16	6	1	272	29	6.93	39.98	6	0		102.3	93.9	1346.9	1236.3	1340.8	1236.3	High			High
FALSE	High	IsMasterProtein	B8BIW4	Uncharacterized protein OS=Oryza sativa subsp. indica OX=39946 GN=OsI_34967 PE=4 SV=1	0	28.66	16	9	18	2	1	658	72.5	5.24	29.72	9	8		89.9	83.9	1722.1	1607.8	1714.2	1607.8	High			High
FALSE	High	IsMasterProtein	B8ADC4	Uncharacterized protein OS=Oryza sativa subsp. indica OX=39946 GN=OsI_00447 PE=3 SV=1	0	28.633	12	8	11	8	1	719	80.3	6.99	18	8	0		106.4	103.9	1454.7	1419.6	1448.1	1419.6	High			High
FALSE	High	IsMasterProtein	A0A0E0IJ86	Uncharacterized protein OS=Oryza nivara OX=4536 PE=4 SV=1	0	28.622	19	7	12	7	1	476	53.7	6.09	29.06	7	0		92.7	106	914.7	1045.6	910.5	1045.6	High			High
FALSE	High	IsMasterProtein	A2Y154	Malic enzyme OS=Oryza sativa subsp. indica OX=39946 GN=OsI_18741 PE=3 SV=1	0	28.574	12	6	14	3	1	570	62.9	5.76	31.71	6	0		119.3	88.9	462.8	344.8	460.7	344.8	High			High
FALSE	High	IsMasterProtein	B9FQE2	Uncharacterized protein OS=Oryza sativa subsp. japonica OX=39947 GN=OsJ_22295 PE=4 SV=1	0	28.568	35	6	14	6	1	176	19.1	9.77	32.25	6	0		95.3	106.2	1148.5	1279.8	1143.3	1279.8	High			High
FALSE	High	IsMasterProtein	A2Y9Y3	Uncharacterized protein OS=Oryza sativa subsp. indica OX=39946 GN=OsI_21888 PE=3 SV=1	0	28.556	30	8	12	5	1	350	39.9	5.3	28.61	8	3		94.8	98.9	1076.3	1122.9	1071.4	1122.9	High			High
FALSE	High	IsMasterProtein	A0A0E0HPY5	Uncharacterized protein OS=Oryza nivara OX=4536 PE=4 SV=1	0	28.523	10	7	8	7	1	922	98.7	8.44	22.61	7	0		100.1	104.8	886.9	929.3	882.9	929.3	High			High
FALSE	High	IsMasterProtein	A0A0E0FSZ9	Uncharacterized protein OS=Oryza nivara OX=4536 PE=3 SV=1	0	28.464	19	6	14	6	1	406	44.7	8.06	15.43	6	0		105.6	103.4	1081.5	1058.9	1076.6	1058.9	High			High
FALSE	High	IsMasterProtein	A2XZM2	Uncharacterized protein OS=Oryza sativa subsp. indica OX=39946 GN=OsI_18180 PE=4 SV=1	0	28.46	28	5	13	5	1	272	28.2	5.29	23.06	5	0		112.9	101.1	1457.2	1304.3	1450.5	1304.3	High			High
FALSE	High	IsMasterProtein	A0A0E0HH14	ATP-dependent 6-phosphofructokinase OS=Oryza nivara OX=4536 GN=PFK PE=3 SV=1	0	28.428	14	6	10	2	1	567	62.5	6.9	22.25	6	0		123.7	107.9	261.8	228.4	260.6	228.4	High			High
FALSE	High	IsMasterProtein	Q0J8W7	Os04g0683900 protein OS=Oryza sativa subsp. japonica OX=39947 GN=Os04g0683900 PE=2 SV=1	0	28.426	17	5	10	5	1	419	42.8	9.79	23.61	5	0		100.6	111.6	1420.8	1575.6	1414.3	1575.6	High			High
FALSE	High	IsMasterProtein	A0A0E0FM53	Uncharacterized protein OS=Oryza nivara OX=4536 PE=4 SV=1	0	28.41	9	4	10	4	1	592	62.1	9.72	24.15	4	0		90.7	100	1125.9	1240.8	1120.8	1240.8	High			High
FALSE	High	IsMasterProtein	Q8W0E8	Os01g0720300 protein OS=Oryza sativa subsp. japonica OX=39947 GN=Os01g0720300 PE=3 SV=1	0	28.382	30	6	14	6	1	199	21.9	9.52	19.39	6	0		102	101.1	1256	1244.8	1250.3	1244.8	High			High
FALSE	High	IsMasterProtein	A3BH76	Uncharacterized protein OS=Oryza sativa subsp. japonica OX=39947 GN=OsJ_23335 PE=3 SV=1	0	28.352	26	7	11	6	1	330	34	7.91	24.37	7	1		108.5	94.3	1169	1015.8	1163.7	1015.8	High			High
FALSE	High	IsMasterProtein	Q2RAP0	L-galactono-1,4-lactone dehydrogenase 1, mitochondrial OS=Oryza sativa subsp. japonica OX=39947 GN=GLDH1 PE=2 SV=1	0	28.31	19	9	13	3	1	583	65.5	7.62	20.23	9	0		96.4	99.9	307.3	318.6	305.9	318.6	High			High
FALSE	High	IsMasterProtein	A2XEZ0	Uncharacterized protein OS=Oryza sativa subsp. indica OX=39946 GN=OsI_10905 PE=4 SV=1	0	28.288	32	8	12	7	1	277	30.1	8.46	21.31	8	1		114.5	73.3	1403.7	899.3	1397.3	899.3	High			High
FALSE	High	IsMasterProtein	A0A0E0GGE3	Uncharacterized protein OS=Oryza nivara OX=4536 PE=3 SV=1	0	28.286	26	6	39	3	1	222	25.4	7.23	44.31	6	0		119.2	95.5	1456.3	1167.5	1449.7	1167.5	High			High
FALSE	High	IsMasterProtein	B9F770	Uncharacterized protein OS=Oryza sativa subsp. japonica OX=39947 GN=OsJ_10240 PE=4 SV=1	0	28.265	12	7	10	7	1	724	80.4	8.94	20.57	7	0		97.1	94.8	734.8	717	731.4	717	High			High
FALSE	High	IsMasterProtein	A0A0E0IMW6	Uncharacterized protein OS=Oryza nivara OX=4536 PE=4 SV=1	0	28.224	8	8	12	8	1	1207	133.5	8.82	29.77	8	0		90.5	95.2	1089	1145.1	1084	1145.1	High			High
FALSE	High	IsMasterProtein	A0A0E0GJS4	V-type proton ATPase subunit a OS=Oryza nivara OX=4536 PE=3 SV=1	0	28.201	11	8	10	5	1	820	92.3	6.23	21.38	8	0		107.1	106.9	1016.2	1014.7	1011.6	1014.7	High			High
FALSE	High	IsMasterProtein	A0A0E0IGH5	Uncharacterized protein OS=Oryza nivara OX=4536 PE=4 SV=1	0	28.183	22	7	18	3	1	398	43.3	8.57	25.4	7	5		95.8	95.6	1602	1598.7	1594.7	1598.7	High			High
FALSE	High	IsMasterProtein	B8APH0	Uncharacterized protein OS=Oryza sativa subsp. indica OX=39946 GN=OsI_11574 PE=4 SV=1	0	28.15	36	4	9	2	1	187	19.3	5.8	25.24	4	2		120.6	96.5	1117.6	894.3	1112.5	894.3	High			High
FALSE	High	IsMasterProtein	B8BLZ5	Uncharacterized protein OS=Oryza sativa subsp. indica OX=39946 GN=OsI_37417 PE=4 SV=1	0	28.144	19	9	13	3	1	583	65.6	7.81	18.54	9	6		97.4	99.7	990.8	1014.8	986.3	1014.8	High			High
FALSE	High	IsMasterProtein	A0A0E0FYG9	Uncharacterized protein OS=Oryza nivara OX=4536 PE=4 SV=1	0	28.139	16	8	9	8	1	696	77.6	5.82	19.06	8	0		101	102.3	904.7	916.7	900.6	916.7	High			High
FALSE	High	IsMasterProtein	A2Y7D9	Photosystem I reaction center subunit VI, chloroplastic OS=Oryza sativa subsp. indica OX=39946 GN=PSAH PE=2 SV=1	0	28.131	17	4	23	4	1	142	15	10.17	42.37	4	0		111.4	110.9	2210.5	2201.5	2200.4	2201.5	High			High
FALSE	High	IsMasterProtein	A2XHI9	40S ribosomal protein S6 OS=Oryza sativa subsp. indica OX=39946 GN=OsI_11874 PE=3 SV=1	0	28.111	32	7	10	2	1	250	28.5	10.65	20.01	7	0		103.9	79.8	205.6	157.9	204.7	157.9	High			High
FALSE	High	IsMasterProtein	A0A0E0JC58	Uncharacterized protein OS=Oryza nivara OX=4536 PE=4 SV=1	0	28.092	10	6	11	6	1	763	83.1	6.68	23.43	6	0		102.9	94.3	1053.8	965.7	1049	965.7	High			High
FALSE	High	IsMasterProtein	A0A0E0I054	Uncharacterized protein OS=Oryza nivara OX=4536 PE=4 SV=1	0	28.069	28	6	11	6	1	267	30.8	5.07	12.8	6	0		103.1	103.3	1157.4	1159.4	1152.1	1159.4	High			High
FALSE	High	IsMasterProtein	A0A0E0GGE4	Uncharacterized protein OS=Oryza nivara OX=4536 PE=3 SV=1	0	28.032	29	6	20	6	1	224	25	6.07	25.83	6	0		106.7	115.9	1927.6	2093.8	1918.8	2093.8	High			High
FALSE	High	IsMasterProtein	B8ARK4	Uncharacterized protein OS=Oryza sativa subsp. indica OX=39946 GN=OsI_15137 PE=4 SV=1	0	28.031	13	7	11	7	1	547	59.9	5.57	27.22	7	0		101	94.5	1298.1	1215.1	1292.2	1215.1	High			High
FALSE	High	IsMasterProtein	A0A0E0HT89	Phospholipase D OS=Oryza nivara OX=4536 PE=3 SV=1	0	28.012	9	7	14	2	1	832	92.6	6.51	24.57	7	0		102.6	94.3	255.8	235	254.6	235	High			High
FALSE	High	IsMasterProtein	A0A0E0GES5	Uncharacterized protein OS=Oryza nivara OX=4536 PE=4 SV=1	0	28.001	18	5	20	5	1	318	34.7	5.12	18.07	5	0		109.1	105	1812.7	1744.3	1804.4	1744.3	High			High
FALSE	High	IsMasterProtein	A0A0E0IKK6	Uncharacterized protein OS=Oryza nivara OX=4536 PE=4 SV=1	0	27.965	35	3	25	3	1	128	13.4	4.6	47.77	3	0		112.9	102.1	1762.2	1594.4	1754.2	1594.4	High			High
FALSE	High	IsMasterProtein	A0A0E0G9W5	Lysine--tRNA ligase OS=Oryza nivara OX=4536 PE=3 SV=1	0	27.964	16	8	15	8	1	591	66.4	6.77	27.77	8	0		108.2	93.2	1234.1	1062.5	1228.5	1062.5	High			High
FALSE	High	IsMasterProtein	P0DKK9	40S ribosomal protein S10-2 OS=Oryza sativa subsp. japonica OX=39947 GN=RPS10-2 PE=2 SV=1	0	27.935	28	6	16	3	1	183	20.3	9.76	26.06	6	3		105.6	89.3	1421.2	1202.5	1414.7	1202.5	High			High
FALSE	High	IsMasterProtein	A0A0E0H8R9	Uncharacterized protein OS=Oryza nivara OX=4536 PE=3 SV=1	0	27.909	8	6	7	1	1	1055	114.4	5.81	20.42	6	0		118.9	93.1	102.6	80.3	102.1	80.3	High			High
FALSE	High	IsMasterProtein	A2YLQ7	Uncharacterized protein OS=Oryza sativa subsp. indica OX=39946 GN=OsI_26157 PE=4 SV=1	0	27.904	16	6	10	1	1	485	52.2	6.48	25.52	6	0		141.1	69.9	38.4	19	38.2	19	High			High
FALSE	High	IsMasterProtein	A0A0P0XNI7	Os09g0442300 protein (Fragment) OS=Oryza sativa subsp. japonica OX=39947 GN=Os09g0442300 PE=3 SV=1	0	27.902	17	5	14	5	1	371	40	7.15	24.75	5	0		92.6	112.9	1295.1	1579.9	1289.2	1579.9	High			High
FALSE	High	IsMasterProtein	A0A0E0FVA1	Uncharacterized protein OS=Oryza nivara OX=4536 PE=4 SV=1	0	27.896	13	7	11	7	1	614	67.5	5.97	15.6	7	0		99.2	107.8	976.4	1060.7	971.9	1060.7	High			High
FALSE	High	IsMasterProtein	A0A0E0IM66	Uncharacterized protein OS=Oryza nivara OX=4536 PE=4 SV=1	0	27.86	19	6	16	2	1	397	43	8.32	25.15	6	0		97.9	102.3	331.1	345.9	329.6	345.9	High			High
FALSE	High	IsMasterProtein	Q6ZDS0	Os08g0485900 protein OS=Oryza sativa subsp. japonica OX=39947 GN=Os08g0485900 PE=4 SV=1	0	27.858	18	4	11	4	1	324	34.8	6.96	25.79	4	0		86.1	111.5	786.1	1018.2	782.5	1018.2	High			High
FALSE	High	IsMasterProtein	A2XC42	Uncharacterized protein OS=Oryza sativa subsp. indica OX=39946 GN=OsI_09863 PE=4 SV=1	0	27.829	21	8	9	8	1	565	61.3	8.78	22.05	8	0		101.1	89.2	896.5	791.1	892.4	791.1	High			High
FALSE	High	IsMasterProtein	A2XGC1	Uncharacterized protein OS=Oryza sativa subsp. indica OX=39946 GN=OsI_11425 PE=4 SV=1	0	27.822	21	5	9	5	1	311	33.3	6.16	17.38	5	0		114.6	119	1157.4	1202	1152.1	1202	High			High
FALSE	High	IsMasterProtein	Q7XRI2	Auxin response factor OS=Oryza sativa subsp. japonica OX=39947 GN=P0076O17.10 PE=3 SV=1	0	27.799	5	6	8	6	1	1673	187.2	8.98	20.96	6	0		96.6	116.8	637.5	770.9	634.6	770.9	High			High
FALSE	High	IsMasterProtein	Q43600	PF1 protein OS=Oryza sativa OX=4530 GN=PF1 PE=2 SV=1	0	27.796	37	6	11	6	1	213	21.7	9.95	24.42	6	0		105.5	129.7	1258.5	1546.2	1252.8	1546.2	High			High
FALSE	High	IsMasterProtein	A0A0E0IXB9	Chalcone-flavonone isomerase family protein OS=Oryza nivara OX=4536 PE=3 SV=1	0	27.754	16	5	11	5	1	394	43.9	6.47	26.36	5	0		109.1	88.4	1162.2	941.8	1156.9	941.8	High			High
FALSE	High	IsMasterProtein	A2X624	Uncharacterized protein OS=Oryza sativa subsp. indica OX=39946 GN=OsI_07655 PE=4 SV=1	0	27.677	21	4	25	4	1	241	24	4.61	43.93	4	0		110.5	106.6	2621.6	2528.5	2609.6	2528.5	High			High
FALSE	High	IsMasterProtein	A0A0E0I4C3	Uncharacterized protein OS=Oryza nivara OX=4536 PE=4 SV=1	0	27.626	19	8	10	8	1	473	49.7	7.87	27.49	8	0		75.8	65.6	642.4	556.3	639.5	556.3	High			High
FALSE	High	IsMasterProtein	A0A0E0HLN6	Uncharacterized protein OS=Oryza nivara OX=4536 PE=4 SV=1	0	27.595	21	7	8	4	1	541	58.5	8.65	21.2	7	3		114.7	88.5	864.8	667.8	860.9	667.8	High			High
FALSE	High	IsMasterProtein	A0A0E0FXN0	Small ubiquitin-related modifier OS=Oryza nivara OX=4536 PE=3 SV=1	0	27.586	36	5	13	2	1	100	10.9	5.1	22.49	5	5		102.7	99.8	1773.2	1724.3	1765.1	1724.3	High			High
FALSE	High	IsMasterProtein	A0A0E0IWX4	Uncharacterized protein OS=Oryza nivara OX=4536 PE=4 SV=1	0	27.53	67	7	13	7	1	105	12.5	6.68	14.72	7	0		117.3	108.5	1325.3	1225.4	1319.3	1225.4	High			High
FALSE	High	IsMasterProtein	A0A0E0HG11	Non-specific lipid-transfer protein OS=Oryza nivara OX=4536 PE=3 SV=1	0	27.522	19	3	9	3	1	149	15.1	9.94	20.16	3	0		91.6	112.2	843.8	1032.8	839.9	1032.8	High			High
FALSE	High	IsMasterProtein	A2YPV2	Uncharacterized protein OS=Oryza sativa subsp. indica OX=39946 GN=OsI_27305 PE=4 SV=1	0	27.435	44	6	14	4	1	130	14.4	9.55	23.96	6	0		95.2	101.7	799.7	854.6	796	854.6	High			High
FALSE	High	IsMasterProtein	A2XYG6	Uncharacterized protein OS=Oryza sativa subsp. indica OX=39946 GN=OsI_17742 PE=3 SV=1	0	27.435	22	8	12	8	1	407	46.4	5.6	17.67	8	0		83.3	109.7	1023.1	1346.9	1018.4	1346.9	High			High
FALSE	High	IsMasterProtein	B9F7D0	Os03g0279950 protein OS=Oryza sativa subsp. japonica OX=39947 GN=Os03g0279950 PE=4 SV=1	0	27.41	17	5	23	5	1	232	25.6	7.81	31.64	5	0		95.8	101.8	2256.4	2397.6	2246.1	2397.6	High			High
FALSE	High	IsMasterProtein	A0A0E0JB21	Uncharacterized protein OS=Oryza nivara OX=4536 PE=3 SV=1	0	27.408	23	7	8	3	1	403	44.1	5.99	18.52	7	0		98.3	101.9	417.2	432.4	415.3	432.4	High			High
FALSE	High	IsMasterProtein	B8AW24	Ribosomal protein L15 OS=Oryza sativa subsp. indica OX=39946 GN=OsI_19264 PE=3 SV=1	0	27.391	16	8	22	8	1	377	42.6	11.39	16.31	8	0		120.3	101.6	2368.8	2002	2358	2002	High			High
FALSE	High	IsMasterProtein	B9EZ83	Fructose-bisphosphate aldolase OS=Oryza sativa subsp. japonica OX=39947 GN=OsJ_00159 PE=3 SV=1	0	27.384	5	8	20	7	1	1700	188.4	8.79	43.3	8	0		103.5	96.6	1649.7	1539.9	1642.2	1539.9	High			High
FALSE	High	IsMasterProtein	A2Z6H7	Uncharacterized protein OS=Oryza sativa subsp. indica OX=39946 GN=OsI_33261 PE=3 SV=1	0	27.383	12	9	11	9	1	713	80.9	7.78	20.88	9	0		74.3	94.8	1134.3	1447.2	1129.1	1447.2	High			High
FALSE	High	IsMasterProtein	A2YWD0	Uncharacterized protein OS=Oryza sativa subsp. indica OX=39946 GN=OsI_29641 PE=4 SV=1	0	27.356	26	6	13	6	1	269	29.1	9.29	19.85	6	0		96.1	97.4	1483.4	1502.9	1476.6	1502.9	High			High
FALSE	High	IsMasterProtein	A0A0E0FU18	Uncharacterized protein OS=Oryza nivara OX=4536 PE=3 SV=1	0	27.354	9	8	11	2	1	938	102	9.16	20.8	8	0		125.6	102.6	345.5	282.3	343.9	282.3	High			High
FALSE	High	IsMasterProtein	Q10AB7	Retrotransposon protein, putative, Ty1-copia subclass OS=Oryza sativa subsp. japonica OX=39947 GN=LOC_Os03g64080 PE=4 SV=1	0	27.352	4	7	9	7	1	2074	233.8	7.61	20.27	7	0		97.7	88.5	1122.6	1017.8	1117.5	1017.8	High			High
FALSE	High	IsMasterProtein	Q6ZIK0	Probable tocopherol O-methyltransferase, chloroplastic OS=Oryza sativa subsp. japonica OX=39947 GN=VTE4 PE=2 SV=1	0	27.32	23	7	10	1	1	362	39.6	8.07	18.8	7	0		48.9	178.3	49.2	179.6	49	179.6	High			High
FALSE	High	IsMasterProtein	A2XID3	Allene oxide cyclase, chloroplastic OS=Oryza sativa subsp. indica OX=39946 GN=AOC PE=2 SV=1	0	27.319	32	6	15	5	1	240	26	9.23	29.5	6	1		109.9	103.9	1893.9	1790.3	1885.3	1790.3	High			High
FALSE	High	IsMasterProtein	B8AYR2	Uncharacterized protein OS=Oryza sativa subsp. indica OX=39946 GN=OsI_20141 PE=3 SV=1	0	27.304	30	4	9	4	1	188	20.1	4.92	20.52	4	0		77.1	82.9	527.6	567.1	525.2	567.1	High			High
FALSE	High	IsMasterProtein	Q6L4S0	DNA damage-binding protein 1 OS=Oryza sativa subsp. japonica OX=39947 GN=DBB1 PE=1 SV=1	0	27.286	11	11	13	11	1	1090	121.8	5.36	23.6	11	0		106.7	107.1	1505.7	1511.6	1498.8	1511.6	High			High
FALSE	High	IsMasterProtein	Q60E58	Os05g0388600 protein OS=Oryza sativa subsp. japonica OX=39947 GN=Os05g0388600 PE=2 SV=1	0	27.221	13	5	20	5	1	378	40.4	6.74	34.3	5	0		84.8	102.7	746.3	903.5	742.9	903.5	High			High
FALSE	High	IsMasterProtein	Q6ZF50	Os07g0561500 protein OS=Oryza sativa subsp. japonica OX=39947 GN=Os07g0561500 PE=4 SV=1	0	27.218	27	5	16	1	1	265	26.6	7.42	42.08	5	0								High			High		Acetyl [N-Term]
FALSE	High	IsMasterProtein	E6Y6L2	Alcohol dehydrogenase I (Fragment) OS=Oryza sativa subsp. japonica OX=39947 GN=Adh1 PE=4 SV=1	0	27.211	29	8	19	1	1	296	31.9	7.01	26.22	8	0		101.3	166.7	111.4	183.2	110.9	183.2	High			High
FALSE	High	IsMasterProtein	B8AQ66	Uncharacterized protein OS=Oryza sativa subsp. indica OX=39946 GN=OsI_11699 PE=3 SV=1	0	27.177	40	5	15	4	1	136	15.3	8.92	27.53	5	1		96.6	89.8	1233	1146.6	1227.4	1146.6	High			High
FALSE	High	IsMasterProtein	A0A0E0FK08	Uncharacterized protein OS=Oryza nivara OX=4536 PE=3 SV=1	0	27.145	29	5	19	5	1	136	15.1	9.74	31.48	5	0		108.9	101.8	1517.8	1419	1510.9	1419	High			High
FALSE	High	IsMasterProtein	A0A0E0FZQ7	Uncharacterized protein OS=Oryza nivara OX=4536 PE=4 SV=1	0	27.126	14	6	10	6	1	409	44.3	5.08	20.3	6	0		115.3	103	1831.6	1636.3	1823.2	1636.3	High			High
FALSE	High	IsMasterProtein	B9FLE3	Uncharacterized protein OS=Oryza sativa subsp. japonica OX=39947 GN=OsJ_19397 PE=4 SV=1	0	27.115	29	4	21	1	1	173	19.6	10.32	24.56	4	0		95.9	94.3	178.9	175.8	178.1	175.8	High			High
FALSE	High	IsMasterProtein	Q10SN3	COP9 signalosome complex subunit 1, putative, expressed OS=Oryza sativa subsp. japonica OX=39947 GN=LOC_Os03g02540 PE=2 SV=1	0	27.107	17	7	13	7	1	441	49.8	6.89	28.86	7	0		108.1	102.7	1419.9	1349.1	1413.4	1349.1	High			High
FALSE	High	IsMasterProtein	A0A0E0G5M4	Uncharacterized protein OS=Oryza nivara OX=4536 PE=4 SV=1	0	27.095	30	8	13	8	1	364	41	7.08	14.13	8	0		99.2	93.7	1012.3	956.5	1007.7	956.5	High			High
FALSE	High	IsMasterProtein	Q8S091	Thioredoxin F, chloroplastic OS=Oryza sativa subsp. japonica OX=39947 GN=Os01g0913000 PE=2 SV=1	0	27.09	41	7	14	7	1	187	19.7	8.54	29.32	7	0		97.3	110.8	1574	1791.1	1566.8	1791.1	High			High
FALSE	High	IsMasterProtein	A2WV25	Uncharacterized protein OS=Oryza sativa subsp. indica OX=39946 GN=OsI_03735 PE=3 SV=1	0	27.086	30	6	15	6	1	233	26.2	10.36	23.96	6	0		105.1	103.8	1098.8	1085.5	1093.8	1085.5	High			High
FALSE	High	IsMasterProtein	B8AYT9	Uncharacterized protein OS=Oryza sativa subsp. indica OX=39946 GN=OsI_20192 PE=4 SV=1	0	27.023	31	8	17	2	1	310	32.8	9.01	37.22	8	7		105.4	98.4	1606.7	1499.6	1599.4	1499.6	High			High
FALSE	High	IsMasterProtein	Q0DYU0	Os02g0668100 protein (Fragment) OS=Oryza sativa subsp. japonica OX=39947 GN=Os02g0668100 PE=3 SV=1	0	27.02	25	8	10	8	1	349	36.6	6.24	21.97	8	0		140.1	84.4	915.3	551.1	911.1	551.1	High			High
FALSE	High	IsMasterProtein	B8AUD4	Glutamate decarboxylase OS=Oryza sativa subsp. indica OX=39946 GN=OsI_16074 PE=3 SV=1	0	26.992	16	7	12	7	1	500	55.6	6.57	16.63	7	0		105	103.4	1103.4	1087.2	1098.4	1087.2	High			High
FALSE	High	IsMasterProtein	A2Y5G2	Uncharacterized protein OS=Oryza sativa subsp. indica OX=39946 GN=OsI_20232 PE=3 SV=1	0	26.986	14	6	11	5	1	536	57.3	5.53	19.23	6	0		104.7	110.1	701	737.2	697.8	737.2	High			High
FALSE	High	IsMasterProtein	A0A0E0H6D1	Uncharacterized protein OS=Oryza nivara OX=4536 PE=4 SV=1	0	26.961	21	6	11	6	1	346	37.5	5.22	21.09	6	0		92.1	105.1	582.6	664.8	579.9	664.8	High			High
FALSE	High	IsMasterProtein	Q7XKD0	Thioredoxin X, chloroplastic OS=Oryza sativa subsp. japonica OX=39947 GN=TRX-X PE=2 SV=1	0	26.918	23	3	16	3	1	180	19.1	8.28	26.15	3	0		119.1	91.7	1354.7	1042.7	1348.5	1042.7	High			High
FALSE	High	IsMasterProtein	Q01K11	Gamma-aminobutyrate transaminase 1, mitochondrial OS=Oryza sativa subsp. indica OX=39946 GN=OsI_17385 PE=3 SV=1	0	26.897	20	7	12	5	1	516	56.3	6.8	18.37	7	0		99.4	97.6	756.2	742.2	752.7	742.2	High			High
FALSE	High	IsMasterProtein	B9F274	Uncharacterized protein OS=Oryza sativa subsp. japonica OX=39947 GN=OsJ_05188 PE=3 SV=1	0	26.843	12	6	13	2	1	567	63.4	7.2	17.38	6	6		111.5	98	1518.2	1335.1	1511.3	1335.1	High			High
FALSE	High	IsMasterProtein	B9FNQ3	Lactoylglutathione lyase OS=Oryza sativa subsp. japonica OX=39947 GN=OsJ_17937 PE=3 SV=1	0	26.82	43	9	12	9	1	237	26.3	9.04	20.07	9	0		89.7	96.4	971.9	1044.4	967.5	1044.4	High			High
FALSE	High	IsMasterProtein	A0A0E0HN00	Uncharacterized protein OS=Oryza nivara OX=4536 PE=3 SV=1	0	26.82	9	4	13	1	1	686	72.5	6.15	31.08	4	0		103.1	106.9	58.6	60.7	58.3	60.7	High			High
FALSE	High	IsMasterProtein	B8A6U3	Uncharacterized protein OS=Oryza sativa subsp. indica OX=39946 GN=OsI_03104 PE=4 SV=1	0	26.791	8	8	9	8	1	1377	147	7.12	17.6	8	0		112.3	100.1	923.6	823.7	919.4	823.7	High			High
FALSE	High	IsMasterProtein	Q0JNR2	Cysteine proteinase inhibitor 12 OS=Oryza sativa subsp. japonica OX=39947 GN=Os01g0270100 PE=2 SV=1	0	26.78	34	7	10	7	1	250	27.3	6.54	20.4	7	0		96	93.5	1050.2	1022.9	1045.4	1022.9	High			High
FALSE	High	IsMasterProtein	B8AZT0	Uncharacterized protein OS=Oryza sativa subsp. indica OX=39946 GN=OsI_20569 PE=4 SV=1	0	26.736	24	5	14	5	1	274	30	7.37	24.74	5	0		102.4	102.4	972.6	972	968.2	972	High			High
FALSE	High	IsMasterProtein	A2ZJ57	Uncharacterized protein OS=Oryza sativa subsp. indica OX=39946 GN=OsI_37859 PE=4 SV=1	0	26.699	18	5	10	2	1	345	38.3	6.07	12.79	5	0		76.7	64.4	176.9	148.6	176.1	148.6	High			High
FALSE	High	IsMasterProtein	A2XYH1	Glucose-6-phosphate 1-epimerase OS=Oryza sativa subsp. indica OX=39946 GN=OsI_17747 PE=3 SV=1	0	26.677	21	5	11	4	1	344	38	5.24	24.76	5	1		119.3	109.3	1778.6	1629.7	1770.5	1629.7	High			High
FALSE	High	IsMasterProtein	A2WZ68	Uncharacterized protein OS=Oryza sativa subsp. indica OX=39946 GN=OsI_05238 PE=4 SV=1	0	26.643	41	6	14	6	1	197	21.3	7.81	26	6	0		88	86.2	1144.4	1120.9	1139.2	1120.9	High			High
FALSE	High	IsMasterProtein	A0A0E0HQ38	Thioredoxin reductase OS=Oryza nivara OX=4536 PE=3 SV=1	0	26.635	27	6	8	3	1	368	38.2	7.44	15.3	6	3		98.1	102.5	726.8	759.6	723.5	759.6	High			High
FALSE	High	IsMasterProtein	A0A0E0HA87	Uncharacterized protein OS=Oryza nivara OX=4536 PE=3 SV=1	0	26.632	35	9	10	9	1	309	32.6	10.18	12.95	9	0		112.1	106.2	1462	1385.2	1455.3	1385.2	High			High
FALSE	High	IsMasterProtein	A0A0E0FLW7	Uncharacterized protein OS=Oryza nivara OX=4536 PE=4 SV=1	0	26.625	8	8	15	2	1	1167	129	8.51	22.91	8	8		133.1	79.3	1652	984.5	1644.5	984.5	High			High
FALSE	High	IsMasterProtein	A0A0E0FS40	Glucose-6-phosphate 1-dehydrogenase OS=Oryza nivara OX=4536 PE=3 SV=1	0	26.624	16	9	12	7	1	591	66.5	8.13	19.28	9	2		104.6	106.3	1175.4	1194.6	1170	1194.6	High			High
FALSE	High	IsMasterProtein	A0A0E0GR69	Uncharacterized protein OS=Oryza nivara OX=4536 PE=4 SV=1	0	26.613	14	7	11	7	1	513	56.1	7.14	23.47	7	0		108.1	107.8	1465.5	1460.2	1458.8	1460.2	High			High
FALSE	High	IsMasterProtein	B8BCN0	Uncharacterized protein OS=Oryza sativa subsp. indica OX=39946 GN=OsI_31696 PE=3 SV=1	0	26.556	27	8	13	8	1	403	44.1	6.47	21.22	8	0		96.2	99.7	1155.5	1196.8	1150.2	1196.8	High			High
FALSE	High	IsMasterProtein	B8AVY2	Uncharacterized protein OS=Oryza sativa subsp. indica OX=39946 GN=OsI_17792 PE=4 SV=1	0	26.553	16	7	10	7	1	549	58.3	8.47	22.62	7	0		108.2	99.5	1086.9	999.4	1081.9	999.4	High			High
FALSE	High	IsMasterProtein	Q10RZ3	60S ribosomal protein L21, putative, expressed OS=Oryza sativa subsp. japonica OX=39947 GN=LOC_Os03g04750 PE=4 SV=1	0	26.55	46	8	11	2	1	164	18.7	10.4	24.05	8	6		125.2	104.7	1272.6	1064.3	1266.8	1064.3	High			High
FALSE	High	IsMasterProtein	A0A0E0GM45	Ribosomal protein L19 OS=Oryza nivara OX=4536 PE=3 SV=1	0	26.55	28	6	16	3	1	208	24.1	11.39	30.46	6	4		98.8	99.4	1755.6	1766.2	1747.6	1766.2	High			High
FALSE	High	IsMasterProtein	A2Y4Z1	Amidophosphoribosyltransferase OS=Oryza sativa subsp. indica OX=39946 GN=OsI_20066 PE=3 SV=1	0	26.487	17	8	14	3	1	541	58.1	7.25	26.76	8	0		83.5	81.7	523.9	512.8	521.5	512.8	High			High
FALSE	High	IsMasterProtein	A2X1H8	Uncharacterized protein OS=Oryza sativa subsp. indica OX=39946 GN=OsI_06059 PE=3 SV=1	0	26.406	40	5	22	2	1	144	15.8	11.14	36.14	5	0		112.4	92.6	1380.3	1137.6	1374	1137.6	High			High
FALSE	High	IsMasterProtein	A0A0E0HY64	Eukaryotic translation initiation factor 3 subunit E OS=Oryza nivara OX=4536 PE=3 SV=1	0	26.399	20	6	10	6	1	439	51.3	5.83	21.13	6	0		107.1	97.4	806	732.7	802.3	732.7	High			High
FALSE	High	IsMasterProtein	A2ZDH6	Uncharacterized protein OS=Oryza sativa subsp. indica OX=39946 GN=OsI_35838 PE=4 SV=1	0	26.394	15	8	11	1	1	771	82.5	7.05	20.15	8	7		102.3	77	807.3	607.9	803.6	607.9	High			High
FALSE	High	IsMasterProtein	A0A0E0I3R2	Nucleoside diphosphate kinase OS=Oryza nivara OX=4536 PE=3 SV=1	0	26.358	18	4	24	2	1	223	23.6	9.29	49.14	4	2		103.1	103.7	2784.9	2801.4	2772.2	2801.4	High			High
FALSE	High	IsMasterProtein	Q6ZKZ4	Putative ras-related protein OS=Oryza sativa subsp. japonica OX=39947 GN=OJ1715_A07.14 PE=2 SV=1	0	26.304	23	5	29	1	1	215	24	7.85	49.52	5	0		99.8	105.7	126.8	134.4	126.2	134.4	High			High
FALSE	High	IsMasterProtein	Q5Z9H8	Peptidyl-prolyl cis-trans isomerase OS=Oryza sativa subsp. japonica OX=39947 GN=P0655A07.5-2 PE=2 SV=1	0	26.264	33	7	11	6	1	225	24.1	9.67	21.08	7	0		110.1	98.6	1508.3	1350.2	1501.4	1350.2	High			High
FALSE	High	IsMasterProtein	A0A0E0FYU2	Uncharacterized protein OS=Oryza nivara OX=4536 PE=3 SV=1	0	26.263	9	7	11	7	1	933	99.6	7.11	18.15	7	0		93.2	92.7	858.2	853.7	854.3	853.7	High			High
FALSE	High	IsMasterProtein	A0A0E0FLN9	Uncharacterized protein OS=Oryza nivara OX=4536 PE=4 SV=1	0	26.252	18	6	12	6	1	415	44.9	5.54	23.28	6	0		94.5	92.5	728.1	712.2	724.8	712.2	High			High
FALSE	High	IsMasterProtein	B8AMG4	Uncharacterized protein OS=Oryza sativa subsp. indica OX=39946 GN=OsI_11228 PE=3 SV=1	0	26.246	14	6	10	6	1	519	57.4	6.1	20.22	6	0		104.5	92.3	1310.8	1157.6	1304.8	1157.6	High			High
FALSE	High	IsMasterProtein	B8BLP4	Uncharacterized protein OS=Oryza sativa subsp. indica OX=39946 GN=OsI_36917 PE=3 SV=1	0	26.243	10	5	20	5	1	498	55.6	8.31	41.97	5	0		103.7	86.4	1821	1517.8	1812.7	1517.8	High			High
FALSE	High	IsMasterProtein	Q53MP2	Beta-D-xylosidase OS=Oryza sativa subsp. japonica OX=39947 GN=LOC_Os11g18730 PE=4 SV=1	0	26.236	15	8	12	1	1	771	82.6	7.05	22.32	8	0		95	89.8	116.5	110.1	116	110.1	High			High
FALSE	High	IsMasterProtein	A0A0N7KH54	Os03g0311300 protein OS=Oryza sativa subsp. japonica OX=39947 GN=Os03g0311300 PE=4 SV=1	0	26.223	26	6	21	1	1	306	32.1	5.41	17.08	6	0		102	105.7	201.2	208.4	200.3	208.4	High			High
FALSE	High	IsMasterProtein	A0A0E0GLJ6	Uncharacterized protein OS=Oryza nivara OX=4536 PE=4 SV=1	0	26.22	14	9	12	9	1	722	81.6	7.18	26.04	9	0		106.6	97.3	1236.8	1129.6	1231.2	1129.6	High			High
FALSE	High	IsMasterProtein	A0A0E0HSK6	Uncharacterized protein OS=Oryza nivara OX=4536 PE=3 SV=1	0	26.202	16	8	10	8	1	535	59.1	5.94	21.18	8	0		120.6	96	1433.8	1142.2	1427.3	1142.2	High			High
FALSE	High	IsMasterProtein	A0A0E0GPF7	Uncharacterized protein OS=Oryza nivara OX=4536 PE=4 SV=1	0	26.189	18	7	11	7	1	396	44	5.11	27.15	7	0		97.9	94	1001	961.4	996.4	961.4	High			High
FALSE	High	IsMasterProtein	Q7XM29	Molybdopterin molybdenumtransferase OS=Oryza sativa subsp. japonica OX=39947 GN=OSJNBa0015K02.22 PE=3 SV=1	0	26.176	19	8	8	8	1	661	69.6	6.7	18.75	8	0		108.7	94.6	755.6	658	752.2	658	High			High
FALSE	High	IsMasterProtein	A2WTK8	Uncharacterized protein OS=Oryza sativa subsp. indica OX=39946 GN=OsI_03195 PE=4 SV=1	0	26.17	29	6	18	2	1	224	24.4	5.38	33.74	6	1		92.6	101.7	515.8	566.3	513.4	566.3	High			High
FALSE	High	IsMasterProtein	A3BYC3	Uncharacterized protein OS=Oryza sativa subsp. japonica OX=39947 GN=OsJ_29182 PE=4 SV=1	0	26.124	11	6	8	5	1	731	78.7	5.88	19.99	6	1		112.8	107.4	954.5	908.8	950.1	908.8	High			High
FALSE	High	IsMasterProtein	A0A0E0IRA2	Acetolactate synthase OS=Oryza nivara OX=4536 PE=3 SV=1	0	26.122	9	4	8	4	1	644	69.4	6.96	22.38	4	0		112.1	92.1	868.9	713.9	864.9	713.9	High			High
FALSE	High	IsMasterProtein	Q6K1W6	Os09g0258600 protein OS=Oryza sativa subsp. japonica OX=39947 GN=Os09g0258600 PE=2 SV=1	0	26.029	25	5	22	1	1	171	19.5	10.33	29.21	5	0		93.1	83.7	341.7	307.2	340.1	307.2	High			High
FALSE	High	IsMasterProtein	A0A0E0HUS6	Uncharacterized protein OS=Oryza nivara OX=4536 PE=3 SV=1	0	26.002	12	8	9	8	1	827	87.8	7.39	18.53	8	0		98.7	109	1152.4	1271.9	1147.1	1271.9	High			High
FALSE	High	IsMasterProtein	B8AI27	Uncharacterized protein OS=Oryza sativa subsp. indica OX=39946 GN=OsI_08841 PE=4 SV=1	0	25.995	19	7	10	7	1	448	49.9	9.8	19.94	7	0		107.1	106.9	919.6	917.8	915.4	917.8	High			High
FALSE	High	IsMasterProtein	A0A0E0IV74	Glycosyltransferase OS=Oryza nivara OX=4536 PE=3 SV=1	0	25.995	18	7	9	7	1	528	56.2	5.17	19.42	7	0		100	106.7	667.5	712	664.5	712	High			High
FALSE	High	IsMasterProtein	A0A0E0FLA2	Uncharacterized protein OS=Oryza nivara OX=4536 PE=3 SV=1	0	25.992	17	7	15	2	1	371	40.7	6.87	15.14	7	0		105.7	92.8	553.3	485.8	550.8	485.8	High			High
FALSE	High	IsMasterProtein	A0A0E0FYB5	Uncharacterized protein OS=Oryza nivara OX=4536 PE=4 SV=1	0	25.984	7	5	16	5	1	769	88.4	5.43	17.65	5	0		97	104.7	920	993.7	915.8	993.7	High			High
FALSE	High	IsMasterProtein	B8AL25	Uncharacterized protein OS=Oryza sativa subsp. indica OX=39946 GN=OsI_10996 PE=4 SV=1	0	25.956	23	8	15	2	1	423	46.7	7.88	21.03	8	0		115.2	81.4	157.4	111.2	156.7	111.2	High			High
FALSE	High	IsMasterProtein	A2XHV1	Uncharacterized protein OS=Oryza sativa subsp. indica OX=39946 GN=OsI_11989 PE=3 SV=1	0	25.945	36	5	19	2	1	146	16	11.02	25.8	5	3		109.2	88.9	2017.5	1642	2008.3	1642	High			High
FALSE	High	IsMasterProtein	A0A0E0H8C3	Uncharacterized protein OS=Oryza nivara OX=4536 PE=4 SV=1	0	25.909	29	6	17	1	1	220	24	6.57	31.63	6	1		150	99	530.3	349.9	527.9	349.9	High			High
FALSE	High	IsMasterProtein	B8A802	Serine/threonine-protein phosphatase OS=Oryza sativa subsp. indica OX=39946 GN=OsI_03347 PE=3 SV=1	0	25.899	20	5	10	5	1	303	34.8	5.29	16.77	5	0		106.5	95.3	1008.8	902.8	1004.2	902.8	High			High
FALSE	High	IsMasterProtein	A0A0E0FQN0	Ribokinase OS=Oryza nivara OX=4536 PE=3 SV=1	0	25.894	16	5	13	5	1	393	40	5.41	23.34	5	0		95.3	94.3	704.1	696.6	700.9	696.6	High			High
FALSE	High	IsMasterProtein	A6N0B2	Mitochondrial formate dehydrogenase 1 (Fragment) OS=Oryza sativa subsp. indica OX=39946 PE=2 SV=1	0	25.88	33	5	19	1	1	138	15.3	7.97	26.47	5	0		106	97	275.1	251.5	273.8	251.5	High			High
FALSE	High	IsMasterProtein	A2YQN3	Uncharacterized protein OS=Oryza sativa subsp. indica OX=39946 GN=OsI_27602 PE=3 SV=1	0	25.877	45	2	19	2	1	110	11.1	4.51	33.67	2	0		94.5	77.1	1126.9	919.6	1121.8	919.6	High			High
FALSE	High	IsMasterProtein	Q8H3M0	Os08g0428800 protein OS=Oryza sativa subsp. japonica OX=39947 GN=P0479C08.106 PE=4 SV=1	0	25.814	25	4	18	4	1	178	18.7	10.46	36.45	4	0		100.3	116.2	1130.8	1309.2	1125.6	1309.2	High			High
FALSE	High	IsMasterProtein	A0A0E0HDL8	Uncharacterized protein OS=Oryza nivara OX=4536 PE=4 SV=1	0	25.805	37	4	18	1	1	205	22.3	4.48	31.11	4	0		59.5	76	34.8	44.4	34.6	44.4	High			High
FALSE	High	IsMasterProtein	A0A0P0VJT1	Os02g0530100 protein (Fragment) OS=Oryza sativa subsp. japonica OX=39947 GN=Os02g0530100 PE=4 SV=1	0	25.775	15	3	12	3	1	284	30	7.34	25.39	3	0		104.3	94.7	1505	1367.1	1498.1	1367.1	High			High
FALSE	High	IsMasterProtein	B8BFT1	Uncharacterized protein OS=Oryza sativa subsp. indica OX=39946 GN=OsI_32804 PE=3 SV=1	0	25.77	24	7	10	6	1	348	37.6	9.98	18.77	7	1		149.9	129.6	1580.3	1366.3	1573.1	1366.3	High			High
FALSE	High	IsMasterProtein	Q0JL78	Os01g0617900 protein (Fragment) OS=Oryza sativa subsp. japonica OX=39947 GN=Os01g0617900 PE=4 SV=1	0	25.711	18	5	15	5	1	327	35.9	9.51	18.76	5	0		96.2	101	1138.7	1195.2	1133.5	1195.2	High			High
FALSE	High	IsMasterProtein	A2ZBF1	Uncharacterized protein OS=Oryza sativa subsp. indica OX=39946 GN=OsI_35100 PE=4 SV=1	0	25.698	23	4	10	3	1	237	25.1	5.94	19.99	4	2		94.4	98	798.2	829.1	794.6	829.1	High			High
FALSE	High	IsMasterProtein	A2Y828	Uncharacterized protein OS=Oryza sativa subsp. indica OX=39946 GN=OsI_21200 PE=4 SV=1	0	25.646	25	6	12	6	1	383	41	6.06	11.06	6	0		105.3	94.5	826.8	742.4	823	742.4	High			High
FALSE	High	IsMasterProtein	Q7X7I6	Glucose-6-phosphate 1-dehydrogenase OS=Oryza sativa subsp. japonica OX=39947 GN=Os04g0485300 PE=3 SV=2	0	25.645	20	9	14	9	1	505	57.7	6.96	23.78	9	0		94.7	84.4	1503.9	1339.2	1497	1339.2	High			High
FALSE	High	IsMasterProtein	A0A0E0HUN3	Uncharacterized protein OS=Oryza nivara OX=4536 PE=4 SV=1	0	25.643	15	8	10	8	1	609	67.6	6.09	10.17	8	0		96.6	89.2	808.1	746.4	804.4	746.4	High			High
FALSE	High	IsMasterProtein	A0A0E0GIZ5	Uncharacterized protein OS=Oryza nivara OX=4536 PE=4 SV=1	0	25.63	17	5	9	2	1	391	44.3	5.94	23.48	5	3		110.3	103.4	824	772.8	820.2	772.8	High			High
FALSE	High	IsMasterProtein	A0A0E0GQE1	Uncharacterized protein OS=Oryza nivara OX=4536 PE=3 SV=1	0	25.616	36	7	20	4	1	190	21.3	4.94	33.68	7	3		100.7	93.4	1994.6	1850.4	1985.5	1850.4	High			High
FALSE	High	IsMasterProtein	A0A0P0VTX8	Os03g0182600 protein OS=Oryza sativa subsp. japonica OX=39947 GN=Os03g0182600 PE=4 SV=1	0	25.558	26	3	11	3	1	111	12.5	8.47	33.35	3	0		89.4	84.5	781.2	738.9	777.6	738.9	High			High
FALSE	High	IsMasterProtein	A0A0E0FZ88	Peroxidase OS=Oryza nivara OX=4536 PE=3 SV=1	0	25.54	10	6	14	4	1	713	75.9	5.82	18.04	6	0		80.9	71.9	331.1	294.1	329.6	294.1	High			High
FALSE	High	IsMasterProtein	A0A0E0H1L9	Uncharacterized protein OS=Oryza nivara OX=4536 PE=4 SV=1	0	25.515	26	5	10	4	1	233	24.9	6.2	25.41	5	1		90.8	99.5	901.1	987.6	897	987.6	High			High
FALSE	High	IsMasterProtein	B9FZN8	26S proteasome non-ATPase regulatory subunit 1 homolog OS=Oryza sativa subsp. japonica OX=39947 GN=OsJ_26464 PE=3 SV=1	0	25.507	9	9	19	9	1	988	107.2	5.41	29.42	9	0		95.2	93.1	2083.3	2038.8	2073.8	2038.8	High			High
FALSE	High	IsMasterProtein	Q6Z1P3	Os08g0566400 protein OS=Oryza sativa subsp. japonica OX=39947 GN=Os08g0566400 PE=2 SV=1	0	25.487	17	5	8	5	1	398	42.4	6.57	24.79	5	0		103.9	104.6	566.5	570.3	563.9	570.3	High			High
FALSE	High	IsMasterProtein	A2YSY8	Uncharacterized protein OS=Oryza sativa subsp. indica OX=39946 GN=OsI_28439 PE=3 SV=1	0	25.486	23	9	14	9	1	363	39.9	7.44	23.4	9	0		94.5	110.7	1309.7	1533.7	1303.7	1533.7	High			High
FALSE	High	IsMasterProtein	Q6ZFT9	Pyrophosphate--fructose 6-phosphate 1-phosphotransferase subunit alpha OS=Oryza sativa subsp. japonica OX=39947 GN=PFP-ALPHA PE=2 SV=1	0	25.463	14	7	11	3	1	617	67.1	7.11	22.14	7	0		144.7	108.3	536.5	401.6	534.1	401.6	High			High
FALSE	High	IsMasterProtein	A2X2W1	Uncharacterized protein OS=Oryza sativa subsp. indica OX=39946 GN=OsI_06527 PE=4 SV=1	0	25.449	7	5	10	5	1	801	87.8	5.29	21.49	5	0		104.2	99.1	932.8	887.8	928.5	887.8	High			High
FALSE	High	IsMasterProtein	A0A0E0HFK0	60S ribosomal protein L36 OS=Oryza nivara OX=4536 PE=3 SV=1	0	25.393	15	6	18	2	1	255	28.5	10.08	22	6	4		104.8	91.5	1856.1	1620.6	1847.6	1620.6	High			High
FALSE	High	IsMasterProtein	A0A0E0ILZ1	Uncharacterized protein OS=Oryza nivara OX=4536 PE=4 SV=1	0	25.32	10	4	11	1	1	454	48.6	9.32	12.38	4	0		124.3	101.7	166.9	136.5	166.1	136.5	High			High
FALSE	High	IsMasterProtein	Q9FTU2	Os01g0238600 protein OS=Oryza sativa subsp. japonica OX=39947 GN=Os01g0238600 PE=2 SV=1	0	25.303	40	4	8	4	1	141	15.2	9.11	11.97	4	0		100.7	90.5	695.1	624.4	691.9	624.4	High			High
FALSE	High	IsMasterProtein	A0A0B4U0M3	Synthase (Fragment) OS=Oryza sativa OX=4530 GN=LOC_Os06g44270.1 PE=2 SV=1	0	25.293	22	6	12	6	1	328	35.7	7.14	15.09	6	0		102.7	90.4	973.6	856.8	969.2	856.8	High			High
FALSE	High	IsMasterProtein	Q8H3C8	IAA-amino acid hydrolase ILR1-like 8 OS=Oryza sativa subsp. japonica OX=39947 GN=ILL8 PE=2 SV=1	0	25.286	20	6	8	6	1	444	46.5	6.16	16.83	6	0		135	116.4	1145.4	987.9	1140.2	987.9	High			High
FALSE	High	IsMasterProtein	A0A0E0IXN2	Uncharacterized protein OS=Oryza nivara OX=4536 PE=3 SV=1	0	25.272	30	4	27	4	1	149	16.8	10.56	41.36	4	0		93.5	77.2	2145.9	1772.4	2136.1	1772.4	High			High
FALSE	High	IsMasterProtein	A0A0E0FYX0	Uncharacterized protein OS=Oryza nivara OX=4536 PE=4 SV=1	0	25.27	15	4	6	4	1	434	47.1	9.01	19.98	4	0		93.2	107.8	391.6	453.2	389.8	453.2	High			High
FALSE	High	IsMasterProtein	A2XVK6	Uncharacterized protein OS=Oryza sativa subsp. indica OX=39946 GN=OsI_16665 PE=4 SV=1	0	25.266	23	7	18	7	1	312	34.1	7.62	30.11	7	0		123.9	97.2	2003.2	1571.8	1994.1	1571.8	High			High
FALSE	High	IsMasterProtein	A3BDQ3	Peroxiredoxin OS=Oryza sativa subsp. japonica OX=39947 GN=OsJ_22032 PE=3 SV=1	0	25.233	31	3	16	2	1	232	23.7	9.26	32.27	3	0		115.1	99.4	378.6	327	376.9	327	High			High
FALSE	High	IsMasterProtein	Q5U1S8	Peroxidase OS=Oryza sativa subsp. japonica OX=39947 GN=prx15 PE=2 SV=1	0	25.218	14	5	11	1	1	353	37.1	6.39	25.75	5	0		97.4	81.1	102.6	85.4	102.1	85.4	High			High
FALSE	High	IsMasterProtein	A0A0E0FZ48	Uncharacterized protein OS=Oryza nivara OX=4536 PE=3 SV=1	0	25.187	7	9	11	7	1	1680	186.5	7.87	12.42	9	2		98.8	102.5	1052.9	1091.8	1048.1	1091.8	High			High
FALSE	High	IsMasterProtein	A0A0E0FWE7	Uncharacterized protein OS=Oryza nivara OX=4536 PE=4 SV=1	0	25.185	9	5	11	3	1	720	78.2	4.84	19.81	5	0		102.2	94.7	413.8	383.3	411.9	383.3	High			High
FALSE	High	IsMasterProtein	A0A0E0FLJ4	Uncharacterized protein OS=Oryza nivara OX=4536 PE=4 SV=1	0	25.178	22	8	10	8	1	455	49.7	9.23	24	8	0		96.1	107.7	763.9	856.9	760.4	856.9	High			High
FALSE	High	IsMasterProtein	B8B9P4	Uncharacterized protein OS=Oryza sativa subsp. indica OX=39946 GN=OsI_28757 PE=4 SV=1	0	25.173	6	5	7	5	1	1092	121.6	6	20.8	5	0		117	87.7	669.8	502.1	666.7	502.1	High			High
FALSE	High	IsMasterProtein	A0A0E0GWA8	Uncharacterized protein OS=Oryza nivara OX=4536 PE=4 SV=1	0	25.172	32	6	13	3	1	223	24.5	7.28	23.9	6	1		89.1	89.7	535.7	539.7	533.3	539.7	High			High
FALSE	High	IsMasterProtein	A0A0E0G2H4	Uncharacterized protein OS=Oryza nivara OX=4536 PE=4 SV=1	0	25.164	34	6	11	6	1	228	24.9	6.7	26.02	6	0		91.8	98.3	787.6	843.9	784	843.9	High			High
FALSE	High	IsMasterProtein	A3CC60	Uncharacterized protein OS=Oryza sativa subsp. japonica OX=39947 GN=OsJ_34194 PE=4 SV=1	0	25.161	11	7	8	7	1	628	70.9	8.87	15.46	7	0		107.2	93.6	1164.1	1017.3	1158.8	1017.3	High			High
FALSE	High	IsMasterProtein	Q8W0I1	Os01g0673600 protein OS=Oryza sativa subsp. japonica OX=39947 GN=Os01g0673600 PE=2 SV=1	0	25.134	39	6	16	6	1	153	17.1	7.34	29.84	6	0		103.2	87.9	1704.8	1451.4	1697	1451.4	High			High
FALSE	High	IsMasterProtein	A0A0P0W4D5	Os03g0801600 protein (Fragment) OS=Oryza sativa subsp. japonica OX=39947 GN=Os03g0801600 PE=4 SV=1	0	25.11	10	7	9	7	1	861	97.4	6.52	17.41	7	0		96	91.7	928.7	886.9	924.5	886.9	High			High
FALSE	High	IsMasterProtein	B9F438	Uncharacterized protein OS=Oryza sativa subsp. japonica OX=39947 GN=OsJ_08771 PE=3 SV=1	0	25.092	15	6	10	6	1	509	54.4	8.1	19.74	6	0		102	111.6	898.3	982.6	894.2	982.6	High			High
FALSE	High	IsMasterProtein	A0A0E0IGS4	Uncharacterized protein OS=Oryza nivara OX=4536 PE=4 SV=1	0	25.057	24	7	8	7	1	369	38.6	5.52	18.87	7	0		108.8	92.5	796.9	677	793.3	677	High			High
FALSE	High	IsMasterProtein	A0A0E0HEZ9	Uncharacterized protein OS=Oryza nivara OX=4536 PE=4 SV=1	0	25.052	7	4	11	3	1	761	79.6	6.98	17.43	4	0		98.6	104.8	731.5	777.7	728.2	777.7	High			High
FALSE	High	IsMasterProtein	A2XRZ0	Probable aldo-keto reductase 2 OS=Oryza sativa subsp. indica OX=39946 GN=OsI_15387 PE=3 SV=1	0	25.044	23	7	12	5	1	351	38.2	6.62	18.06	7	2		111	87	1045.6	819.8	1040.8	819.8	High			High
FALSE	High	IsMasterProtein	A0A0E0FT91	Uncharacterized protein OS=Oryza nivara OX=4536 PE=4 SV=1	0	25.037	13	4	8	4	1	365	38.8	9.09	17.22	4	0		106	107.8	881.3	896.1	877.3	896.1	High			High
FALSE	High	IsMasterProtein	A0A0E0GAW1	Uncharacterized protein OS=Oryza nivara OX=4536 PE=3 SV=1	0	25.027	19	4	14	3	1	337	35.8	9.22	18.94	4	1		100.1	101.3	1214.9	1229.6	1209.4	1229.6	High			High
FALSE	High	IsMasterProtein	A0A0E0G1Q5	Uncharacterized protein OS=Oryza nivara OX=4536 PE=4 SV=1	0	24.995	9	7	10	7	1	1045	114.2	6.68	20.34	7	0		108.5	90.1	982.2	815.4	977.7	815.4	High			High
FALSE	High	IsMasterProtein	B8AT05	Eukaryotic translation initiation factor 3 subunit H OS=Oryza sativa subsp. indica OX=39946 GN=OsI_15576 PE=3 SV=1	0	24.994	24	6	9	6	1	347	39.1	4.83	23.28	6	0		102.3	94.8	891.5	826.6	887.4	826.6	High			High
FALSE	High	IsMasterProtein	A0A0E0ISX2	Uncharacterized protein OS=Oryza nivara OX=4536 PE=3 SV=1	0	24.986	24	6	9	5	1	461	48	8.1	18.97	6	0		110	88.9	810.4	655.1	806.7	655.1	High			High
FALSE	High	IsMasterProtein	B8AV85	Uncharacterized protein OS=Oryza sativa subsp. indica OX=39946 GN=OsI_17654 PE=4 SV=1	0	24.976	11	2	86	2	1	290	26.4	8.09	223.92	2	0		115.9	96.9	6033.6	5043.8	6006.1	5043.8	High			High
FALSE	High	IsMasterProtein	A0A0E0FL87	Uncharacterized protein OS=Oryza nivara OX=4536 PE=3 SV=1	0	24.934	23	4	15	1	1	208	23.9	7.53	31.24	4	0		96.9	74.3	65.5	50.2	65.2	50.2	High			High
FALSE	High	IsMasterProtein	A0A0E0GNH0	Proteasome endopeptidase complex OS=Oryza nivara OX=4536 PE=3 SV=1	0	24.93	5	8	9	7	1	1822	207.2	5.68	19.25	8	1		102.7	102.6	809.3	809	805.6	809	High			High
FALSE	High	IsMasterProtein	A0A0E0IDJ9	Uncharacterized protein OS=Oryza nivara OX=4536 PE=3 SV=1	0	24.929	11	8	9	8	1	991	103.5	7.46	12.52	8	0		98.9	98.5	1131.7	1127.7	1126.5	1127.7	High			High
FALSE	High	IsMasterProtein	B9EXB5	Uncharacterized protein OS=Oryza sativa subsp. japonica OX=39947 GN=OsJ_02073 PE=4 SV=1	0	24.928	34	6	11	5	1	220	24.3	6.54	17.05	6	1		98.3	105.6	1603.5	1722.4	1596.2	1722.4	High			High
FALSE	High	IsMasterProtein	B9EWR8	Uncharacterized protein OS=Oryza sativa subsp. japonica OX=39947 GN=OsJ_01777 PE=4 SV=1	0	24.893	17	5	11	4	1	321	34.5	9.06	20.8	5	0		120	104.9	1263.3	1105	1257.5	1105	High			High
FALSE	High	IsMasterProtein	V5K4S9	Asparagine synthetase OS=Oryza sativa subsp. japonica OX=39947 PE=2 SV=1	0	24.879	16	8	11	8	1	591	66.2	6.46	22.92	8	0		110	94.2	1355.7	1160.8	1349.5	1160.8	High			High
FALSE	High	IsMasterProtein	Q6EUK2	Os02g0234800 protein OS=Oryza sativa subsp. japonica OX=39947 GN=Os02g0234800 PE=2 SV=1	0	24.856	29	6	11	6	1	284	32	5.15	27.09	6	0		99.2	92.7	960.5	897.5	956.1	897.5	High			High
FALSE	High	IsMasterProtein	A0A0E0FI18	AP-1 complex subunit gamma OS=Oryza nivara OX=4536 PE=3 SV=1	0	24.829	8	7	11	6	1	973	107.2	7.97	16.54	7	1		118.5	100.1	1446.3	1222.3	1439.7	1222.3	High			High
FALSE	High	IsMasterProtein	A0A0E0JBZ8	Uncharacterized protein OS=Oryza nivara OX=4536 PE=4 SV=1	0	24.796	18	7	11	7	1	498	53.4	5.82	25.58	7	0		103.3	96.7	1198.7	1121.8	1193.2	1121.8	High			High
FALSE	High	IsMasterProtein	B8AV88	Uncharacterized protein OS=Oryza sativa subsp. indica OX=39946 GN=OsI_17662 PE=4 SV=1	0	24.779	7	10	11	8	1	1720	189.2	7.17	17.86	10	0		110.7	102.8	993.5	922.8	989	922.8	High			High
FALSE	High	IsMasterProtein	A0A0E0GJ14	Uncharacterized protein OS=Oryza nivara OX=4536 PE=3 SV=1	0	24.755	8	8	10	8	1	924	103.6	6.02	19.74	8	0		101.1	93.9	1271.5	1181.9	1265.7	1181.9	High			High
FALSE	High	IsMasterProtein	A0A0E0HES6	Uncharacterized protein OS=Oryza nivara OX=4536 PE=3 SV=1	0	24.746	16	5	9	3	1	368	40.1	5.02	16.36	5	2		101.6	99.9	1418.8	1394.2	1412.3	1394.2	High			High
FALSE	High	IsMasterProtein	A0A0E0FWS9	Signal recognition particle subunit SRP72 OS=Oryza nivara OX=4536 PE=3 SV=1	0	24.734	12	6	9	6	1	670	73.6	8.95	21.03	6	0		104	101.6	1158.6	1132.1	1153.3	1132.1	High			High
FALSE	High	IsMasterProtein	B8BNT3	Uncharacterized protein OS=Oryza sativa subsp. indica OX=39946 GN=OsI_37158 PE=4 SV=1	0	24.734	10	8	10	4	1	930	104.2	6.77	11.86	8	4		100.4	97	1006.3	971.9	1001.7	971.9	High			High
FALSE	High	IsMasterProtein	A2Y0Y9	Uncharacterized protein OS=Oryza sativa subsp. indica OX=39946 GN=OsI_18669 PE=4 SV=1	0	24.731	21	7	14	7	1	364	38.7	5.71	22.89	7	0		105.6	101.4	1420.6	1365.3	1414.1	1365.3	High			High
FALSE	High	IsMasterProtein	A0A0E0FXZ8	Uncharacterized protein OS=Oryza nivara OX=4536 PE=4 SV=1	0	24.71	8	6	9	6	1	946	103	4.86	16.41	6	0		101.3	94.1	1043.7	969.5	1038.9	969.5	High			High
FALSE	High	IsMasterProtein	Q6F331	Os05g0490100 protein OS=Oryza sativa subsp. japonica OX=39947 GN=Os05g0490100 PE=2 SV=1	0	24.705	41	4	10	4	1	112	12.4	9.55	20.8	4	0		98.1	99.6	904.6	918.1	900.5	918.1	High			High
FALSE	High	IsMasterProtein	Q5Z7T4	Complex 1 family protein-like OS=Oryza sativa subsp. japonica OX=39947 GN=Os06g0714100 PE=3 SV=1	0	24.704	53	5	12	5	1	113	13.2	8.43	19.67	5	0		99.6	96.5	1079.5	1045.9	1074.6	1045.9	High			High
FALSE	High	IsMasterProtein	B8AKN9	Serine/threonine-protein phosphatase OS=Oryza sativa subsp. indica OX=39946 GN=OsI_10897 PE=3 SV=1	0	24.692	18	7	12	4	1	400	44.5	5.05	26.3	7	3		100.3	94	1609.8	1509	1602.5	1509	High			High
FALSE	High	IsMasterProtein	Q2QVJ6	NADP-dependent oxidoreductase P2, putative, expressed OS=Oryza sativa subsp. japonica OX=39947 GN=LOC_Os12g12580 PE=2 SV=1	0	24.666	21	6	11	3	1	346	38.3	5.82	11.49	6	4		100.3	116.8	1153.1	1342.9	1147.8	1342.9	High			High
FALSE	High	IsMasterProtein	A0A0E0H1H7	Zeaxanthin epoxidase, chloroplastic OS=Oryza nivara OX=4536 PE=4 SV=1	0	24.658	11	8	18	8	1	659	71.8	8.09	20.52	8	0		93.4	105.3	1853.9	2091.4	1845.4	2091.4	High			High
FALSE	High	IsMasterProtein	Q8GTK2	Carboxypeptidase OS=Oryza sativa subsp. japonica OX=39947 GN=P0047B07.116 PE=3 SV=1	0	24.645	14	6	9	6	1	524	56.1	5.72	15.85	6	0		107	91	823.9	700.6	820.1	700.6	High			High
FALSE	High	IsMasterProtein	A0A0E0J667	Uncharacterized protein OS=Oryza nivara OX=4536 PE=4 SV=1	0	24.631	26	4	14	4	1	277	29.4	8.73	29.69	4	0		103.1	101.7	1294.9	1277.3	1289	1277.3	High			High
FALSE	High	IsMasterProtein	A0A0E0HKD5	Uncharacterized protein OS=Oryza nivara OX=4536 PE=3 SV=1	0	24.522	26	6	15	6	1	240	25.2	10.29	19.17	6	0		86.7	97.9	1114.7	1258.7	1109.6	1258.7	High			High
FALSE	High	IsMasterProtein	Q6H6L8	Os02g0662100 protein OS=Oryza sativa subsp. japonica OX=39947 GN=Os02g0662100 PE=2 SV=1	0	24.508	18	2	17	1	1	128	13.1	7.77	29.24	2	0		90.1	91.6	124	126.1	123.4	126.1	High			High
FALSE	High	IsMasterProtein	A0A0E0HFU6	Uncharacterized protein OS=Oryza nivara OX=4536 PE=4 SV=1	0	24.493	15	7	8	7	1	550	59.8	5.53	17.01	7	0		102.6	98.2	1030.4	986.4	1025.7	986.4	High			High
FALSE	High	IsMasterProtein	Q7XHR0	Peptidylprolyl isomerase OS=Oryza sativa subsp. japonica OX=39947 GN=Os07g0490400 PE=4 SV=1	0	24.481	21	5	9	5	1	258	28	9.41	22.65	5	0		91.5	93.8	706.3	724.5	703.1	724.5	High			High
FALSE	High	IsMasterProtein	Q9AV27	Putative cytochrome P450 monooxygenase OS=Oryza sativa subsp. japonica OX=39947 GN=OSJNBa0001O14.16 PE=3 SV=1	0	24.453	12	6	9	6	1	584	64.8	6.95	13.62	6	0		97.1	88.2	745.8	677.3	742.4	677.3	High			High
FALSE	High	IsMasterProtein	B8AX04	40S ribosomal protein S7 OS=Oryza sativa subsp. indica OX=39946 GN=OsI_19547 PE=3 SV=1	0	24.445	30	5	9	2	1	192	22.3	9.79	17.71	5	0		99.9	96	193	185.5	192.1	185.5	High			High
FALSE	High	IsMasterProtein	A0A0E0GZ33	Uncharacterized protein OS=Oryza nivara OX=4536 PE=4 SV=1	0	24.436	12	6	10	6	1	521	57.8	7.49	18.77	6	0		93.6	110.6	781.8	923.4	778.2	923.4	High			High
FALSE	High	IsMasterProtein	A0A0E0HJH9	Plastocyanin OS=Oryza nivara OX=4536 PE=3 SV=1	0	24.422	21	3	50	3	1	154	15.6	5.87	128.09	3	0		104.8	85.9	4483.1	3677.2	4462.6	3677.2	High			High
FALSE	High	IsMasterProtein	A4GUA1	Chlorophyll synthase OS=Oryza sativa subsp. indica OX=39946 PE=2 SV=1	0	24.413	9	2	8	2	1	376	40.6	8.12	24.63	2	0		76.9	87.9	502.9	575.1	500.6	575.1	High			High
FALSE	High	IsMasterProtein	A2WPU9	Uncharacterized protein OS=Oryza sativa subsp. indica OX=39946 GN=OsI_01879 PE=4 SV=1	0	24.408	32	4	8	3	1	116	11.8	5.01	21.04	4	1		110	98.3	946.3	845.6	942	845.6	High			High
FALSE	High	IsMasterProtein	A0A0E0GNK3	Uncharacterized protein OS=Oryza nivara OX=4536 PE=4 SV=1	0	24.399	27	5	18	5	1	169	18.9	4.3	39.26	5	0		105.4	100.1	2159.2	2051	2149.3	2051	High			High
FALSE	High	IsMasterProtein	A0A0E0JAT3	Uncharacterized protein OS=Oryza nivara OX=4536 PE=4 SV=1	0	24.399	18	5	10	2	1	387	43.1	4.79	16.14	5	0		91	102.1	219.1	245.7	218.1	245.7	High			High
FALSE	High	IsMasterProtein	A2YR01	Tryptophan synthase OS=Oryza sativa subsp. indica OX=39946 GN=OsI_27728 PE=3 SV=1	0	24.37	20	8	15	8	1	478	50.5	6.87	32.32	8	0		117.7	109.5	2165.1	2014.4	2155.2	2014.4	High			High
FALSE	High	IsMasterProtein	Q8H6F1	HMG1 protein OS=Oryza sativa subsp. indica OX=39946 GN=HMG1 PE=2 SV=1	0	24.349	26	6	18	6	1	157	17.1	5.95	34.14	6	0		94.2	107.7	1911.7	2186.3	1903	2186.3	High			High
FALSE	High	IsMasterProtein	A0A0E0GE08	Uncharacterized protein OS=Oryza nivara OX=4536 PE=4 SV=1	0	24.34	7	7	7	7	1	1298	142	6.9	21.61	7	0		98.3	116.6	571.9	678.5	569.3	678.5	High			High
FALSE	High	IsMasterProtein	A2YZ50	Uncharacterized protein OS=Oryza sativa subsp. indica OX=39946 GN=OsI_30617 PE=4 SV=1	0	24.298	30	6	11	6	1	215	23.6	8.7	25	6	0		92	102.6	1035.6	1155.4	1030.9	1155.4	High			High
FALSE	High	IsMasterProtein	A2Y1F4	Uncharacterized protein OS=Oryza sativa subsp. indica OX=39946 GN=OsI_18833 PE=4 SV=1	0	24.282	17	7	11	7	1	483	54.4	6.02	22.11	7	0		102.6	99.9	1154.9	1125	1149.6	1125	High			High
FALSE	High	IsMasterProtein	A0A0E0GM29	Uncharacterized protein OS=Oryza nivara OX=4536 PE=3 SV=1	0	24.275	8	7	11	7	1	1040	119.3	4.91	16.05	7	0		103.8	99.4	1017	974.4	1012.4	974.4	High			High
FALSE	High	IsMasterProtein	A0A0E0I6N2	Uncharacterized protein OS=Oryza nivara OX=4536 PE=4 SV=1	0	24.273	14	4	9	4	1	319	35.9	6.52	15.65	4	0		104.9	99.8	949.1	903.8	944.8	903.8	High			High
FALSE	High	IsMasterProtein	A0A0E0GN45	Uncharacterized protein OS=Oryza nivara OX=4536 PE=4 SV=1	0	24.265	24	5	9	5	1	368	39.1	6.02	20.02	5	0		108.6	109.1	662.9	666.3	659.9	666.3	High			High
FALSE	High	IsMasterProtein	Q6K4S7	Os02g0285300 protein OS=Oryza sativa subsp. japonica OX=39947 GN=Os02g0285300 PE=2 SV=1	0	24.244	28	6	9	6	1	232	24	4.74	21.49	6	0		125	94.3	1771.8	1336.2	1763.7	1336.2	High			High
FALSE	High	IsMasterProtein	A0A0P0XV01	Os10g0436800 protein OS=Oryza sativa subsp. japonica OX=39947 GN=Os10g0436800 PE=4 SV=1	0	24.206	30	5	9	1	1	250	25.9	8.88	17.07	5	0		66.1	184.9	82.6	231	82.2	231	High			High
FALSE	High	IsMasterProtein	A2XK84	Uncharacterized protein OS=Oryza sativa subsp. indica OX=39946 GN=OsI_12856 PE=3 SV=1	0	24.191	22	6	12	6	1	307	33.5	9.44	23.3	6	0		102.5	91	1145.3	1016.7	1140.1	1016.7	High			High
FALSE	High	IsMasterProtein	B8AKB1	Imidazole glycerol phosphate synthase hisHF OS=Oryza sativa subsp. indica OX=39946 GN=OsI_10807 PE=3 SV=1	0	24.17	16	8	11	8	1	568	61	6.76	19.66	8	0		96	99.3	1172.5	1213.4	1167.1	1213.4	High			High
FALSE	High	IsMasterProtein	Q7XI13	Glycine-rich RNA-binding protein-like OS=Oryza sativa subsp. japonica OX=39947 GN=Os07g0187300 PE=4 SV=1	0	24.165	21	6	14	6	1	308	33.2	9.26	26.67	6	0		110.5	103.7	1085.6	1019.5	1080.6	1019.5	High			High
FALSE	High	IsMasterProtein	A0A0E0ISD4	Uncharacterized protein OS=Oryza nivara OX=4536 PE=4 SV=1	0	24.153	30	5	9	1	1	252	26.1	8.88	17.56	5	4		95.7	91.8	725.1	695.3	721.8	695.3	High			High
FALSE	High	IsMasterProtein	Q0DIC9	Os05g0400400 protein OS=Oryza sativa subsp. japonica OX=39947 GN=Os05g0400400 PE=2 SV=1	0	24.116	50	4	16	4	1	62	7.1	8.57	19.07	4	0		98.7	106.4	1329.9	1433.7	1323.8	1433.7	High			High
FALSE	High	IsMasterProtein	A0A0P0WAX0	Os04g0457500 protein OS=Oryza sativa subsp. japonica OX=39947 GN=Os04g0457500 PE=4 SV=1	0	24.104	16	6	8	6	1	574	61.1	9.11	12.34	6	0		104.8	95.7	1014.5	926.7	1009.9	926.7	High			High
FALSE	High	IsMasterProtein	B9FZQ4	Uncharacterized protein OS=Oryza sativa subsp. japonica OX=39947 GN=OsJ_26502 PE=4 SV=1	0	24.076	16	6	9	6	1	449	51.3	5.34	18.48	6	0		90.3	91.2	855.7	864.2	851.8	864.2	High			High
FALSE	High	IsMasterProtein	A0A0E0I6H7	Uncharacterized protein OS=Oryza nivara OX=4536 PE=4 SV=1	0	24.063	9	5	9	5	1	701	72.2	4.97	20.62	5	0		90.8	95.1	654.4	684.9	651.4	684.9	High			High
FALSE	High	IsMasterProtein	A3C9N1	Uncharacterized protein OS=Oryza sativa subsp. japonica OX=39947 GN=OsJ_33337 PE=3 SV=1	0	24.038	22	7	19	6	1	412	44.2	6.73	24.61	7	0		117.7	112.7	1454.4	1392.7	1447.8	1392.7	High			High
FALSE	High	IsMasterProtein	B9FHD6	Uncharacterized protein OS=Oryza sativa subsp. japonica OX=39947 GN=OsJ_17132 PE=3 SV=1	0	24.032	15	9	10	4	1	744	86.8	6.95	11.63	9	5		108	96	889.2	790.7	885.1	790.7	High			High
FALSE	High	IsMasterProtein	A0A0E0FM52	Uncharacterized protein OS=Oryza nivara OX=4536 PE=4 SV=1	0	23.995	12	4	8	1	1	396	45	5.82	23.85	4	0		100.1	97.8	224.1	219	223.1	219	High			High
FALSE	High	IsMasterProtein	A2WNI6	Coatomer subunit beta OS=Oryza sativa subsp. indica OX=39946 GN=OsI_01415 PE=4 SV=1	0	23.991	13	10	11	6	1	950	105.1	5.66	11.9	10	4		101.3	100.5	1232.9	1223.9	1227.3	1223.9	High			High		Acetyl [N-Term]
FALSE	High	IsMasterProtein	Q6K7X0	Os02g0615800 protein OS=Oryza sativa subsp. japonica OX=39947 GN=Os02g0615800 PE=4 SV=1	0	23.979	7	6	10	5	1	1001	109.6	7.12	12.61	6	2		76.7	132.3	998.2	1722.9	993.6	1722.9	High			High
FALSE	High	IsMasterProtein	Q6ZKI1	Os08g0139100 protein OS=Oryza sativa subsp. japonica OX=39947 GN=Os08g0139100 PE=2 SV=1	0	23.952	46	6	9	6	1	229	24.8	8.75	12.46	6	0		109.9	95	408.3	353.1	406.4	353.1	High			High
FALSE	High	IsMasterProtein	A0A0E0FYV0	Uncharacterized protein OS=Oryza nivara OX=4536 PE=3 SV=1	0	23.884	8	7	11	7	1	1117	126.1	6.09	15.59	7	0		97.8	102.2	935.3	977.4	931	977.4	High			High
FALSE	High	IsMasterProtein	A0A0E0GLG6	Uncharacterized protein OS=Oryza nivara OX=4536 PE=4 SV=1	0	23.868	21	5	7	5	1	312	34	9.25	18.23	5	0		118.1	90.5	852.9	653.3	849	653.3	High			High
FALSE	High	IsMasterProtein	Q259Q6	H0306F12.7 protein OS=Oryza sativa OX=4530 GN=H0306F12.7 PE=4 SV=1	0	23.864	16	6	8	6	1	518	54.4	6.99	20.9	6	0		114.3	92.7	796.1	645.4	792.5	645.4	High			High		Acetyl [N-Term]
FALSE	High	IsMasterProtein	A0A0E0GYA0	Uncharacterized protein OS=Oryza nivara OX=4536 PE=4 SV=1	0	23.838	5	3	21	1	1	714	77.6	7.11	44.88	3	0		106.1	92.8	148.2	129.6	147.5	129.6	High			High
FALSE	High	IsMasterProtein	A0A0E0GHW9	Uncharacterized protein OS=Oryza nivara OX=4536 PE=4 SV=1	0	23.821	17	7	9	7	1	530	58.3	5.91	13.77	7	0		104.7	105.8	1015.1	1025.1	1010.5	1025.1	High			High
FALSE	High	IsMasterProtein	A2YL42	Uncharacterized protein OS=Oryza sativa subsp. indica OX=39946 GN=OsI_25933 PE=4 SV=1	0	23.82	33	7	16	7	1	236	26.3	5.07	22.87	7	0		96.4	105.9	1180	1296.2	1174.6	1296.2	High			High
FALSE	High	IsMasterProtein	B8BEC2	Uncharacterized protein OS=Oryza sativa subsp. indica OX=39946 GN=OsI_32326 PE=4 SV=1	0	23.8	20	7	10	7	1	387	41.8	7.11	15.48	7	0		110.5	91.8	1243.6	1034	1237.9	1034	High			High
FALSE	High	IsMasterProtein	B8BMN2	Uncharacterized protein OS=Oryza sativa subsp. indica OX=39946 GN=OsI_38846 PE=4 SV=1	0	23.796	18	4	18	4	1	190	19.4	9.7	35.7	4	0		96.5	101.8	1153.8	1216.4	1148.5	1216.4	High			High
FALSE	High	IsMasterProtein	Q7F2X8	Os01g0916600 protein OS=Oryza sativa subsp. japonica OX=39947 GN=Os01g0916600 PE=2 SV=1	0	23.776	58	6	10	6	1	150	15.5	8.44	21.54	6	0		116.8	114.3	822.3	804.3	818.5	804.3	High			High
FALSE	High	IsMasterProtein	A2XUS0	Uncharacterized protein OS=Oryza sativa subsp. indica OX=39946 GN=OsI_16357 PE=4 SV=1	0	23.735	20	9	13	8	1	662	73	5.08	22.59	9	0		99.3	101.5	1015.2	1037	1010.6	1037	High			High
FALSE	High	IsMasterProtein	A0A0E0H9B3	Uncharacterized protein OS=Oryza nivara OX=4536 PE=4 SV=1	0	23.729	11	5	8	5	1	497	56	8.95	14.12	5	0		122.9	96.1	1059.3	828.6	1054.5	828.6	High			High
FALSE	High	IsMasterProtein	A0A0E0FTL0	Uncharacterized protein OS=Oryza nivara OX=4536 PE=4 SV=1	0	23.728	13	5	8	5	1	580	63.6	5.63	21.19	5	0		79.5	100.7	539.4	683.1	536.9	683.1	High			High
FALSE	High	IsMasterProtein	A0A0E0GKL9	Uncharacterized protein OS=Oryza nivara OX=4536 PE=3 SV=1	0	23.723	8	5	9	5	1	700	76.5	5.87	17.79	5	0		98.8	93.8	718.1	682	714.8	682	High			High
FALSE	High	IsMasterProtein	B8BDJ3	Uncharacterized protein OS=Oryza sativa subsp. indica OX=39946 GN=OsI_32046 PE=3 SV=1	0	23.714	20	6	10	6	1	336	36.9	7.94	19.18	6	0		107.2	100	1232.5	1150.1	1226.9	1150.1	High			High
FALSE	High	IsMasterProtein	A0A0E0GFX7	AP-2 complex subunit alpha OS=Oryza nivara OX=4536 PE=3 SV=1	0	23.688	9	8	13	8	1	1006	112.4	5.54	23.14	8	0		107.5	105.9	1417.2	1396.1	1410.7	1396.1	High			High
FALSE	High	IsMasterProtein	Q5ZBH5	DEAD-box ATP-dependent RNA helicase 25 OS=Oryza sativa subsp. japonica OX=39947 GN=Os01g0618400 PE=2 SV=1	0	23.683	14	6	8	6	1	594	65.6	9.6	20.79	6	0		99	108.2	698.3	763.3	695.1	763.3	High			High
FALSE	High	IsMasterProtein	A0A0E0HQ90	Uncharacterized protein OS=Oryza nivara OX=4536 PE=4 SV=1	0	23.679	33	3	10	3	1	131	13.6	8.32	20.97	3	0		108.9	95.4	1016.6	890.4	1012	890.4	High			High
FALSE	High	IsMasterProtein	A2YMM8	Uncharacterized protein OS=Oryza sativa subsp. indica OX=39946 GN=OsI_26479 PE=4 SV=1	0	23.651	27	5	14	1	1	265	26.6	7.42	34.53	5	5		99.7	107.4	885.4	953.6	881.4	953.6	High			High		Acetyl [N-Term]
FALSE	High	IsMasterProtein	A0A0E0GBE0	2-C-methyl-D-erythritol 2,4-cyclodiphosphate synthase OS=Oryza nivara OX=4536 PE=3 SV=1	0	23.65	24	5	9	5	1	275	29.2	9.58	22.68	5	0		96.7	83.6	533.7	461.4	531.3	461.4	High			High
FALSE	High	IsMasterProtein	A0A0K0LR67	DNA-directed RNA polymerase subunit beta'' OS=Oryza sativa subsp. japonica OX=39947 GN=rpoC2 PE=3 SV=1	0	23.632	6	9	10	9	1	1513	173.7	7.37	13.79	9	0		109.5	102.3	1672.2	1562.1	1664.6	1562.1	High			High
FALSE	High	IsMasterProtein	A0A0E0G3A2	Uncharacterized protein OS=Oryza nivara OX=4536 PE=4 SV=1	0	23.626	11	8	13	8	1	665	71.5	8.62	24.1	8	0		102.1	105.2	1567	1614.5	1559.8	1614.5	High			High
FALSE	High	IsMasterProtein	Q6Z965	12-oxophytodienoate reductase 7 OS=Oryza sativa subsp. japonica OX=39947 GN=OPR7 PE=2 SV=1	0	23.574	20	6	9	6	1	394	43.7	8.56	20.91	6	0		115.9	90.9	978.7	767.5	974.2	767.5	High			High
FALSE	High	IsMasterProtein	Q01KD9	OSIGBa0113I13.8 protein OS=Oryza sativa OX=4530 GN=OSIGBa0113I13.8 PE=4 SV=1	0	23.568	30	5	9	5	1	219	23.7	9.33	19.79	5	0		107.9	105.1	800.2	779.1	796.5	779.1	High			High
FALSE	High	IsMasterProtein	A0A0P0WQT3	Os05g0555800 protein (Fragment) OS=Oryza sativa subsp. japonica OX=39947 GN=Os05g0555800 PE=3 SV=1	0	23.564	50	5	14	3	1	112	12.8	10.65	28.85	5	0		110.3	98.6	805.3	719.6	801.6	719.6	High			High
FALSE	High	IsMasterProtein	Q9SDD6	Peroxiredoxin-2F, mitochondrial OS=Oryza sativa subsp. japonica OX=39947 GN=PRXIIF PE=2 SV=1	0	23.55	53	7	14	1	1	198	20.9	7.99	22.29	7	0		71.9	101.2	11.7	16.4	11.6	16.4	High			High
FALSE	High	IsMasterProtein	A3C154	Uncharacterized protein OS=Oryza sativa subsp. japonica OX=39947 GN=OsJ_30203 PE=4 SV=1	0	23.532	4	8	8	8	1	4115	447.1	5.11	12.79	8	0		111.2	105.3	665.8	630.7	662.8	630.7	High			High
FALSE	High	IsMasterProtein	A0A0E0IN31	Uncharacterized protein OS=Oryza nivara OX=4536 PE=4 SV=1	0	23.503	29	4	13	4	1	237	25.8	8.54	15.83	4	0		101	96.8	610.9	585.6	608.1	585.6	High			High
FALSE	High	IsMasterProtein	A0A0E0IX02	Protein DETOXIFICATION OS=Oryza nivara OX=4536 PE=3 SV=1	0	23.429	6	3	12	3	1	711	74.9	7.33	26.67	3	0		71.2	87.7	542.4	668.1	539.9	668.1	High			High
FALSE	High	IsMasterProtein	A2XIU7	Ribosomal protein L19 OS=Oryza sativa subsp. indica OX=39946 GN=OsI_12360 PE=3 SV=1	0	23.369	24	5	15	2	1	206	24	11.39	26.33	5	0		105.6	107	581.3	588.9	578.6	588.9	High			High
FALSE	High	IsMasterProtein	Q7G6A7	DNA-directed RNA polymerase alpha chain, putative, expressed OS=Oryza sativa subsp. japonica OX=39947 GN=OSJNAb0075K12.31 PE=3 SV=1	0	23.354	14	7	12	7	1	446	50.5	9.25	23.05	7	0		106.8	96.8	1028.1	932.1	1023.4	932.1	High			High
FALSE	High	IsMasterProtein	A2Z950	Uncharacterized protein OS=Oryza sativa subsp. indica OX=39946 GN=OsI_34241 PE=4 SV=1	0	23.352	37	4	12	4	1	93	9.4	8.91	22.81	4	0		77.8	78.8	973.2	984.9	968.8	984.9	High			High
FALSE	High	IsMasterProtein	Q5Z6P5	Acylphosphatase OS=Oryza sativa subsp. japonica OX=39947 GN=Os06g0264700 PE=2 SV=1	0	23.335	47	6	13	6	1	129	13.5	11.58	29.56	6	0		101	93.9	1034.3	961.8	1029.6	961.8	High			High
FALSE	High	IsMasterProtein	Q653V9	Os06g0683200 protein OS=Oryza sativa subsp. japonica OX=39947 GN=Os06g0683200 PE=2 SV=1	0	23.325	16	3	18	3	1	190	20.8	9.79	32.75	3	0		112.8	100.2	1927	1711.5	1918.2	1711.5	High			High
FALSE	High	IsMasterProtein	B8BCJ0	Uncharacterized protein OS=Oryza sativa subsp. indica OX=39946 GN=OsI_31602 PE=3 SV=1	0	23.314	15	5	9	5	1	455	49	5.72	10.14	5	0		96.9	83	859.1	735.8	855.2	735.8	High			High
FALSE	High	IsMasterProtein	A0A0E0GV02	Uncharacterized protein OS=Oryza nivara OX=4536 PE=3 SV=1	0	23.312	10	3	16	3	1	375	38.4	10.9	19.93	3	0		85.2	87.6	1181.7	1215.3	1176.3	1215.3	High			High
FALSE	High	IsMasterProtein	Q2F937	Uncharacterized protein OS=Oryza sativa subsp. japonica OX=39947 GN=orf25 PE=4 SV=1	0	23.31	24	5	15	5	1	197	22.1	9.25	33.9	5	0		91.2	97.9	773.8	830.8	770.3	830.8	High			High
FALSE	High	IsMasterProtein	Q01J47	OSIGBa0145M07.10 protein OS=Oryza sativa OX=4530 GN=OSIGBa0145M07.10 PE=4 SV=1	0	23.299	23	6	11	5	1	344	37.5	5.19	21.46	6	0		81.9	107.8	650.5	855.6	647.5	855.6	High			High
FALSE	High	IsMasterProtein	A0A0P0W1J8	Os03g0686300 protein (Fragment) OS=Oryza sativa subsp. japonica OX=39947 GN=Os03g0686300 PE=3 SV=1	0	23.287	6	7	7	5	1	1547	174.9	8.46	13.83	7	0		110	99.9	537.2	487.6	534.7	487.6	High			High
FALSE	High	IsMasterProtein	A3AJZ3	Uncharacterized protein OS=Oryza sativa subsp. japonica OX=39947 GN=OsJ_11576 PE=4 SV=1	0	23.218	24	4	10	4	1	271	29	5.31	21.01	4	0		88.6	94.7	594.1	635.4	591.4	635.4	High			High
FALSE	High	IsMasterProtein	A2YGK4	Peroxidase OS=Oryza sativa subsp. indica OX=39946 GN=OsI_24309 PE=3 SV=1	0	23.209	19	5	8	4	1	337	36	8.9	17.58	5	0		113.7	100.7	886.7	785.3	882.7	785.3	High			High
FALSE	High	IsMasterProtein	A0A0E0HD60	Uncharacterized protein OS=Oryza nivara OX=4536 PE=4 SV=1	0	23.194	11	8	9	6	1	868	95.6	4.77	11.11	8	0		103.5	81.9	659.8	521.6	656.8	521.6	High			High
FALSE	High	IsMasterProtein	Q7XC37	Nucleoside diphosphate kinase OS=Oryza sativa subsp. japonica OX=39947 GN=LOC_Os10g41410 PE=2 SV=1	0	23.18	38	5	12	5	1	151	16.8	7.5	27.82	5	0		135.7	99.2	1255.3	917.5	1249.6	917.5	High			High
FALSE	High	IsMasterProtein	B8AJK8	Coatomer subunit gamma OS=Oryza sativa subsp. indica OX=39946 GN=OsI_10600 PE=3 SV=1	0	23.18	10	7	11	3	1	903	100.7	5.2	18.03	7	0		104.9	115.9	306.6	338.7	305.2	338.7	High			High
FALSE	High	IsMasterProtein	Q2QXS4	Os12g0145100 protein OS=Oryza sativa subsp. japonica OX=39947 GN=LOC_Os12g05050 PE=2 SV=1	0	23.172	20	3	7	2	1	238	25.2	5.87	18.37	3	0		89.2	99.2	361	401.7	359.4	401.7	High			High
FALSE	High	IsMasterProtein	A0A0E0HLW6	Uncharacterized protein OS=Oryza nivara OX=4536 PE=3 SV=1	0	23.144	48	7	16	7	1	130	14.8	9.94	33.89	7	0		107.5	98.3	1680.9	1536.5	1673.2	1536.5	High			High
FALSE	High	IsMasterProtein	A0A0E0H0T5	Uncharacterized protein OS=Oryza nivara OX=4536 PE=4 SV=1	0	23.141	24	5	10	5	1	243	25.4	5.1	15.33	5	0		102.1	91.4	641.7	574.5	638.8	574.5	High			High
FALSE	High	IsMasterProtein	A0A0E0GRC3	Uncharacterized protein OS=Oryza nivara OX=4536 PE=4 SV=1	0	23.127	17	8	9	8	1	655	70.8	6.65	17.76	8	0		98.7	99.7	779.4	787.3	775.8	787.3	High			High
FALSE	High	IsMasterProtein	Q2QMN6	FLK, putative, expressed OS=Oryza sativa subsp. japonica OX=39947 GN=LOC_Os12g40560 PE=4 SV=2	0	23.125	13	5	11	4	1	517	54.9	5.02	17.85	5	0		110.9	98.1	755.1	668.5	751.7	668.5	High			High
FALSE	High	IsMasterProtein	A0A0E0GU03	Uncharacterized protein OS=Oryza nivara OX=4536 PE=4 SV=1	0	23.124	16	6	9	6	1	460	50.9	5.9	15.49	6	0		108.2	127.1	852.5	1001.7	848.6	1001.7	High			High
FALSE	High	IsMasterProtein	Q6I620	Os05g0555300 protein OS=Oryza sativa subsp. japonica OX=39947 GN=Os05g0555300 PE=2 SV=1	0	23.112	17	3	9	3	1	210	22.4	8.56	24.33	3	0		99.8	94.3	824.5	779.7	820.7	779.7	High			High
FALSE	High	IsMasterProtein	B8AFU0	Uncharacterized protein OS=Oryza sativa subsp. indica OX=39946 GN=OsI_08122 PE=4 SV=1	0	23.104	21	4	10	4	1	252	28.1	6.54	11.61	4	0		100.4	86.2	950.9	816.3	946.6	816.3	High			High
FALSE	High	IsMasterProtein	A0A0E0IRB2	Uncharacterized protein OS=Oryza nivara OX=4536 PE=4 SV=1	0	23.104	26	6	10	6	1	258	27.5	8.07	16.58	6	0		108.1	100.9	874.8	816.6	870.8	816.6	High			High
FALSE	High	IsMasterProtein	A0A0E0HHV3	Uncharacterized protein OS=Oryza nivara OX=4536 PE=4 SV=1	0	23.031	25	6	12	5	1	336	36.4	6.54	19.49	6	0		111.3	94.1	850.3	718.9	846.4	718.9	High			High
FALSE	High	IsMasterProtein	B9GAM4	Uncharacterized protein OS=Oryza sativa subsp. japonica OX=39947 GN=OsJ_33853 PE=4 SV=1	0	23.03	19	8	10	5	1	529	57	8.15	13.32	8	3		104.3	104.4	1515	1516	1508.1	1516	High			High
FALSE	High	IsMasterProtein	A0A0E0FLN3	Uncharacterized protein OS=Oryza nivara OX=4536 PE=4 SV=1	0	23.02	12	6	11	3	1	532	59.4	8.48	19.22	6	0		95.6	109.5	380.7	436	379	436	High			High
FALSE	High	IsMasterProtein	B8ABC6	Uncharacterized protein OS=Oryza sativa subsp. indica OX=39946 GN=OsI_04240 PE=4 SV=1	0	23.005	19	6	9	6	1	328	35.5	9.44	13.46	6	0		95.8	111.6	966.9	1127	962.5	1127	High			High
FALSE	High	IsMasterProtein	A2Y1C0	Uncharacterized protein OS=Oryza sativa subsp. indica OX=39946 GN=OsI_18803 PE=4 SV=1	0	22.985	29	4	8	4	1	224	24.7	8.63	18.57	4	0		107.8	106.5	1056.5	1043.1	1051.7	1043.1	High			High
FALSE	High	IsMasterProtein	A0A0E0GEV5	Uncharacterized protein OS=Oryza nivara OX=4536 PE=4 SV=1	0	22.946	21	6	8	6	1	328	36.4	7.4	18.75	6	0		112.4	93.7	985	821.3	980.5	821.3	High			High
FALSE	High	IsMasterProtein	A0A0E0GCA6	Uncharacterized protein OS=Oryza nivara OX=4536 PE=3 SV=1	0	22.897	13	5	14	5	1	458	47.4	7.5	17.15	5	0		89	75.1	1139.2	961.3	1134	961.3	High			High
FALSE	High	IsMasterProtein	A0A0E0IW29	Uncharacterized protein OS=Oryza nivara OX=4536 PE=4 SV=1	0	22.877	14	7	8	7	1	740	80.3	4.63	19.09	7	0		104	101.2	733	713.6	729.7	713.6	High			High
FALSE	High	IsMasterProtein	A0A0E0FFM5	Uncharacterized protein OS=Oryza nivara OX=4536 PE=4 SV=1	0	22.867	14	8	9	8	1	610	66.2	6.92	17.67	8	0		113.8	97.6	1152.9	989.1	1147.6	989.1	High			High
FALSE	High	IsMasterProtein	A0A0E0GA98	Uncharacterized protein OS=Oryza nivara OX=4536 PE=4 SV=1	0	22.865	25	3	9	3	1	173	18.6	9	27.58	3	0		85.9	98	452	515.7	449.9	515.7	High			High
FALSE	High	IsMasterProtein	A0A0E0H5M8	Calcium-transporting ATPase OS=Oryza nivara OX=4536 PE=3 SV=1	0	22.813	9	8	12	6	1	1105	119.5	7.09	20.46	8	2		108.9	96.6	1190.8	1056.7	1185.4	1056.7	High			High
FALSE	High	IsMasterProtein	A0A0E0FNV0	Uncharacterized protein OS=Oryza nivara OX=4536 PE=4 SV=1	0	22.744	22	5	13	5	1	309	32.1	6.71	19.57	5	0		91.6	95.8	887.1	927.6	883.1	927.6	High			High
FALSE	High	IsMasterProtein	A0A0P0VGA0	Glycosyltransferase OS=Oryza sativa subsp. japonica OX=39947 GN=Os02g0207400 PE=3 SV=1	0	22.727	12	5	11	2	1	534	57.8	5.81	23.31	5	3		107.4	85	1217	963.8	1211.4	963.8	High			High
FALSE	High	IsMasterProtein	O22439	Peroxidase OS=Oryza sativa OX=4530 GN=POX8.1 PE=2 SV=1	0	22.725	23	5	11	1	1	315	32.9	6.19	31.23	5	0		88.4	85	208.6	200.5	207.6	200.5	High			High
FALSE	High	IsMasterProtein	A0A0E0HZL1	Uncharacterized protein OS=Oryza nivara OX=4536 PE=3 SV=1	0	22.707	8	8	8	8	1	1058	116.3	5.87	17.27	8	0		99.2	97.4	783.9	769	780.3	769	High			High
FALSE	High	IsMasterProtein	A0A0E0HT49	Uncharacterized protein OS=Oryza nivara OX=4536 PE=4 SV=1	0	22.692	15	4	10	4	1	381	43	8.56	30.32	4	0		104.2	107.6	927.6	958.1	923.4	958.1	High			High
FALSE	High	IsMasterProtein	Q8GRK6	Os07g0243150 protein OS=Oryza sativa subsp. japonica OX=39947 GN=P0418E08.140 PE=4 SV=1	0	22.675	39	4	10	1	1	121	12.2	9.57	20.82	4	0		106.3	142.7	277.6	372.8	276.3	372.8	High			High
FALSE	High	IsMasterProtein	B8AHM3	Clustered mitochondria protein homolog OS=Oryza sativa subsp. indica OX=39946 GN=OsI_08701 PE=3 SV=1	0	22.664	6	7	9	7	1	1426	153.5	6.47	17.58	7	0		119.4	111.5	910.3	850.2	906.1	850.2	High			High
FALSE	High	IsMasterProtein	A0A0E0HS17	Uncharacterized protein OS=Oryza nivara OX=4536 PE=4 SV=1	0	22.638	9	5	7	5	1	698	78.6	6.4	17.03	5	0		100.6	104.2	820.5	849.5	816.8	849.5	High			High
FALSE	High	IsMasterProtein	B8ACS3	Uncharacterized protein OS=Oryza sativa subsp. indica OX=39946 GN=OsI_00025 PE=4 SV=1	0	22.625	5	5	6	5	1	1355	150.1	7.68	15.12	5	0		101.1	94.8	564.6	529.4	562	529.4	High			High
FALSE	High	IsMasterProtein	A0A0E0HVD0	Uncharacterized protein OS=Oryza nivara OX=4536 PE=3 SV=1	0	22.602	16	6	10	5	1	394	43.9	8.79	17.73	6	0		109.5	88.7	454.6	368.1	452.5	368.1	High			High
FALSE	High	IsMasterProtein	A0A0E0H9T6	Uncharacterized protein OS=Oryza nivara OX=4536 PE=4 SV=1	0	22.597	23	5	7	5	1	272	29.7	5.54	19.2	5	0		105.6	113.1	931.2	997.4	926.9	997.4	High			High
FALSE	High	IsMasterProtein	Q2QWM6	Os12g0190200 protein OS=Oryza sativa subsp. japonica OX=39947 GN=LOC_Os12g08830 PE=2 SV=2	0	22.597	16	4	12	4	1	273	29.5	6.24	19.35	4	0		92.1	112.4	777.8	948.6	774.2	948.6	High			High
FALSE	High	IsMasterProtein	O49148	Harpin induced gene 1 homolog OS=Oryza sativa OX=4530 GN=Hin1 PE=2 SV=1	0	22.588	25	3	6	3	1	205	22.2	8.85	16.22	3	0		93.7	101.3	284.5	307.5	283.2	307.5	High			High
FALSE	High	IsMasterProtein	F4MG97	Methylthioribose-1-phosphate isomerase OS=Oryza sativa subsp. japonica OX=39947 GN=LOC_Os11g11050 PE=3 SV=1	0	22.556	12	5	6	5	1	508	53.8	6.7	17.65	5	0		106	100.9	799.9	761.1	796.2	761.1	High			High
FALSE	High	IsMasterProtein	Q6AVL0	Os03g0602600 protein OS=Oryza sativa subsp. japonica OX=39947 GN=OJ1519_A12.11 PE=4 SV=1	0	22.552	14	8	9	8	1	589	65.5	7.05	15.23	8	0		105.2	92.9	1011.6	894	1007	894	High			High
FALSE	High	IsMasterProtein	Q0JD42	Protein disulfide isomerase-like 5-2 OS=Oryza sativa subsp. japonica OX=39947 GN=PDIL5-2 PE=2 SV=2	0	22.549	23	6	14	6	1	423	47	4.96	27.43	6	0		98.9	94	870.6	828.1	866.6	828.1	High			High
FALSE	High	IsMasterProtein	A2YEA5	Beta-galactosidase OS=Oryza sativa subsp. indica OX=39946 GN=OsI_23450 PE=3 SV=1	0	22.536	19	8	8	7	1	717	78.4	7.65	7.01	8	1		111.3	102.1	988	906	983.5	906	High			High
FALSE	High	IsMasterProtein	A0A0E0IIA9	Uncharacterized protein OS=Oryza nivara OX=4536 PE=4 SV=1	0	22.521	4	7	9	4	1	2873	317.4	5.88	14.69	7	0		86.9	87.5	369.7	372.1	368	372.1	High			High
FALSE	High	IsMasterProtein	B8ACL5	Uncharacterized protein OS=Oryza sativa subsp. indica OX=39946 GN=OsI_01428 PE=4 SV=1	0	22.516	25	5	10	5	1	263	28.5	6.86	16.39	5	0		118.2	108.5	1305.8	1198.6	1299.8	1198.6	High			High
FALSE	High	IsMasterProtein	A0A0E0G0A4	Uncharacterized protein OS=Oryza nivara OX=4536 PE=3 SV=1	0	22.505	19	6	7	6	1	371	39.4	9.03	8.93	6	0		88.3	92.4	678.2	709.6	675.1	709.6	High			High
FALSE	High	IsMasterProtein	Q7XAA5	Os03g0758900 protein OS=Oryza sativa subsp. japonica OX=39947 GN=LOC_Os03g55164 PE=2 SV=1	0	22.503	7	7	12	7	1	1002	109	7.15	13.67	7	0		112.2	98.8	1373.9	1209.9	1367.6	1209.9	High			High
FALSE	High	IsMasterProtein	B9F8X9	Uncharacterized protein OS=Oryza sativa subsp. japonica OX=39947 GN=OsJ_11205 PE=4 SV=1	0	22.489	19	5	8	5	1	323	34.5	9.14	16.64	5	0		86.9	101.9	942.4	1105.7	938.1	1105.7	High			High
FALSE	High	IsMasterProtein	A2WW27	Uncharacterized protein OS=Oryza sativa subsp. indica OX=39946 GN=OsI_04105 PE=3 SV=1	0	22.46	14	4	9	4	1	401	43.8	6.34	13.09	4	0		101.1	97.2	745.9	717.1	742.5	717.1	High			High
FALSE	High	IsMasterProtein	A0A0E0H7S6	Phosphomannomutase OS=Oryza nivara OX=4536 PE=3 SV=1	0	22.447	27	7	8	7	1	248	28.2	5.83	8.85	7	0		118.5	103.4	1158.9	1010.8	1153.6	1010.8	High			High
FALSE	High	IsMasterProtein	Q7X7T9	OJ991214_12.17 protein OS=Oryza sativa subsp. japonica OX=39947 GN=OJ991214_12.17 PE=2 SV=1	0	22.415	25	3	7	3	1	220	23.5	8.09	17.92	3	0		96.8	112.6	738.6	859	735.2	859	High			High
FALSE	High	IsMasterProtein	A0A0E0HJC6	Nucleoside diphosphate kinase OS=Oryza nivara OX=4536 PE=3 SV=1	0	22.386	22	5	17	5	1	239	25.9	8.76	27.28	5	0		100.8	95.2	1438.3	1357.9	1431.7	1357.9	High			High
FALSE	High	IsMasterProtein	B8ABY6	Uncharacterized protein OS=Oryza sativa subsp. indica OX=39946 GN=OsI_02921 PE=4 SV=1	0	22.36	14	6	12	6	1	367	40.9	5.06	13.34	6	0		97.7	92.4	1191.8	1126.9	1186.4	1126.9	High			High
FALSE	High	IsMasterProtein	A0A0E0FFR9	Uncharacterized protein OS=Oryza nivara OX=4536 PE=3 SV=1	0	22.339	7	6	7	6	1	932	102.9	6.54	17.81	6	0		119.6	85.1	951.3	677.3	947	677.3	High			High
FALSE	High	IsMasterProtein	A0A0E0I8L1	Uncharacterized protein OS=Oryza nivara OX=4536 PE=4 SV=1	0	22.336	21	6	7	6	1	337	35.8	6.46	10.94	6	0		79.6	93.1	707.7	827.6	704.5	827.6	High			High
FALSE	High	IsMasterProtein	Q5KQB4	Os05g0190300 protein OS=Oryza sativa subsp. japonica OX=39947 GN=Os05g0190300 PE=2 SV=1	0	22.311	35	6	7	5	1	243	26.8	5.25	16.01	6	1		99.8	91.9	734.9	676.5	731.5	676.5	High			High
FALSE	High	IsMasterProtein	Q0ITU3	Os11g0216300 protein (Fragment) OS=Oryza sativa subsp. japonica OX=39947 GN=Os11g0216300 PE=4 SV=1	0	22.243	11	6	8	6	1	734	82.8	7.56	16.11	6	0		89.1	104.8	631.6	742.3	628.7	742.3	High			High
FALSE	High	IsMasterProtein	A0A0E0I5W9	Uncharacterized protein OS=Oryza nivara OX=4536 PE=4 SV=1	0	22.234	10	4	13	1	1	415	46.6	4.68	16.21	4	0		92.7	79.6	413.5	355.2	411.6	355.2	High			High
FALSE	High	IsMasterProtein	A2YJV9	Uncharacterized protein OS=Oryza sativa subsp. indica OX=39946 GN=OsI_25509 PE=3 SV=1	0	22.231	21	6	8	6	1	315	33.7	7.05	15.77	6	0		102.9	101	1247.6	1224.5	1241.9	1224.5	High			High
FALSE	High	IsMasterProtein	A0A0E0GW10	Uncharacterized protein OS=Oryza nivara OX=4536 PE=4 SV=1	0	22.218	13	6	10	6	1	506	54.6	6.89	13.4	6	0		106.5	97.9	1360.5	1250.7	1354.3	1250.7	High			High
FALSE	High	IsMasterProtein	A2ZIH2	Uncharacterized protein OS=Oryza sativa subsp. indica OX=39946 GN=OsI_37621 PE=4 SV=1	0	22.195	27	6	12	6	1	273	29.6	6.92	18.11	6	0		110.5	98.5	1251.5	1114.8	1245.8	1114.8	High			High
FALSE	High	IsMasterProtein	B8B4V9	4-alpha-glucanotransferase OS=Oryza sativa subsp. indica OX=39946 GN=OsI_26949 PE=3 SV=1	0	22.179	15	6	7	6	1	555	61.9	5.2	13.01	6	0		113.3	100.7	721.7	641.6	718.4	641.6	High			High
FALSE	High	IsMasterProtein	B8B3L8	40S ribosomal protein S24 OS=Oryza sativa subsp. indica OX=39946 GN=OsI_23353 PE=3 SV=1	0	22.157	31	4	11	2	1	138	15.7	10.56	17.25	4	3		105.5	91.9	970.7	845.9	966.3	845.9	High			High
FALSE	High	IsMasterProtein	A2WVG1	Uncharacterized protein OS=Oryza sativa subsp. indica OX=39946 GN=OsI_03874 PE=4 SV=1	0	22.157	7	6	8	6	1	987	113.5	5.27	17.19	6	0		105.3	102	1071	1037.3	1066.1	1037.3	High			High
FALSE	High	IsMasterProtein	B8BA06	Uncharacterized protein OS=Oryza sativa subsp. indica OX=39946 GN=OsI_28931 PE=4 SV=1	0	22.154	15	5	12	2	1	414	47.1	8.16	18.24	5	3		81.2	83	626.2	640.1	623.3	640.1	High			High
FALSE	High	IsMasterProtein	A3AP92	Uncharacterized protein OS=Oryza sativa subsp. japonica OX=39947 GN=OsJ_13194 PE=4 SV=1	0	22.144	19	3	27	3	1	135	14.1	9.82	70.51	3	0		104.4	105.7	1968.3	1993.2	1959.3	1993.2	High			High
FALSE	High	IsMasterProtein	A2WL80	Uncharacterized protein OS=Oryza sativa subsp. indica OX=39946 GN=OsI_00591 PE=4 SV=1	0	22.11	38	6	11	6	1	191	20.6	9.14	8.97	6	0		101.2	92	1047.1	951.9	1042.3	951.9	High			High
FALSE	High	IsMasterProtein	A0A0E0HYN4	Uncharacterized protein OS=Oryza nivara OX=4536 PE=4 SV=1	0	22.1	38	4	12	1	1	119	12	9.76	28.33	4	3		76.1	78.2	784.3	805.9	780.7	805.9	High			High
FALSE	High	IsMasterProtein	A2XF57	Uncharacterized protein OS=Oryza sativa subsp. indica OX=39946 GN=OsI_10999 PE=4 SV=1	0	22.093	19	4	16	4	1	273	27.7	10.05	25.89	4	0		126.5	102.4	1043.9	845.2	1039.1	845.2	High			High
FALSE	High	IsMasterProtein	A0A0E0GVT0	Uncharacterized protein OS=Oryza nivara OX=4536 PE=4 SV=1	0	22.079	22	5	12	1	1	215	23.8	6.93	26.79	5	0		94.9	115.1	78.9	95.7	78.5	95.7	High			High
FALSE	High	IsMasterProtein	A2YP58	Uncharacterized protein OS=Oryza sativa subsp. indica OX=39946 GN=OsI_27048 PE=4 SV=1	0	22.057	12	5	10	5	1	562	61.7	5.52	15.34	5	0		100	98.7	1048.7	1034.3	1043.9	1034.3	High			High
FALSE	High	IsMasterProtein	A0A0E0IS58	Uncharacterized protein OS=Oryza nivara OX=4536 PE=4 SV=1	0	22.046	16	5	7	5	1	396	43.1	7.4	14.69	5	0		101.5	105.8	580.8	605.5	578.1	605.5	High			High
FALSE	High	IsMasterProtein	Q0DJB6	Lipoxygenase OS=Oryza sativa subsp. japonica OX=39947 GN=Os05g0304600 PE=3 SV=1	0	22.04	10	6	7	6	1	847	95.3	7.59	16.27	6	0		102.4	92.1	784	705.2	780.4	705.2	High			High
FALSE	High	IsMasterProtein	A0A0E0GMV7	Uncharacterized protein OS=Oryza nivara OX=4536 PE=3 SV=1	0	22.037	13	7	9	7	1	546	58.6	7.37	16.19	7	0		140.9	91.1	1175.6	759.8	1170.2	759.8	High			High
FALSE	High	IsMasterProtein	B8ART5	Uncharacterized protein OS=Oryza sativa subsp. indica OX=39946 GN=OsI_17998 PE=3 SV=1	0	22.029	19	3	11	3	1	226	25.2	6.24	22.95	3	0		100	110.7	931	1031	926.8	1031	High			High
FALSE	High	IsMasterProtein	A0A0E0HIM5	Uncharacterized protein OS=Oryza nivara OX=4536 PE=4 SV=1	0	22.024	16	6	9	6	1	437	45.5	7.5	18.33	6	0		94	108.7	853.4	986.5	849.5	986.5	High			High
FALSE	High	IsMasterProtein	A0A0E0FXF7	Uncharacterized protein OS=Oryza nivara OX=4536 PE=4 SV=1	0	22.016	13	8	11	2	1	603	65.5	8.84	24.63	8	6		106	99.6	1107.3	1040.6	1102.2	1040.6	High			High
FALSE	High	IsMasterProtein	A0A0E0GQR4	Uncharacterized protein OS=Oryza nivara OX=4536 PE=4 SV=1	0	22.007	15	6	9	5	1	520	55.9	5	18.12	6	1		103.5	105.9	916.9	938.4	912.7	938.4	High			High
FALSE	High	IsMasterProtein	Q94DM7	Os01g0962600 protein OS=Oryza sativa subsp. japonica OX=39947 GN=Os01g0962600 PE=4 SV=1	0	21.994	34	6	11	3	1	179	19.9	9.8	23.47	6	0		133.6	89.1	1032.4	688.8	1027.7	688.8	High			High
FALSE	High	IsMasterProtein	Q7XT72	OSJNBa0029H02.21 protein OS=Oryza sativa subsp. japonica OX=39947 GN=OSJNBa0029H02.21 PE=3 SV=3	0	21.983	17	4	17	4	1	192	20.9	10.26	21.39	4	0		110	91	1378.2	1140.6	1371.9	1140.6	High			High
FALSE	High	IsMasterProtein	A0A0E0IA72	Uncharacterized protein OS=Oryza nivara OX=4536 PE=4 SV=1	0	21.969	35	4	10	4	1	217	23.5	5.53	15.12	4	0		110.1	111.1	718.2	725	714.9	725	High			High
FALSE	High	IsMasterProtein	A0A0E0G0L1	Uncharacterized protein OS=Oryza nivara OX=4536 PE=4 SV=1	0	21.968	37	4	10	4	1	131	13.7	10.37	16.18	4	0		98.2	94.5	1084.7	1043.8	1079.7	1043.8	High			High
FALSE	High	IsMasterProtein	A2X0J0	Uncharacterized protein OS=Oryza sativa subsp. indica OX=39946 GN=OsI_05725 PE=4 SV=1	0	21.963	18	7	9	7	1	588	63.4	7.08	15.39	7	0		96.4	94.3	847.7	828.7	843.8	828.7	High			High
FALSE	High	IsMasterProtein	A2Z942	Uncharacterized protein OS=Oryza sativa subsp. indica OX=39946 GN=OsI_34233 PE=4 SV=1	0	21.938	23	4	14	4	1	171	18.6	6.14	25.89	4	0		94.7	108.4	1237.2	1415.9	1231.6	1415.9	High			High
FALSE	High	IsMasterProtein	Q7XBY6	Abscisic acid receptor PYL10 OS=Oryza sativa subsp. japonica OX=39947 GN=PYL10 PE=1 SV=1	0	21.933	29	5	11	5	1	212	23.1	5.74	20.71	5	0		116.1	98	1111.6	938.8	1106.5	938.8	High			High
FALSE	High	IsMasterProtein	Q69XJ9	Os06g0602600 protein OS=Oryza sativa subsp. japonica OX=39947 GN=Os06g0602600 PE=2 SV=1	0	21.911	33	6	11	1	1	132	14.6	5.6	22.25	6	0		102.6	105.1	165.7	169.8	164.9	169.8	High			High
FALSE	High	IsMasterProtein	B9FLJ6	Uncharacterized protein OS=Oryza sativa subsp. japonica OX=39947 GN=OsJ_19499 PE=3 SV=1	0	21.903	21	7	8	2	1	526	57.2	5.73	12.25	7	0		123.4	94.7	390.4	299.6	388.6	299.6	High			High
FALSE	High	IsMasterProtein	A0A0E0FJF9	Uncharacterized protein OS=Oryza nivara OX=4536 PE=4 SV=1	0	21.89	14	7	9	7	1	637	72.8	6.23	15.86	7	0		107.8	96.5	839.3	751.4	835.5	751.4	High			High
FALSE	High	IsMasterProtein	A0A0E0FGZ5	Uncharacterized protein OS=Oryza nivara OX=4536 PE=4 SV=1	0	21.845	15	6	11	1	1	476	52.1	9.89	17.51	6	5		99.3	90.7	1113.3	1016.5	1108.2	1016.5	High			High
FALSE	High	IsMasterProtein	B8BN58	Malate dehydrogenase OS=Oryza sativa subsp. indica OX=39946 GN=OsI_39238 PE=3 SV=1	0	21.766	15	5	10	4	1	356	37.4	7.88	23.98	5	0		114.2	92.3	732.5	592.1	729.2	592.1	High			High
FALSE	High	IsMasterProtein	Q5VPQ6	Os06g0119600 protein OS=Oryza sativa subsp. japonica OX=39947 GN=Os06g0119600 PE=2 SV=1	0	21.694	12	4	15	3	1	495	51.8	7.84	23.99	4	0		120.3	91.7	740.8	564.7	737.4	564.7	High			High
FALSE	High	IsMasterProtein	Q0D7W3	Os07g0205000 protein OS=Oryza sativa subsp. japonica OX=39947 GN=Os07g0205000 PE=4 SV=1	0	21.691	30	5	13	4	1	175	20.2	10.43	11.45	5	0		107.7	102	729.2	690.7	725.9	690.7	High			High
FALSE	High	IsMasterProtein	A0A0E0FLK8	Uncharacterized protein OS=Oryza nivara OX=4536 PE=4 SV=1	0	21.681	17	5	6	5	1	395	43.3	5.95	14.12	5	0		101.5	118.2	530.9	617.9	528.5	617.9	High			High
FALSE	High	IsMasterProtein	A0A0E0I5B9	Uncharacterized protein OS=Oryza nivara OX=4536 PE=4 SV=1	0	21.678	4	3	7	1	1	728	78.7	7.33	14.15	3	0		105.8	95.6	265.3	239.8	264.1	239.8	High			High
FALSE	High	IsMasterProtein	B8BMV2	Uncharacterized protein OS=Oryza sativa subsp. indica OX=39946 GN=OsI_39000 PE=4 SV=1	0	21.653	14	4	10	4	1	315	35.5	7.81	10.18	4	0		102.9	108.5	929	979.8	924.8	979.8	High			High
FALSE	High	IsMasterProtein	A0A0E0GJR0	Uncharacterized protein OS=Oryza nivara OX=4536 PE=3 SV=1	0	21.622	8	4	13	1	1	586	63.7	9.99	29.72	4	3		108.6	84.7	1034.4	807	1029.7	807	High			High
FALSE	High	IsMasterProtein	A2ZBV1	Abscisic stress-ripening protein 5 OS=Oryza sativa subsp. indica OX=39946 GN=ASR5 PE=2 SV=1	0	21.618	31	2	10	2	1	138	15.5	6.7	29.96	2	0		127.6	80.2	882.2	554.1	878.2	554.1	High			High
FALSE	High	IsMasterProtein	B8ANL7	Ornithine aminotransferase OS=Oryza sativa subsp. indica OX=39946 GN=OsI_12787 PE=3 SV=1	0	21.616	21	7	9	7	1	466	50.9	7.43	15.89	7	0		88.7	97.1	751.7	822.4	748.3	822.4	High			High
FALSE	High	IsMasterProtein	G8JBF3	Peroxiredoxin OS=Oryza nivara OX=4536 GN=12 PE=4 SV=1	0	21.6	32	6	20	6	1	253	27.7	9.54	42.07	6	0		115.5	120.6	2044.6	2135.1	2035.3	2135.1	High			High
FALSE	High	IsMasterProtein	A0A0E0G0A7	Uncharacterized protein OS=Oryza nivara OX=4536 PE=4 SV=1	0	21.594	40	7	10	1	1	240	22.6	7.06	17.13	7	0		155	139.7	47.8	43.1	47.6	43.1	High			High
FALSE	High	IsMasterProtein	A0A0E0HDS0	Uncharacterized protein OS=Oryza nivara OX=4536 PE=4 SV=1	0	21.584	15	5	10	5	1	336	37.3	6.68	19.63	5	0		114	86.6	1129.2	857.8	1124	857.8	High			High
FALSE	High	IsMasterProtein	A0A0E0JAV7	Eukaryotic translation initiation factor 5A OS=Oryza nivara OX=4536 PE=3 SV=1	0	21.582	45	7	12	3	1	160	17.5	5.99	16.49	7	0		103.3	99.1	653.4	627.2	650.4	627.2	High			High
FALSE	High	IsMasterProtein	B8APU1	Uncharacterized protein OS=Oryza sativa subsp. indica OX=39946 GN=OsI_11626 PE=4 SV=1	0	21.549	11	7	11	7	1	812	92	7.84	17.7	7	0		113.8	94	1232.5	1017.9	1226.9	1017.9	High			High
FALSE	High	IsMasterProtein	Q8SA06	Os01g0967900 protein OS=Oryza sativa subsp. japonica OX=39947 GN=Os01g0967900 PE=3 SV=1	0	21.543	16	6	10	5	1	525	57.9	7.06	10.06	6	0		85.5	99.9	519.9	607.7	517.5	607.7	High			High
FALSE	High	IsMasterProtein	A0A0E0GZ70	Uncharacterized protein OS=Oryza nivara OX=4536 PE=3 SV=1	0	21.539	15	7	11	7	1	505	56.2	6.58	15.04	7	0		117.8	96.2	1606.9	1312.4	1599.6	1312.4	High			High
FALSE	High	IsMasterProtein	A0A0E0GFD0	Uncharacterized protein OS=Oryza nivara OX=4536 PE=3 SV=1	0	21.528	23	5	5	5	1	397	40	6.8	15.77	5	0		88.9	91.4	323.3	332.4	321.8	332.4	High			High
FALSE	High	IsMasterProtein	A0A0E0ILW1	Uncharacterized protein OS=Oryza nivara OX=4536 PE=4 SV=1	0	21.519	11	5	6	5	1	443	48	6.57	17.77	5	0		112.1	120.6	875.7	942.1	871.7	942.1	High			High
FALSE	High	IsMasterProtein	A0A0E0FPR8	Uncharacterized protein OS=Oryza nivara OX=4536 PE=4 SV=1	0	21.519	8	7	7	7	1	1061	121	8.78	17.85	7	0		88	91.4	696.1	723.3	692.9	723.3	High			High
FALSE	High	IsMasterProtein	A0A0E0GVZ3	Uncharacterized protein OS=Oryza nivara OX=4536 PE=3 SV=1	0	21.503	15	6	10	1	1	461	49.3	5.06	13.77	6	5		101.5	109.8	1164.1	1259.1	1158.8	1259.1	High			High
FALSE	High	IsMasterProtein	Q8W3G2	Glycerol-3-phosphate acyltransferase, chloroplastic OS=Oryza sativa subsp. japonica OX=39947 GN=OSJNBa0035H01.8 PE=3 SV=1	0	21.489	16	5	6	5	1	427	47.8	6.74	13.51	5	0		93.9	103.5	373.4	411.5	371.7	411.5	High			High
FALSE	High	IsMasterProtein	B8AT01	Uncharacterized protein OS=Oryza sativa subsp. indica OX=39946 GN=OsI_15569 PE=3 SV=1	0	21.468	31	5	14	5	1	124	14.3	11.28	31.4	5	0		109	84.9	2490.1	1940.4	2478.7	1940.4	High			High
FALSE	High	IsMasterProtein	A3BRR9	Uncharacterized protein OS=Oryza sativa subsp. japonica OX=39947 GN=OsJ_26822 PE=3 SV=1	0	21.463	7	9	15	6	1	1122	124.7	6	13.05	9	0		116.4	104.1	831.1	743.3	827.3	743.3	High			High
FALSE	High	IsMasterProtein	E9KIN4	30S ribosomal protein S2, chloroplastic OS=Oryza sativa subsp. japonica OX=39947 GN=rps2 PE=3 SV=1	0	21.459	23	6	18	6	1	249	28.5	10.05	33.59	6	0		97.7	88.7	1280.9	1163.1	1275.1	1163.1	High			High
FALSE	High	IsMasterProtein	A0A0E0GFF6	Uncharacterized protein OS=Oryza nivara OX=4536 PE=4 SV=1	0	21.434	14	5	10	5	1	336	37	7.4	21.6	5	0		103.8	88.9	1214.7	1040.4	1209.2	1040.4	High			High
FALSE	High	IsMasterProtein	Q84VG0	Probable calcium-binding protein CML7 OS=Oryza sativa subsp. japonica OX=39947 GN=CML7 PE=2 SV=1	0	21.42	41	5	11	5	1	148	16.7	5.06	22.96	5	0		97.6	82.8	1088.9	924.1	1083.9	924.1	High			High
FALSE	High	IsMasterProtein	B8AAS8	Protein ROOT HAIR DEFECTIVE 3 homolog OS=Oryza sativa subsp. indica OX=39946 GN=OsI_02526 PE=3 SV=1	0	21.41	14	7	8	7	1	806	90.4	6.2	10.96	7	0		114.4	93.9	899.8	738.6	895.7	738.6	High			High
FALSE	High	IsMasterProtein	A0A0E0FIY3	Uncharacterized protein OS=Oryza nivara OX=4536 PE=3 SV=1	0	21.404	13	6	12	1	1	486	52.7	5.83	30.47	6	5		120	99.1	992.8	819.8	988.3	819.8	High			High
FALSE	High	IsMasterProtein	P93402	Aspartate kinase-homoserine dehydrogenase OS=Oryza sativa OX=4530 PE=2 SV=1	0	21.396	10	7	11	5	1	915	99.6	7.37	13.72	7	0		138.8	99.2	869.4	621.3	865.4	621.3	High			High
FALSE	High	IsMasterProtein	Q8RZU9	Small ubiquitin-related modifier OS=Oryza sativa subsp. japonica OX=39947 GN=Os01g0918200 PE=2 SV=1	0	21.359	29	4	12	1	1	101	11	5.25	17	4	0		82.4	73.7	69.1	61.8	68.8	61.8	High			High
FALSE	High	IsMasterProtein	A0A0E0ITZ1	Uncharacterized protein OS=Oryza nivara OX=4536 PE=4 SV=1	0	21.323	17	6	10	6	1	578	66.2	4.94	7.41	6	0		99.2	89.4	541	487.8	538.5	487.8	High			High
FALSE	High	IsMasterProtein	A0A0E0GLZ1	Uncharacterized protein OS=Oryza nivara OX=4536 PE=4 SV=1	0	21.315	22	5	12	5	1	292	33.1	6.71	21.41	5	0		107.5	99.4	949.8	877.9	945.5	877.9	High			High
FALSE	High	IsMasterProtein	A0A0E0H125	Uncharacterized protein OS=Oryza nivara OX=4536 PE=4 SV=1	0	21.309	17	4	7	4	1	292	32	8.12	14.35	4	0		83.1	106.4	724.9	927.8	721.6	927.8	High			High
FALSE	High	IsMasterProtein	A0A0E0GS34	Uncharacterized protein OS=Oryza nivara OX=4536 PE=4 SV=1	0	21.29	12	5	10	5	1	533	55.7	5.87	17.05	5	0		96.8	100.6	869.8	904.3	865.8	904.3	High			High
FALSE	High	IsMasterProtein	B8B9Y9	Uncharacterized protein OS=Oryza sativa subsp. indica OX=39946 GN=OsI_27506 PE=4 SV=1	0	21.272	31	4	17	1	1	121	12.9	5.2	16.33	4	0		90.4	72.2	51.4	41.1	51.2	41.1	High			High
FALSE	High	IsMasterProtein	A0A0E0H2W4	Polyadenylate-binding protein OS=Oryza nivara OX=4536 PE=3 SV=1	0	21.25	15	7	9	7	1	673	72.8	8.75	18.06	7	0		106.8	96.2	1286.2	1158.2	1280.3	1158.2	High			High
FALSE	High	IsMasterProtein	Q0E3C3	Homeobox protein knotted-1-like 2 OS=Oryza sativa subsp. japonica OX=39947 GN=HOS58 PE=2 SV=2	0	21.249	18	6	12	1	1	313	33.9	6.09	13.29	6	0		115.3	101.2	200.2	175.7	199.3	175.7	High			High
FALSE	High	IsMasterProtein	A0A0E0FML0	Uncharacterized protein OS=Oryza nivara OX=4536 PE=4 SV=1	0	21.248	16	5	14	5	1	336	36.9	6.73	22.7	5	0		82.6	97	1479.8	1737.8	1473	1737.8	High			High
FALSE	High	IsMasterProtein	A2XNF8	Uncharacterized protein OS=Oryza sativa subsp. indica OX=39946 GN=OsI_14097 PE=3 SV=1	0	21.241	32	4	11	4	1	158	17.9	5.15	18.8	4	0		105.3	98.5	1301.9	1216.8	1296	1216.8	High			High
FALSE	High	IsMasterProtein	A0A0E0FKC9	Uncharacterized protein OS=Oryza nivara OX=4536 PE=3 SV=1	0	21.233	4	4	10	4	1	1034	112.3	6.15	16.91	4	0		109.4	111.2	802.5	815.9	798.8	815.9	High			High
FALSE	High	IsMasterProtein	Q0E243	Os02g0273100 protein OS=Oryza sativa subsp. japonica OX=39947 GN=Os02g0273100 PE=2 SV=1	0	21.223	12	5	14	5	1	389	41.5	7.43	20.49	5	0		93.2	94.5	1126.4	1141.5	1121.3	1141.5	High			High
FALSE	High	IsMasterProtein	A0A0E0IV36	Uncharacterized protein OS=Oryza nivara OX=4536 PE=3 SV=1	0	21.2	30	5	12	5	1	205	22.4	7.84	16.71	5	0		97.6	93.2	1022.8	976.7	1018.1	976.7	High			High
FALSE	High	IsMasterProtein	Q6ZD98	Os08g0156700 protein OS=Oryza sativa subsp. japonica OX=39947 GN=Os08g0156700 PE=2 SV=1	0	21.17	23	6	7	6	1	243	26.8	7.81	20.27	6	0		105.7	92.9	825.1	725.3	821.3	725.3	High			High
FALSE	High	IsMasterProtein	B8AK76	Uncharacterized protein OS=Oryza sativa subsp. indica OX=39946 GN=OsI_13610 PE=4 SV=1	0	21.168	9	5	12	2	1	517	56.7	6.57	21.34	5	0		90	80	617	548.2	614.2	548.2	High			High
FALSE	High	IsMasterProtein	A2ZU58	Peroxidase OS=Oryza sativa subsp. japonica OX=39947 GN=OsJ_02142 PE=3 SV=1	0	21.145	18	4	6	4	1	362	39.4	6.61	15.02	4	0		126.8	109.8	557.6	483	555.1	483	High			High
FALSE	High	IsMasterProtein	A0A0E0HVU0	Uncharacterized protein OS=Oryza nivara OX=4536 PE=4 SV=1	0	21.136	8	8	8	8	1	1188	128.8	5.45	17.18	8	0		112.1	95.3	1026.6	873.4	1021.9	873.4	High			High
FALSE	High	IsMasterProtein	B8BDH4	Phosphoglycolate phosphatase OS=Oryza sativa subsp. indica OX=39946 GN=OsI_30604 PE=3 SV=1	0	21.119	14	3	12	2	1	303	33.5	5.12	37.66	3	0		109.4	98.1	250.1	224.4	249	224.4	High			High
FALSE	High	IsMasterProtein	B8AR14	Uncharacterized protein OS=Oryza sativa subsp. indica OX=39946 GN=OsI_13383 PE=4 SV=1	0	21.116	12	5	7	5	1	581	61.6	5.55	13.24	5	0		103.5	116.4	887.9	998	883.8	998	High			High
FALSE	High	IsMasterProtein	Q84YK7	Beta-glucosidase 27 OS=Oryza sativa subsp. japonica OX=39947 GN=BGLU27 PE=2 SV=1	0	21.106	13	6	8	6	1	499	56.8	8.41	18.22	6	0		95.4	79.2	1038.3	862.3	1033.6	862.3	High			High
FALSE	High	IsMasterProtein	A0A0E0FTJ8	Chorismate mutase OS=Oryza nivara OX=4536 PE=4 SV=1	0	21.054	19	5	9	5	1	313	35.4	5.73	18.88	5	0		102.1	93.1	927.8	846.5	923.6	846.5	High			High
FALSE	High	IsMasterProtein	B9F7E5	Uncharacterized protein OS=Oryza sativa subsp. japonica OX=39947 GN=OsJ_13230 PE=3 SV=1	0	21.052	16	6	9	1	1	410	43	6.04	15.83	6	0		63.9	63.3	120.9	119.6	120.3	119.6	High			High
FALSE	High	IsMasterProtein	A2YR96	Uncharacterized protein OS=Oryza sativa subsp. indica OX=39946 GN=OsI_27825 PE=3 SV=1	0	21.045	11	6	6	6	1	516	56.4	6.48	17.03	6	0		94.4	106.8	643.8	728.2	640.9	728.2	High			High
FALSE	High	IsMasterProtein	A0A0E0ITV4	Uncharacterized protein OS=Oryza nivara OX=4536 PE=4 SV=1	0	21.037	5	6	7	6	1	1455	159.2	7.08	15.55	6	0		98.8	98.3	921.4	916.7	917.2	916.7	High			High
FALSE	High	IsMasterProtein	A0A0E0FTI7	Uncharacterized protein OS=Oryza nivara OX=4536 PE=4 SV=1	0	20.993	43	4	10	4	1	137	15.5	9.32	13.8	4	0		101.1	101.2	720	720.8	716.7	720.8	High			High
FALSE	High	IsMasterProtein	A0A0P0Y6T5	Os12g0137200 protein OS=Oryza sativa subsp. japonica OX=39947 GN=Os12g0137200 PE=4 SV=1	0	20.992	16	6	7	6	1	427	46	6.3	18.15	6	0		86.2	101.3	538.3	632.9	535.8	632.9	High			High
FALSE	High	IsMasterProtein	Q7EZJ0	Putative ubiquitin-specific protease OS=Oryza sativa subsp. japonica OX=39947 GN=P0428D12.118 PE=3 SV=1	0	20.97	7	7	11	5	1	1116	130.6	6.05	16.02	7	0		100.3	102.5	769.4	786.1	765.9	786.1	High			High
FALSE	High	IsMasterProtein	B9F473	Uncharacterized protein OS=Oryza sativa subsp. japonica OX=39947 GN=OsJ_08862 PE=4 SV=1	0	20.957	17	7	7	7	1	525	56.4	9.04	13.58	7	0		92.6	100.1	775.1	837.8	771.6	837.8	High			High
FALSE	High	IsMasterProtein	A0A0E0GQW9	Uncharacterized protein OS=Oryza nivara OX=4536 PE=4 SV=1	0	20.953	18	6	11	6	1	416	46	8.09	12.01	6	0		106.5	92.7	915.6	797.2	911.4	797.2	High			High
FALSE	High	IsMasterProtein	A0A0E0GIK6	Uncharacterized protein OS=Oryza nivara OX=4536 PE=4 SV=1	0	20.949	14	5	9	2	1	388	44.2	5.8	14.69	5	0		130.5	102.1	690.5	540.5	687.3	540.5	High			High
FALSE	High	IsMasterProtein	Q2QQM3	Ubiquitin-specific protease 12, putative, expressed OS=Oryza sativa subsp. japonica OX=39947 GN=LOC_Os12g30540 PE=3 SV=2	0	20.928	8	8	10	3	1	1125	131.9	5.82	12.7	8	5		101.9	102.7	983.2	991.2	978.7	991.2	High			High
FALSE	High	IsMasterProtein	A0A0E0GV63	Uncharacterized protein OS=Oryza nivara OX=4536 PE=3 SV=1	0	20.917	22	3	7	3	1	199	20.1	8.47	18.06	3	0		119.5	97.8	777.8	636.3	774.2	636.3	High			High
FALSE	High	IsMasterProtein	J7F224	50S ribosomal protein L23, chloroplastic OS=Oryza sativa subsp. indica OX=39946 GN=rpl23 PE=3 SV=1	0	20.906	38	4	10	4	1	117	13.6	10.32	16.06	4	0		116.2	97.6	909.9	764.2	905.7	764.2	High			High
FALSE	High	IsMasterProtein	A0A0E0FNE0	Uncharacterized protein OS=Oryza nivara OX=4536 PE=3 SV=1	0	20.902	9	4	8	3	1	715	77.3	8.05	22.1	4	0		97.5	79.6	231.8	189.2	230.7	189.2	High			High
FALSE	High	IsMasterProtein	Q259U8	H0913C04.1 protein OS=Oryza sativa OX=4530 GN=H0913C04.1 PE=4 SV=1	0	20.874	17	6	9	6	1	502	56.2	6.13	11.86	6	0		94.9	102	895.4	963	891.3	963	High			High
FALSE	High	IsMasterProtein	A0A0E0GWD1	Uncharacterized protein OS=Oryza nivara OX=4536 PE=4 SV=1	0	20.867	12	5	7	5	1	379	41.1	5.73	13.47	5	0		104.3	95.8	1116.6	1026	1111.5	1026	High			High
FALSE	High	IsMasterProtein	Q10RN9	Os03g0151900 protein OS=Oryza sativa subsp. japonica OX=39947 GN=LOC_Os03g05740 PE=2 SV=1	0	20.858	27	4	8	2	1	199	21.6	6.34	19.17	4	1		88	95.6	369.3	401	367.6	401	High			High
FALSE	High	IsMasterProtein	A0A0E0GSH3	Uncharacterized protein OS=Oryza nivara OX=4536 PE=4 SV=1	0	20.85	33	7	13	7	1	262	29.2	9.38	24.67	7	0		83.1	99.1	888.4	1059.5	884.3	1059.5	High			High
FALSE	High	IsMasterProtein	B8BIZ6	Uncharacterized protein OS=Oryza sativa subsp. indica OX=39946 GN=OsI_35018 PE=4 SV=1	0	20.842	2	3	5	3	1	1942	213.3	6.18	15.78	3	0		97.2	100.3	250.2	258.2	249.1	258.2	High			High
FALSE	High	IsMasterProtein	A0A0E0GNU6	Uncharacterized protein OS=Oryza nivara OX=4536 PE=4 SV=1	0	20.84	41	6	10	6	1	151	16.2	6.05	14.31	6	0		104.7	84	986.1	790.9	981.6	790.9	High			High
FALSE	High	IsMasterProtein	A0A0E0HAQ9	Uncharacterized protein OS=Oryza nivara OX=4536 PE=4 SV=1	0	20.837	5	6	8	6	1	1486	162.4	7.74	11.72	6	0		93.6	103.7	804.5	890.6	800.8	890.6	High			High
FALSE	High	IsMasterProtein	Q5Z876	Proteasome activator subunit 4-like OS=Oryza sativa subsp. japonica OX=39947 GN=OJ1217_C01.10 PE=4 SV=1	0	20.836	4	7	8	7	1	1818	203.6	7.46	15.81	7	0		114.7	95.8	1309.2	1093.5	1303.2	1093.5	High			High
FALSE	High	IsMasterProtein	Q8H2P0	Peroxidase OS=Oryza sativa subsp. japonica OX=39947 GN=OJ1138_B05.114 PE=2 SV=1	0	20.824	24	6	8	6	1	330	34.8	8.85	18.21	6	0		130.2	80.5	1121.3	693.4	1116.2	693.4	High			High
FALSE	High	IsMasterProtein	B8AMB2	NEDD8-activating enzyme E1 regulatory subunit OS=Oryza sativa subsp. indica OX=39946 GN=OsI_14093 PE=3 SV=1	0	20.812	14	5	7	5	1	531	59.1	5.3	14.61	5	0		100.2	89.6	385.6	344.7	383.8	344.7	High			High
FALSE	High	IsMasterProtein	Q84K74	Putative pfam00106, adh_short, short chain dehydrogenase OS=Oryza sativa subsp. japonica OX=39947 GN=OSJNBa0071M09.8 PE=4 SV=1	0	20.789	26	6	9	4	1	293	31.1	7.9	14.17	6	1		103	112	512.6	557.4	510.3	557.4	High			High
FALSE	High	IsMasterProtein	B8AE20	Eukaryotic translation initiation factor 3 subunit G OS=Oryza sativa subsp. indica OX=39946 GN=OsI_09223 PE=3 SV=1	0	20.769	21	5	9	5	1	289	32	8.5	20.87	5	0		108.5	96.8	1034.6	922.9	1029.9	922.9	High			High
FALSE	High	IsMasterProtein	Q10HI4	Inositol-1-monophosphatase OS=Oryza sativa subsp. japonica OX=39947 GN=LOC_Os03g39000 PE=3 SV=1	0	20.741	21	5	7	5	1	274	29.6	5.68	13.81	5	0		101.6	98.9	1168.6	1138	1163.3	1138	High			High
FALSE	High	IsMasterProtein	Q69LD2	Os07g0170100 protein OS=Oryza sativa subsp. japonica OX=39947 GN=Os07g0170100 PE=2 SV=1	0	20.739	17	6	8	6	1	370	39.7	5.92	17.76	6	0		95.8	96.9	686.4	694.5	683.3	694.5	High			High
FALSE	High	IsMasterProtein	A0A0E0GS86	Uncharacterized protein OS=Oryza nivara OX=4536 PE=3 SV=1	0	20.738	15	3	8	3	1	229	24.3	6.68	20.71	3	0		94.3	88.1	932.8	872	928.5	872	High			High
FALSE	High	IsMasterProtein	A2ZD39	Uncharacterized protein OS=Oryza sativa subsp. indica OX=39946 GN=OsI_35702 PE=4 SV=1	0	20.714	16	7	8	2	1	468	51.4	5.19	10.79	7	0		129	89.9	389.6	271.6	387.8	271.6	High			High
FALSE	High	IsMasterProtein	A0A0E0GQD9	Uncharacterized protein OS=Oryza nivara OX=4536 PE=4 SV=1	0	20.713	10	5	11	5	1	765	77.9	6.3	20.43	5	0		109.7	92.7	911.8	771	907.6	771	High			High
FALSE	High	IsMasterProtein	B9G5X5	Uncharacterized protein OS=Oryza sativa subsp. japonica OX=39947 GN=OsJ_31660 PE=4 SV=1	0	20.694	11	5	7	5	1	548	58.2	9.5	14.04	5	0		100.6	103.1	491.7	504	489.5	504	High			High
FALSE	High	IsMasterProtein	A0A0E0HJ81	ATP-dependent Clp protease proteolytic subunit OS=Oryza nivara OX=4536 PE=3 SV=1	0	20.686	15	5	8	5	1	386	42.7	8.87	10.07	5	0		107.6	105.8	828.5	814.4	824.7	814.4	High			High
FALSE	High	IsMasterProtein	B8B092	Uncharacterized protein OS=Oryza sativa subsp. indica OX=39946 GN=OsI_20689 PE=4 SV=1	0	20.685	23	6	10	6	1	271	29.9	9.04	22.51	6	0		107.6	106.3	1157.8	1144.6	1152.5	1144.6	High			High
FALSE	High	IsMasterProtein	A0A1W5HL62	DNA-directed RNA polymerase subunit beta OS=Oryza nivara OX=4536 GN=rpoB PE=3 SV=1	0	20.641	7	6	8	6	1	1075	121.6	9.04	14.84	6	0		112.3	101.4	805.9	727.7	802.2	727.7	High			High
FALSE	High	IsMasterProtein	A0A0E0H9P6	Uncharacterized protein OS=Oryza nivara OX=4536 PE=4 SV=1	0	20.638	22	4	9	2	1	182	20.7	10.42	18.55	4	0		122.3	75.7	477.3	295.5	475.1	295.5	High			High
FALSE	High	IsMasterProtein	A0A0E0GWF2	Uncharacterized protein OS=Oryza nivara OX=4536 PE=4 SV=1	0	20.622	9	5	6	5	1	750	83.1	8.68	7.4	5	0		103.6	107.1	765.1	790.6	761.6	790.6	High			High
FALSE	High	IsMasterProtein	B8BCA6	Lipoxygenase OS=Oryza sativa subsp. indica OX=39946 GN=OsI_29815 PE=3 SV=1	0	20.595	9	7	8	4	1	1498	168.5	6.86	14.84	7	3		74	87.2	740.5	871.9	737.1	871.9	High			High
FALSE	High	IsMasterProtein	A0A0E0GW30	Uncharacterized protein OS=Oryza nivara OX=4536 PE=4 SV=1	0	20.587	16	3	5	3	1	358	37.3	6.55	11.74	3	0		99.4	116.2	473.6	553.2	471.4	553.2	High			High
FALSE	High	IsMasterProtein	A0A0E0HRT4	Starch synthase, chloroplastic/amyloplastic OS=Oryza nivara OX=4536 GN=rps2 PE=3 SV=1	0	20.585	15	7	10	7	1	641	70.9	6.24	17.06	7	0		105.9	115.2	741.5	806.4	738.1	806.4	High			High
FALSE	High	IsMasterProtein	A0A0E0IEN0	Uncharacterized protein OS=Oryza nivara OX=4536 PE=4 SV=1	0	20.551	13	7	10	7	1	464	51.9	8.98	14.17	7	0		105.4	110.6	1741.9	1828.5	1733.9	1828.5	High			High
FALSE	High	IsMasterProtein	A0A0E0FHL0	Translation machinery-associated protein 22 OS=Oryza nivara OX=4536 PE=3 SV=1	0	20.536	47	6	7	6	1	199	21.3	6.71	14.91	6	0		106.5	103.4	955.4	927.1	951	927.1	High			High
FALSE	High	IsMasterProtein	A0A0E0GKX1	Uncharacterized protein OS=Oryza nivara OX=4536 PE=4 SV=1	0	20.531	27	5	7	5	1	255	27.3	8.29	15.04	5	0		112.6	111.1	1071.9	1057.4	1067	1057.4	High			High
FALSE	High	IsMasterProtein	A0A0E0HEI0	Beta-hexosaminidase OS=Oryza nivara OX=4536 PE=3 SV=1	0	20.513	12	7	11	6	1	591	65.5	6.67	11.62	7	1		128.3	90.9	2030.7	1439.1	2021.4	1439.1	High			High
FALSE	High	IsMasterProtein	A0A0E0HIH8	Uncharacterized protein OS=Oryza nivara OX=4536 PE=3 SV=1	0	20.502	9	4	9	4	1	517	56.7	6.8	17.94	4	0		107.2	90.4	767.1	646.9	763.6	646.9	High			High
FALSE	High	IsMasterProtein	Q0D8F0	Os07g0164300 protein (Fragment) OS=Oryza sativa subsp. japonica OX=39947 GN=Os07g0164300 PE=3 SV=1	0	20.493	19	4	10	4	1	336	37.7	8.98	15.86	4	0		91.5	92.9	807.6	819.7	803.9	819.7	High			High
FALSE	High	IsMasterProtein	B9F382	Uncharacterized protein OS=Oryza sativa subsp. japonica OX=39947 GN=OsJ_05521 PE=4 SV=1	0	20.468	10	6	9	6	1	727	81	6.29	13.5	6	0		104	105	913.1	922	908.9	922	High			High
FALSE	High	IsMasterProtein	A0A0E0FG34	Uncharacterized protein OS=Oryza nivara OX=4536 PE=4 SV=1	0	20.452	12	5	8	4	1	506	55.9	4.53	15.73	5	1		111.6	93.7	849.6	713.1	845.7	713.1	High			High
FALSE	High	IsMasterProtein	B9F8Z1	Uncharacterized protein OS=Oryza sativa subsp. japonica OX=39947 GN=OsJ_11234 PE=4 SV=1	0	20.448	17	4	6	4	1	315	34.5	5.95	13.77	4	0		97.3	103.3	799	848.4	795.4	848.4	High			High
FALSE	High	IsMasterProtein	O24186	10 kDa chaperonin OS=Oryza sativa subsp. indica OX=39946 PE=2 SV=1	0	20.44	49	4	10	3	1	98	10.6	8.38	19.47	4	0		82.6	102.2	746.4	923.4	743	923.4	High			High
FALSE	High	IsMasterProtein	Q7XH05	Probable aldehyde oxidase 1 OS=Oryza sativa subsp. japonica OX=39947 GN=Os10g0138100 PE=2 SV=1	0	20.435	5	7	9	3	1	1358	145.4	6.46	14.97	7	0		96.1	109.1	349.8	397.2	348.2	397.2	High			High
FALSE	High	IsMasterProtein	A0A0E0GNZ0	Uncharacterized protein OS=Oryza nivara OX=4536 PE=4 SV=1	0	20.428	9	4	6	3	1	614	67.7	5.07	17.82	4	0		94.8	77.9	416.6	342.4	414.7	342.4	High			High
FALSE	High	IsMasterProtein	A0A0E0GNK5	Uncharacterized protein OS=Oryza nivara OX=4536 PE=4 SV=1	0	20.424	21	4	6	1	1	334	36.4	8.06	15.94	4	3		126.7	92.7	602.4	440.9	599.7	440.9	High			High
FALSE	High	IsMasterProtein	A0A0E0GXC6	Uncharacterized protein OS=Oryza nivara OX=4536 PE=4 SV=1	0	20.416	10	7	10	7	1	1031	111.8	7.49	16.71	7	0		108.9	97.9	1066.5	958.2	1061.6	958.2	High			High
FALSE	High	IsMasterProtein	A0A0E0HSN6	Uncharacterized protein OS=Oryza nivara OX=4536 PE=4 SV=1	0	20.412	5	3	7	3	1	996	107.7	6.54	18.43	3	0		109.5	96.1	442.1	388.1	440.1	388.1	High			High
FALSE	High	IsMasterProtein	Q5JK35	Beta-glucosidase 5 OS=Oryza sativa subsp. japonica OX=39947 GN=BGLU5 PE=2 SV=1	0	20.397	16	6	8	6	1	513	57.4	5.66	14.06	6	0		103.5	98.2	914.4	867.9	910.2	867.9	High			High
FALSE	High	IsMasterProtein	B8B5H6	Uncharacterized protein OS=Oryza sativa subsp. indica OX=39946 GN=OsI_25717 PE=3 SV=1	0	20.383	6	2	11	1	1	457	49	5.6	19.34	2	0		105.1	95.2	397.9	360.5	396.1	360.5	High			High
FALSE	High	IsMasterProtein	Q8LHN4	Os07g0631900 protein OS=Oryza sativa subsp. japonica OX=39947 GN=P0519E12.113 PE=4 SV=1	0	20.368	13	4	15	3	1	264	28.1	4.83	32.57	4	1		139.7	96.3	1604.7	1106	1597.4	1106	High			High
FALSE	High	IsMasterProtein	A0A0E0GYI4	Uncharacterized protein OS=Oryza nivara OX=4536 PE=4 SV=1	0	20.332	28	3	10	2	1	118	13.1	8.88	15.92	3	1		92.7	81.8	693.1	611.2	689.9	611.2	High			High
FALSE	High	IsMasterProtein	A0A0E0HU55	Uncharacterized protein OS=Oryza nivara OX=4536 PE=3 SV=1	0	20.298	15	6	11	1	1	377	40.5	6.89	16.84	6	5		97.9	98.7	972.8	980.6	968.4	980.6	High			High
FALSE	High	IsMasterProtein	B8A7S8	Uncharacterized protein OS=Oryza sativa subsp. indica OX=39946 GN=OsI_04827 PE=4 SV=1	0	20.289	15	5	8	5	1	487	55.2	7.65	15.37	5	0		97.9	103.3	781.2	823.8	777.6	823.8	High			High
FALSE	High	IsMasterProtein	A0A0E0ISX1	Inosine triphosphate pyrophosphatase OS=Oryza nivara OX=4536 PE=3 SV=1	0	20.287	28	4	8	4	1	223	23.7	7.8	10	4	0		117.2	110.3	1066.2	1003.7	1061.3	1003.7	High			High
FALSE	High	IsMasterProtein	A0A0E0GSZ7	Uncharacterized protein OS=Oryza nivara OX=4536 PE=4 SV=1	0	20.285	12	5	7	5	1	576	62.4	7.17	14.73	5	0		127.9	90	846.6	595.8	842.7	595.8	High			High
FALSE	High	IsMasterProtein	Q259D2	NADPH-protochlorophyllide oxidoreductase OS=Oryza sativa OX=4530 GN=H0801D08.7 PE=3 SV=1	0	20.28	18	6	9	6	1	387	41.1	9.58	11.55	6	0		134.1	88.6	1098.7	725.3	1093.7	725.3	High			High
FALSE	High	IsMasterProtein	A2XSY5	Uncharacterized protein OS=Oryza sativa subsp. indica OX=39946 GN=OsI_15719 PE=4 SV=1	0	20.217	24	7	8	5	1	329	34.8	5.94	15.1	7	2		92.5	95	661.4	679.3	658.4	679.3	High			High
FALSE	High	IsMasterProtein	A0A0E0IEZ0	Uncharacterized protein OS=Oryza nivara OX=4536 PE=3 SV=1	0	20.206	29	6	28	2	1	183	20.8	10.27	28.71	6	4		111	95	1596.4	1366.3	1589.1	1366.3	High			High
FALSE	High	IsMasterProtein	A2X8A0	Uncharacterized protein OS=Oryza sativa subsp. indica OX=39946 GN=OsI_08458 PE=4 SV=1	0	20.2	29	5	11	5	1	256	27.2	7.93	18.65	5	0		102	112.8	984.6	1089.4	980.1	1089.4	High			High
FALSE	High	IsMasterProtein	A0A0E0G2F7	Uncharacterized protein OS=Oryza nivara OX=4536 PE=4 SV=1	0	20.178	13	6	8	6	1	571	62.4	6.21	14.32	6	0		87.3	96.6	741.7	821	738.3	821	High			High
FALSE	High	IsMasterProtein	B7E914	Os04g0310500 protein OS=Oryza sativa subsp. japonica OX=39947 GN=Os04g0310500 PE=2 SV=1	0	20.153	44	4	10	3	1	99	11	9.25	26.66	4	0		101.2	91.2	730.5	658.4	727.2	658.4	High			High
FALSE	High	IsMasterProtein	A0A0E0H1G3	Uncharacterized protein OS=Oryza nivara OX=4536 PE=4 SV=1	0	20.151	13	7	8	7	1	690	76.4	7.49	12.64	7	0		114.1	82.3	1234.7	890.5	1229.1	890.5	High			High
FALSE	High	IsMasterProtein	B9FU88	Uncharacterized protein OS=Oryza sativa subsp. japonica OX=39947 GN=OsJ_25143 PE=4 SV=1	0	20.128	13	6	7	6	1	718	78.9	9.25	14.36	6	0		83.9	108.2	411.7	530.7	409.8	530.7	High			High
FALSE	High	IsMasterProtein	A0A0E0I375	Uncharacterized protein OS=Oryza nivara OX=4536 PE=4 SV=1	0	20.105	33	7	12	2	1	225	24.4	6.93	15.36	7	5		111.9	99	2144.9	1897.9	2135.1	1897.9	High			High
FALSE	High	IsMasterProtein	P49216	40S ribosomal protein S26 OS=Oryza sativa subsp. japonica OX=39947 GN=RPS26 PE=2 SV=2	0	20.053	40	4	7	2	1	133	15	11.02	21.51	4	0		124.2	111.3	185.2	165.9	184.4	165.9	High			High
FALSE	High	IsMasterProtein	A0A0E0GME4	Uncharacterized protein OS=Oryza nivara OX=4536 PE=4 SV=1	0	20.04	12	6	8	6	1	661	72.9	9.26	12.12	6	0		103.5	99.9	616.3	595.1	613.5	595.1	High			High
FALSE	High	IsMasterProtein	Q10MX3	Asparagine synthetase [glutamine-hydrolyzing] 1 OS=Oryza sativa subsp. japonica OX=39947 GN=Os03g0291500 PE=2 SV=1	0	20.027	14	7	8	7	1	604	67.3	6.54	16.78	7	0		80.9	87.6	642.4	695.9	639.5	695.9	High			High
FALSE	High	IsMasterProtein	A2Y7Y4	Carboxypeptidase OS=Oryza sativa subsp. indica OX=39946 GN=OsI_21150 PE=3 SV=1	0	19.97	18	7	9	7	1	442	47.4	6.81	12.92	7	0		112	113.9	1013.8	1030.6	1009.2	1030.6	High			High
FALSE	High	IsMasterProtein	A0A0E0FJ67	Uncharacterized protein OS=Oryza nivara OX=4536 PE=4 SV=1	0	19.95	8	6	7	6	1	988	108.8	5.21	15.18	6	0		119.6	96.9	1097.4	888.7	1092.4	888.7	High			High
FALSE	High	IsMasterProtein	A0A0E0GCX4	Annexin OS=Oryza nivara OX=4536 PE=3 SV=1	0	19.949	18	5	7	5	1	314	35.5	7.55	13.33	5	0		108.4	95.4	795.7	699.7	792.1	699.7	High			High
FALSE	High	IsMasterProtein	Q6YUR8	Cold shock domain protein 1 OS=Oryza sativa subsp. japonica OX=39947 GN=CSP1 PE=2 SV=1	0	19.855	40	7	11	1	1	241	22.7	7.06	18.74	7	7		108.6	108	1544.1	1536.9	1537.1	1536.9	High			High
FALSE	High	IsMasterProtein	Q6Z2T4	Putative ATPase OS=Oryza sativa subsp. japonica OX=39947 GN=OJ1118_G04.14 PE=4 SV=1	0	19.855	15	5	10	5	1	406	43.9	7.46	25.34	5	0		102.3	107.8	1322.3	1393.5	1316.3	1393.5	High			High
FALSE	High	IsMasterProtein	A0A0E0IKD4	Uncharacterized protein OS=Oryza nivara OX=4536 PE=3 SV=1	0	19.853	15	6	6	6	1	540	61.1	9.07	14.07	6	0		105.5	92.7	536.3	471.4	533.9	471.4	High			High
FALSE	High	IsMasterProtein	A0A0E0FUV5	NADH-cytochrome b5 reductase OS=Oryza nivara OX=4536 PE=3 SV=1	0	19.849	27	5	7	5	1	279	31	8.7	16.58	5	0		109.8	103.6	898.8	847.5	894.7	847.5	High			High
FALSE	High	IsMasterProtein	A0A0E0FFQ2	Uncharacterized protein OS=Oryza nivara OX=4536 PE=4 SV=1	0	19.843	8	5	11	5	1	593	64	8.47	28.22	5	0		97.5	90.6	1305.5	1213.2	1299.5	1213.2	High			High
FALSE	High	IsMasterProtein	A0A0E0IPN9	Profilin OS=Oryza nivara OX=4536 PE=3 SV=1	0	19.837	38	4	34	4	1	131	14.1	4.87	42.02	4	0		122.2	100.8	2006.3	1654.9	1997.1	1654.9	High			High
FALSE	High	IsMasterProtein	A2XQV4	Electron transfer flavoprotein subunit beta, mitochondrial OS=Oryza sativa subsp. indica OX=39946 GN=ETFB PE=3 SV=1	0	19.831	31	6	8	6	1	253	27.5	6.62	16.86	6	0		94.6	98.4	829.2	862.7	825.4	862.7	High			High
FALSE	High	IsMasterProtein	Q0J035	Pantothenate kinase 2 OS=Oryza sativa subsp. japonica OX=39947 GN=Os09g0533100 PE=2 SV=2	0	19.805	6	5	8	5	1	904	98.9	6.33	12.99	5	0		105.4	111.4	857	906.1	853.1	906.1	High			High
FALSE	High	IsMasterProtein	Q5VMJ5	ATP-dependent 6-phosphofructokinase OS=Oryza sativa subsp. japonica OX=39947 GN=PFK PE=3 SV=1	0	19.787	12	5	6	3	1	541	58.8	7.72	12.02	5	0		131.1	83.4	474.4	301.7	472.2	301.7	High			High
FALSE	High	IsMasterProtein	A0A0E0GJV8	Beta-galactosidase OS=Oryza nivara OX=4536 PE=3 SV=1	0	19.753	8	5	8	5	1	961	104.2	6.27	16.01	5	0		101.4	78.6	557	431.4	554.5	431.4	High			High
FALSE	High	IsMasterProtein	B8ANG7	Uncharacterized protein OS=Oryza sativa subsp. indica OX=39946 GN=OsI_11337 PE=4 SV=1	0	19.743	8	5	10	4	1	679	74.3	5.01	19.88	5	1		86	94.5	984.6	1081.2	980.1	1081.2	High			High
FALSE	High	IsMasterProtein	A0A0E0G226	Uncharacterized protein OS=Oryza nivara OX=4536 PE=3 SV=1	0	19.726	13	5	6	5	1	571	64.1	7.08	15.82	5	0		96.7	109.8	491.3	557.8	489.1	557.8	High			High
FALSE	High	IsMasterProtein	A2X0H8	Uncharacterized protein OS=Oryza sativa subsp. indica OX=39946 GN=OsI_05715 PE=3 SV=1	0	19.724	23	5	10	5	1	268	29	5.5	16.49	5	0		111.3	94.1	1151	973.1	1145.7	973.1	High			High
FALSE	High	IsMasterProtein	A0A0E0HFG5	Uncharacterized protein OS=Oryza nivara OX=4536 PE=4 SV=1	0	19.701	29	7	13	1	1	269	28.3	8.51	24.9	7	0		149.9	111.8	154.5	115.2	153.8	115.2	High			High
FALSE	High	IsMasterProtein	A0A0E0GQY5	Uncharacterized protein OS=Oryza nivara OX=4536 PE=4 SV=1	0	19.697	8	5	7	5	1	624	70.3	4.96	14.83	5	0		95.3	95.1	875.5	874	871.5	874	High			High
FALSE	High	IsMasterProtein	A0A0E0GA59	Uncharacterized protein OS=Oryza nivara OX=4536 PE=4 SV=1	0	19.69	13	3	8	3	1	362	38.7	5.33	11.63	3	0		89.3	101.9	419	478.2	417.1	478.2	High			High
FALSE	High	IsMasterProtein	A0A0E0GCG3	Uncharacterized protein OS=Oryza nivara OX=4536 PE=4 SV=1	0	19.681	5	7	8	4	1	1365	147.6	6.25	10.75	7	0		105.3	90.5	885.6	761	881.6	761	High			High
FALSE	High	IsMasterProtein	B9G6U0	Uncharacterized protein OS=Oryza sativa subsp. japonica OX=39947 GN=OsJ_32327 PE=4 SV=1	0	19.665	8	4	6	4	1	581	60.6	5.08	12.34	4	0		102.5	101.2	746.3	736.5	742.9	736.5	High			High
FALSE	High	IsMasterProtein	A0A0E0H3X6	Uncharacterized protein OS=Oryza nivara OX=4536 PE=3 SV=1	0	19.624	17	4	6	4	1	343	35.2	7.53	11.36	4	0		104.9	107.2	453.8	463.5	451.7	463.5	High			High
[truncated: 2,873 more rows]

## Sheet: Peptide Groups
Checked	Confidence	PSM Ambiguity	Sequence	Annotated Sequence	Modifications	Modifications (all possible sites)	Modifications in Master Proteins	Modifications in Master Proteins (all Sites)	Qvality PEP	Qvality q-value	SVM_Score	# Protein Groups	# Proteins	# PSMs	Master Protein Accessions	Master Protein Descriptions	Protein Accessions	Positions in Master Proteins	# Missed Cleavages	Theo. MH+ [Da]	Sequence Length	# Razor Quan Results	Abundances (Grouped): F1, 115	Abundances (Grouped): F1, 119	Abundances (Grouped) CV [%]: F1, 115	Abundances (Grouped) CV [%]: F1, 119	Abundances (Grouped) Count: F1, 115	Abundances (Grouped) Count: F1, 119	Abundances (Scaled): F1: 115, Sample	Abundances (Scaled): F1: 119, Sample	Abundances (Normalized): F1: 115, Sample	Abundances (Normalized): F1: 119, Sample	Abundance: F1: 115, Sample	Abundance: F1: 119, Sample	Abundances Count: F1: 115, Sample	Abundances Count: F1: 119, Sample	Quan Info	Found in Fraction: F1.1	Found in Fraction: F1.2	Found in Fraction: F1.3	Found in Fraction: F1.4	Found in Fraction: F1.5	Found in Fraction: F1.6	Found in Fraction: F1.7	Found in Fraction: F1.8	Found in Fraction: F1.9	Found in Fraction: F1.10		Found in Sample: [S2] F1: 115, Sample
[truncated: 26,986 more rows]
[truncated: 18 more columns]

[truncated: 4 more sheets: All proteins with count data, Mutant vs WT all, DEPs F.C>1.2, PPI by STRING]
